# Supplementary material for: Dissecting the biology of gliomagenesis: Evaluating the interaction between IDH tumor mutation and germline variants
Source: Neurooncol Adv. 2025 Jul 8;7(1):vdaf147. doi: 10.1093/noajnl/vdaf147 (PMC12288032; doi:10.1093/noajnl/vdaf147)
Supplement: vdaf147_suppl_Supplementary_Table_S1 [file vdaf147_suppl_supplementary_table_s1.xlsx]

## Sheet: IDHmut_IDHwt_Final
Supplementary Table S1: Case-case logistic regression analysis comparing IDHmut versus IDHwt glioma. Variants with p<1x10-4 in any of the three datasets (Mayo Affy, Mayo/UCSF, TCGA) were included in the meta-analysis. Yellow highlight denotes variants with meta pvalue<5x10-8 and orange denotes meta pvalue<5x10-6 . Red font denotes variants with imputation Rsq<0.40.
b38	b37	ID_MayoAffy	CHR_MayoAffy	POS_MayoAffy	REF_MayoAffy	ALT_MayoAffy	A1_MayoAffy	IDHmut_Frq_MayoAffy	IDHwt_Frq_MayoAffy	OR_MayoAffy	SE_MayoAffy	P_MayoAffy	RSQ_MayoAffy	GENO_MayoAffy	ID_MayoUSCF	CHR_MayoUSCF	POS_MayoUSCF	REF_MayoUSCF	ALT_MayoUSCF	A1_MayoUSCF	IDHmut_Frq_MayoUSCF	IDHwt_Frq_MayoUSCF	OR_MayoUSCF	SE_MayoUSCF	P_MayoUSCF	RSQ_MayoUSCF	GENO_MayoUSCF	ID_TCGA	CHR_TCGA	POS_TCGA	REF_TCGA	ALT_TCGA	A1_TCGA	IDHmut_Frq_TCGA	IDHwt_Frq_TCGA	OR_TCGA	SE_TCGA	P_TCGA	RSQ_TCGA	GENO_TCGA	Allele1	Allele2	Weight	Zscore	P_value	Direction	HetISq	HetChiSq	HetDf
8:129633446	8:130645692	chr8:129633446:A:G	8	129633446	A	G	G	0.220977	0.0584046	5.13261	0.19613	7.46456e-17	0.99929	Genotyped	8:130645692	8	130645692	A	G	G	0.18455	0.0561508	4.05544	0.151288	2.15732e-20	0.99951	Genotyped	8:130645692	8	130645692	A	G	G	0.144194	0.0468354	5.0049	0.255966	3.1435e-10	0.74886	Imputed	a	g	2658	-13.846	1.353e-43	---	34.9	3.071	2
8:129619149	8:130631395	chr8:129619149:T:C	8	129619149	T	C	C	0.178745	0.0398874	5.72077	0.226248	1.26976e-14	0.99881	Genotyped	8:130631395	8	130631395	T	C	C	0.141624	0.0416647	3.91343	0.169878	9.61014e-16	0.99836	Genotyped	8:130631395	8	130631395	T	C	C	0.11252	0.0360468	5.49034	0.302479	1.80091e-08	0.70792	Imputed	t	c	2658	-12.351	4.834e-35	---	35.4	3.095	2
8:129594686	8:130606932	chr8:129594686:C:T	8	129594686	C	T	T	0.174804	0.0527066	4.21931	0.206556	3.17181e-12	0.99982	Genotyped	8:130606932	8	130606932	C	T	T	0.144337	0.0459978	3.73023	0.165415	1.73994e-15	0.99933	Genotyped	8:130606932	8	130606932	C	T	T	0.123708	0.0425872	4.5926	0.272376	2.18294e-08	0.71897	Imputed	t	c	2658	11.905	1.118e-32	+++	0	1.52	2
8:129587086	8:130599332	chr8:129587086:A:G	8	129587086	A	G	G	0.179083	0.0555641	4.13884	0.202994	2.60908e-12	0.99967	Genotyped	8:130599332	8	130599332	A	G	G	0.149485	0.0491407	3.61792	0.161423	1.63873e-15	0.99958	Genotyped	8:130599332	8	130599332	A	G	G	0.125904	0.044297	4.48689	0.269973	2.69135e-08	0.71509	Imputed	a	g	2658	-11.904	1.129e-32	---	0	1.634	2
8:129575799	8:130588045	chr8:129575799:G:C	8	129575799	G	C	C	0.177761	0.0569787	3.97619	0.201403	7.20419e-12	0.9997	Genotyped	8:130588045	8	130588045	G	C	C	0.149485	0.0496239	3.56763	0.160754	2.53138e-15	0.99986	Genotyped	8:130588045	8	130588045	G	C	C	0.124088	0.0441684	4.40403	0.270626	4.29873e-08	0.71481	Imputed	c	g	2658	11.75	7.098e-32	+++	0	1.529	2
8:129605446	8:130617692	chr8:129605446:T:G	8	129605446	T	G	G	0.185939	0.0653745	3.57738	0.191869	3.06886e-11	0.99391	Imputed	8:130617692	8	130617692	T	G	G	0.156871	0.0614603	3.10859	0.152448	1.00914e-13	0.9789	Imputed	8:130617692	8	130617692	T	G	G	0.139945	0.0526232	3.85843	0.241215	2.17165e-08	0.74846	Imputed	t	g	2658	-11.393	4.521e-30	---	0	1.011	2
8:129579134	8:130591380	chr8:129579134:A:G	8	129579134	A	G	G	0.192139	0.0720214	3.30128	0.184698	1.00441e-10	0.9959	Imputed	8:130591380	8	130591380	A	G	G	0.164266	0.0735902	2.6208	0.142776	1.49692e-11	0.99045	Imputed	8:130591380	8	130591380	A	G	G	0.146547	0.0629141	3.19549	0.224355	2.24112e-07	0.75083	Imputed	a	g	2658	-10.615	2.536e-26	---	0	1.484	2
8:129557152	8:130569398	chr8:129557152:C:A	8	129557152	C	A	A	0.192295	0.0726524	3.25692	0.1837	1.29506e-10	0.99916	Genotyped	8:130569398	8	130569398	C	A	A	0.164151	0.0743906	2.55571	0.141379	3.20152e-11	0.99805	Genotyped	8:130569398	8	130569398	C	A	A	0.145027	0.0630672	3.11782	0.224435	4.0489e-07	0.74718	Imputed	a	c	2658	10.461	1.307e-25	+++	0	1.608	2
8:129673211	8:130685457	chr8:129673211:T:G	8	129673211	T	G	G	0.323782	0.172365	2.46066	0.138771	8.66504e-11	0.99987	Genotyped	8:130685457	8	130685457	T	G	G	0.269965	0.164199	1.90708	0.106478	1.33648e-09	0.9996	Genotyped	8:130685457	8	130685457	T	G	G	0.271924	0.166341	1.94446	0.140719	2.29413e-06	0.91049	Imputed	t	g	2658	-9.925	3.226e-23	---	25.3	2.678	2
8:129673270	8:130685516	chr8:129673270:C:T	8	129673270	C	T	T	0.319484	0.17094	2.41747	0.138506	1.85159e-10	0.99987	Genotyped	8:130685516	8	130685516	C	T	T	0.268353	0.16332	1.90518	0.106804	1.58822e-09	0.99969	Genotyped	8:130685516	8	130685516	C	T	T	0.269544	0.164335	1.95875	0.14132	1.96168e-06	0.9116	Imputed	t	c	2658	9.865	5.901e-23	+++	15	2.353	2
8:129654869	8:130667115	chr8:129654869:C:T	8	129654869	C	T	T	0.32235	0.17094	2.46217	0.138847	8.61342e-11	0.99959	Genotyped	8:130667115	8	130667115	C	T	T	0.270105	0.163996	1.90972	0.106504	1.24389e-09	0.99978	Genotyped	8:130667115	8	130667115	C	T	T	0.275391	0.164313	1.85347	0.134236	4.29004e-06	0.99765	Imputed	t	c	2658	9.863	5.993e-23	+++	29.9	2.855	2
8:129641491	8:130653737	chr8:129641491:T:G	8	129641491	T	G	G	0.319484	0.175214	2.34797	0.137899	6.02956e-10	1	Genotyped	8:130653737	8	130653737	T	G	G	0.274227	0.164724	1.94185	0.106352	4.3745e-10	0.99992	Genotyped	8:130653737	8	130653737	T	G	G	0.278488	0.166879	1.86254	0.133897	3.40219e-06	0.99177	Imputed	t	g	2658	-9.846	7.154e-23	---	0	1.888	2
8:129641215	8:130653461	chr8:129641215:C:G	8	129641215	C	G	G	0.319484	0.175214	2.34797	0.137899	6.02956e-10	1	Genotyped	8:130653461	8	130653461	C	G	G	0.274235	0.164746	1.94178	0.106356	4.39062e-10	0.99977	Imputed	8:130653461	8	130653461	C	G	G	0.278508	0.166894	1.86237	0.133881	3.40454e-06	0.99195	Imputed	c	g	2658	-9.845	7.187e-23	---	0	1.888	2
8:129669912	8:130682158	chr8:129669912:G:T	8	129669912	G	T	T	0.318052	0.169516	2.41655	0.138567	1.92034e-10	0.99964	Genotyped	8:130682158	8	130682158	G	T	T	0.26949	0.163994	1.9023	0.106402	1.50611e-09	0.99956	Genotyped	8:130682158	8	130682158	G	T	T	0.272928	0.165516	1.92108	0.13883	2.56642e-06	0.93315	Imputed	t	g	2658	9.838	7.71e-23	+++	16.6	2.399	2
8:129659502	8:130671748	chr8:129659502:C:T	8	129659502	C	T	T	0.319642	0.17094	2.43432	0.139	1.5488e-10	0.99945	Genotyped	8:130671748	8	130671748	C	T	T	0.270103	0.163996	1.90968	0.106504	1.24507e-09	0.9995	Genotyped	8:130671748	8	130671748	C	T	T	0.275992	0.164206	1.86156	0.134144	3.61408e-06	0.99941	Genotyped	t	c	2658	9.837	7.792e-23	+++	21.7	2.555	2
8:129646744	8:130658990	chr8:129646744:C:T	8	129646744	C	T	T	0.320771	0.175952	2.34965	0.137646	5.4253e-10	0.99828	Imputed	8:130658990	8	130658990	C	T	T	0.274227	0.164948	1.93968	0.106352	4.67874e-10	0.99902	Imputed	8:130658990	8	130658990	C	T	T	0.277795	0.166811	1.85173	0.133627	4.0121e-06	0.99443	Imputed	t	c	2658	9.829	8.475e-23	+++	0	1.981	2
8:129650435	8:130662681	chr8:129650435:T:A	8	129650435	T	A	A	0.32235	0.176638	2.35284	0.137375	4.71288e-10	0.9999	Genotyped	8:130662681	8	130662681	T	A	A	0.274227	0.165452	1.9324	0.106238	5.61611e-10	0.99983	Genotyped	8:130662681	8	130662681	T	A	A	0.277181	0.166776	1.84396	0.133519	4.58368e-06	0.99515	Imputed	a	t	2658	9.806	1.062e-22	+++	4.4	2.092	2
8:129651892	8:130664138	chr8:129651892:A:G	8	129651892	A	G	G	0.322161	0.176519	2.35441	0.137463	4.68693e-10	0.99895	Imputed	8:130664138	8	130664138	A	G	G	0.274226	0.165452	1.93239	0.106238	5.61783e-10	0.99967	Genotyped	8:130664138	8	130664138	A	G	G	0.276903	0.166823	1.83882	0.133419	4.98328e-06	0.99597	Imputed	a	g	2658	-9.797	1.163e-22	---	5.7	2.121	2
8:129503207	8:130515453	chr8:129503207:T:A	8	129503207	T	A	A	0.170773	0.0698464	3.05868	0.191588	5.36726e-09	0.99166	Imputed	8:130515453	8	130515453	T	A	A	0.129921	0.0531198	2.89136	0.164871	1.19676e-10	0.93202	Imputed	8:130515453	8	130515453	T	A	A	0.108302	0.0474857	3.55022	0.27592	4.39134e-06	0.67052	Imputed	a	t	2658	9.768	1.551e-22	+++	0	1.202	2
8:129628255	8:130640501	chr8:129628255:G:T	8	129628255	G	T	T	0.326396	0.180781	2.29673	0.135288	7.94437e-10	0.99816	Imputed	8:130640501	8	130640501	G	T	T	0.275272	0.168219	1.91625	0.106368	9.69577e-10	0.99972	Genotyped	8:130640501	8	130640501	G	T	T	0.281965	0.17037	1.83828	0.132767	4.52489e-06	0.99854	Genotyped	t	g	2658	9.708	2.797e-22	+++	0	1.949	2
8:129455819	8:130468065	chr8:129455819:G:A	8	129455819	G	A	A	0.166191	0.0683861	2.9619	0.191565	1.44289e-08	0.99993	Genotyped	8:130468065	8	130468065	G	A	A	0.133028	0.0576864	2.51369	0.154254	2.2932e-09	0.99794	Genotyped	8:130468065	8	130468065	G	A	A	0.115592	0.0546296	2.98984	0.24894	1.08487e-05	0.69936	Imputed	a	g	2658	9.269	1.879e-20	+++	0	1.277	2
8:129613638	8:130625884	chr8:129613638:C:T	8	129613638	C	T	T	0.300871	0.168097	2.21699	0.138373	8.73288e-09	0.99953	Genotyped	8:130625884	8	130625884	C	T	T	0.254347	0.163993	1.77202	0.10808	1.20021e-07	0.99982	Genotyped	8:130625884	8	130625884	C	T	T	0.276178	0.156812	1.96871	0.137395	8.21725e-07	0.99991	Genotyped	t	c	2658	9.149	5.753e-20	+++	0	1.73	2
8:129631622	8:130643868	chr8:129631622:G:A	8	129631622	G	A	A	0.332378	0.18661	2.32099	0.13607	6.09491e-10	1	Genotyped	8:130643868	8	130643868	G	A	A	0.286593	0.186589	1.78355	0.103239	2.08832e-08	0.99982	Genotyped	8:130643868	8	130643868	G	A	A	0.285348	0.18769	1.66456	0.129414	8.23584e-05	0.99988	Genotyped	a	g	2658	9.038	1.595e-19	+++	43.2	3.519	2
8:129646924	8:130659170	chr8:129646924:G:T	8	129646924	G	T	T	0.330675	0.185874	2.301	0.135766	8.35228e-10	0.99784	Imputed	8:130659170	8	130659170	G	T	T	0.284446	0.185495	1.77493	0.103257	2.75035e-08	0.99789	Imputed	8:130659170	8	130659170	G	T	T	0.284083	0.186656	1.66605	0.129835	8.43809e-05	0.99189	Imputed	t	g	2658	8.977	2.77e-19	+++	41.4	3.415	2
8:129629536	8:130641782	chr8:129629536:A:C	8	129629536	A	C	C	0.332378	0.185185	2.36078	0.136865	3.46915e-10	1	Genotyped	8:130641782	8	130641782	A	C	C	0.284536	0.186589	1.76852	0.103426	3.53654e-08	0.99992	Genotyped	8:130641782	8	130641782	A	C	C	0.285678	0.19033	1.64444	0.129535	0.000123092	0.99374	Imputed	a	c	2658	-8.969	2.987e-19	---	50.9	4.077	2
8:129629675	8:130641921	chr8:129629675:A:G	8	129629675	A	G	G	0.333811	0.186628	2.32664	0.13567	4.84292e-10	0.99998	Genotyped	8:130641921	8	130641921	A	G	G	0.284536	0.186589	1.76852	0.103426	3.53654e-08	0.99998	Genotyped	8:130641921	8	130641921	A	G	G	0.286017	0.190038	1.64762	0.129421	0.000114225	0.99423	Imputed	a	g	2658	-8.952	3.477e-19	---	48.3	3.868	2
11:118607615	11:118478330	chr11:118607615:G:A	11	118607615	G	A	A	0.255256	0.346174	0.651463	0.11784	0.000276261	0.98156	Imputed	11:118478330	11	118478330	G	A	A	0.273208	0.384139	0.593365	0.0929031	1.92994e-08	0.99954	Genotyped	11:118478330	11	118478330	G	A	A	0.239595	0.379196	0.534183	0.12036	1.89317e-07	0.94694	Imputed	a	g	2658	-8.43	3.457e-17	---	0	0.863	2
8:129653397	8:130665643	chr8:129653397:G:A	8	129653397	G	A	A	0.355301	0.210826	2.18154	0.130556	2.30539e-09	0.99991	Genotyped	8:130665643	8	130665643	G	A	A	0.303095	0.211362	1.63067	0.0983455	6.61993e-07	0.9996	Genotyped	8:130665643	8	130665643	G	A	A	0.309487	0.219763	1.57304	0.125017	0.00029058	0.97087	Imputed	a	g	2658	8.338	7.55e-17	+++	50.3	4.026	2
8:129571254	8:130583500	chr8:129571254:A:C	8	129571254	A	C	C	0.27478	0.170657	1.86639	0.136609	4.92792e-06	0.99418	Imputed	8:130583500	8	130583500	A	C	C	0.252577	0.167652	1.68232	0.106072	9.39077e-07	0.99971	Genotyped	8:130583500	8	130583500	A	C	C	0.262594	0.156838	1.98054	0.145508	2.64747e-06	0.90932	Imputed	a	c	2658	-8.155	3.502e-16	---	0	0.473	2
8:129613918	8:130626164	chr8:129613918:G:A	8	129613918	G	A	A	0.365426	0.215385	2.14375	0.127271	2.07795e-09	0.99664	Imputed	8:130626164	8	130626164	G	A	A	0.310314	0.22595	1.54545	0.0973789	7.81076e-06	0.9998	Genotyped	8:130626164	8	130626164	G	A	A	0.329868	0.227349	1.58814	0.12356	0.00018137	0.99946	Genotyped	a	g	2658	8.079	6.531e-16	+++	56.8	4.628	2
11:118609400	11:118480115	chr11:118609400:G:C	11	118609400	G	C	C	0.244732	0.323379	0.685063	0.118282	0.00138464	0.98212	Imputed	11:118480115	11	118480115	G	C	C	0.259916	0.365125	0.600467	0.0942359	6.21637e-08	0.99528	Imputed	11:118480115	11	118480115	G	C	C	0.222492	0.35915	0.524458	0.124152	2.01014e-07	0.944	Imputed	c	g	2658	-8.062	7.492e-16	---	0	1.545	2
11:118609570	11:118480285	chr11:118609570:G:C	11	118609570	G	C	C	0.241569	0.316466	0.693581	0.11929	0.00216063	0.98462	Imputed	11:118480285	11	118480285	G	C	C	0.26032	0.359043	0.615381	0.0945596	2.82939e-07	0.99256	Imputed	11:118480285	11	118480285	G	C	C	0.219593	0.349402	0.544057	0.1244	9.92636e-07	0.94411	Imputed	c	g	2658	-7.645	2.097e-14	---	0	1.274	2
11:118609508	11:118480223	chr11:118609508:T:C	11	118609508	T	C	C	0.243868	0.313233	0.711989	0.118719	0.00421869	0.97973	Imputed	11:118480223	11	118480223	T	C	C	0.260899	0.358009	0.621672	0.0943493	4.70119e-07	0.99084	Imputed	11:118480223	11	118480223	T	C	C	0.21957	0.350374	0.539046	0.124574	7.02996e-07	0.94188	Imputed	t	c	2658	7.512	5.84e-14	+++	0	1.752	2
8:129616360	8:130628606	chr8:129616360:G:A	8	129616360	G	A	A	0.414647	0.283911	1.8434	0.120582	3.93279e-07	0.99666	Imputed	8:130628606	8	130628606	G	A	A	0.365933	0.279548	1.50569	0.093402	1.17798e-05	0.9998	Genotyped	8:130628606	8	130628606	G	A	A	0.393013	0.291435	1.44508	0.114742	0.0013338	0.98397	Imputed	a	g	2658	7.257	3.953e-13	+++	21.7	2.554	2
8:129627294	8:130639540	chr8:129627294:G:A	8	129627294	G	A	A	0.45702	0.320521	1.81981	0.116399	2.6927e-07	0.99999	Genotyped	8:130639540	8	130639540	G	A	A	0.409992	0.318508	1.50005	0.0904962	7.43536e-06	0.99982	Genotyped	8:130639540	8	130639540	G	A	A	0.418831	0.329648	1.33358	0.110487	0.00917544	0.99992	Genotyped	a	g	2658	7.032	2.043e-12	+++	48.5	3.882	2
11:118671674	11:118542383	chr11:118671674:C:T	11	118671674	C	T	C	0.334151	0.436192	0.643978	0.112708	9.43397e-05	0.99869	Imputed	11:118542383	11	118542383	C	T	C	0.368877	0.464573	0.661774	0.088168	2.83632e-06	0.99815	Imputed	11:118542383	11	118542383	C	T	C	0.329123	0.433071	0.676848	0.111028	0.000439088	0.99414	Imputed	t	c	2658	7.025	2.147e-12	+++	0	0.184	2
2:241759875	2:242699290	chr2:241759875:C:T	2	241759875	C	T	T	0.510029	0.410256	1.5491	0.11451	0.000132295	1	Genotyped	2:242699290	2	242699290	C	T	T	0.445278	0.385245	1.30924	0.0892659	0.00254045	0.91359	Imputed	2:242699290	2	242699290	C	T	T	0.470852	0.339031	1.99637	0.123654	2.25981e-08	0.88759	Imputed	t	c	2658	7.007	2.432e-12	+++	66	5.877	2
2:241762598	2:242702013	chr2:241762598:C:T	2	241762598	C	T	T	0.508596	0.410256	1.53775	0.114265	0.000165878	1	Genotyped	2:242702013	2	242702013	C	T	T	0.444905	0.385916	1.30105	0.0889677	0.00309585	0.92198	Imputed	2:242702013	2	242702013	C	T	T	0.47071	0.337771	2.01769	0.124228	1.59961e-08	0.87977	Imputed	t	c	2658	6.971	3.153e-12	+++	68.1	6.27	2
2:241759225	2:242698640	chr2:241759225:G:A	2	241759225	G	A	A	0.38109	0.277782	1.63704	0.119286	3.5964e-05	0.99999	Genotyped	2:242698640	2	242698640	G	A	A	0.322746	0.264187	1.38576	0.0988336	0.000963353	0.89385	Imputed	2:242698640	2	242698640	G	A	A	0.335163	0.244149	2.08209	0.1508	1.15488e-06	0.67345	Imputed	a	g	2658	6.958	3.457e-12	+++	37.7	3.211	2
2:241770782	2:242710197	chr2:241770782:C:T	2	241770782	C	T	T	0.550924	0.445077	1.5767	0.113099	5.67409e-05	0.99241	Imputed	2:242710197	2	242710197	C	T	T	0.485932	0.434165	1.25388	0.0885311	0.0106039	0.91681	Imputed	2:242710197	2	242710197	C	T	T	0.525674	0.390636	2.09238	0.126189	4.89288e-09	0.8152	Imputed	t	c	2658	6.946	3.761e-12	+++	77.1	8.725	2
11:118643304	11:118514022	chr11:118643304:C:G	11	118643304	C	G	C	0.342434	0.436068	0.67594	0.110701	0.000403282	0.99895	Imputed	11:118514022	11	118514022	C	G	C	0.369074	0.462224	0.668775	0.0880121	4.85297e-06	0.9997	Imputed	11:118514022	11	118514022	C	G	C	0.330994	0.441013	0.667587	0.110822	0.000266095	0.99273	Imputed	c	g	2658	-6.834	8.277e-12	---	0	0.007	2
11:118628753	11:118499469	chr11:118628753:C:G	11	118628753	C	G	C	0.343656	0.436101	0.678828	0.110748	0.000468925	0.99875	Imputed	11:118499469	11	118499469	C	G	C	0.367135	0.462803	0.660723	0.0882175	2.63083e-06	0.99991	Imputed	11:118499469	11	118499469	C	G	C	0.332296	0.438703	0.674407	0.111633	0.000417586	0.97861	Imputed	c	g	2658	-6.833	8.301e-12	---	0	0.062	2
2:241770392	2:242709807	chr2:241770392:C:T	2	241770392	C	T	T	0.505725	0.411681	1.50384	0.113893	0.000340356	0.99938	Genotyped	2:242709807	2	242709807	C	T	T	0.445477	0.390932	1.27416	0.0887285	0.0063213	0.9216	Imputed	2:242709807	2	242709807	C	T	T	0.470961	0.338473	2.09218	0.126408	5.2243e-09	0.85624	Imputed	t	c	2658	6.829	8.575e-12	+++	74.2	7.765	2
11:118638950	11:118509668	chr11:118638950:A:G	11	118638950	A	G	A	0.342407	0.435897	0.676528	0.11065	0.00041291	1	Genotyped	11:118509668	11	118509668	A	G	A	0.369072	0.462218	0.668795	0.0880105	4.85896e-06	0.99979	Imputed	11:118509668	11	118509668	A	G	A	0.331302	0.440048	0.670204	0.110977	0.000311063	0.99038	Imputed	a	g	2658	-6.808	9.872e-12	---	0	0.014	2
2:241764203	2:242703618	chr2:241764203:C:G	2	241764203	C	G	G	0.496591	0.409366	1.46145	0.113655	0.000842465	0.99807	Imputed	2:242703618	2	242703618	C	G	G	0.443291	0.382968	1.31059	0.0893963	0.00248163	0.92044	Imputed	2:242703618	2	242703618	C	G	G	0.468986	0.337231	2.02625	0.124909	1.57108e-08	0.87039	Imputed	c	g	2658	-6.798	1.062e-11	---	67	6.053	2
2:241769948	2:242709363	chr2:241769948:A:G	2	241769948	A	G	G	0.507179	0.413103	1.50848	0.114199	0.000318348	0.99989	Genotyped	2:242709363	2	242709363	A	G	G	0.447375	0.391957	1.27732	0.0885672	0.00571677	0.92252	Imputed	2:242709363	2	242709363	A	G	G	0.478105	0.345742	2.0476	0.125588	1.15322e-08	0.85737	Imputed	a	g	2658	-6.787	1.146e-11	---	71.8	7.099	2
11:118630742	11:118501459	chr11:118630742:A:G	11	118630742	A	G	A	0.342517	0.434651	0.680581	0.110544	0.000499458	0.99893	Imputed	11:118501459	11	118501459	A	G	A	0.368041	0.462103	0.666246	0.0879978	3.93372e-06	1	Genotyped	11:118501459	11	118501459	A	G	A	0.331754	0.438553	0.674351	0.111322	0.000401153	0.9844	Imputed	a	g	2658	-6.775	1.241e-11	---	0	0.036	2
11:118684674	11:118555383	chr11:118684674:C:T	11	118684674	C	T	T	0.319376	0.409995	0.669153	0.113667	0.000408744	0.99895	Imputed	11:118555383	11	118555383	C	T	T	0.353092	0.443601	0.673118	0.0884681	7.66558e-06	0.99552	Imputed	11:118555383	11	118555383	C	T	T	0.312424	0.416007	0.667318	0.113373	0.000360032	0.99404	Imputed	t	c	2658	-6.725	1.757e-11	---	0	0.015	2
8:129465577	8:130477823	chr8:129465577:C:T	8	129465577	C	T	C	0.330946	0.223647	1.74163	0.125337	9.57137e-06	0.99998	Genotyped	8:130477823	8	130477823	C	T	C	0.285568	0.21209	1.46874	0.0990193	0.000103544	0.99991	Genotyped	8:130477823	8	130477823	C	T	C	0.284278	0.202664	1.55078	0.128957	0.000668041	0.95186	Imputed	t	c	2658	-6.7	2.087e-11	---	0	1.355	2
2:241770821	2:242710236	chr2:241770821:G:A	2	241770821	G	A	A	0.50347	0.408832	1.51487	0.114476	0.000285518	0.99807	Genotyped	2:242710236	2	242710236	G	A	A	0.440895	0.390586	1.25403	0.0892546	0.0112085	0.91088	Imputed	2:242710236	2	242710236	G	A	A	0.46842	0.337456	2.09168	0.127425	6.97953e-09	0.83933	Imputed	a	g	2658	6.697	2.134e-11	+++	75.9	8.292	2
2:241756082	2:242695497	chr2:241756082:T:C	2	241756082	T	C	C	0.393914	0.290561	1.57762	0.114096	6.44466e-05	0.99849	Genotyped	2:242695497	2	242695497	T	C	C	0.348798	0.29633	1.33547	0.0988147	0.00341636	0.86817	Imputed	2:242695497	2	242695497	T	C	C	0.366041	0.275501	2.10839	0.150919	7.7115e-07	0.62957	Imputed	t	c	2658	-6.683	2.338e-11	---	53.5	4.301	2
2:241773455	2:242712870	chr2:241773455:G:T	2	241773455	G	T	T	0.499652	0.415721	1.45035	0.114972	0.00122121	0.99725	Imputed	2:242712870	2	242712870	G	T	T	0.445518	0.390168	1.28429	0.0895244	0.00519288	0.90479	Imputed	2:242712870	2	242712870	G	T	T	0.469232	0.338883	2.09616	0.128529	8.49621e-09	0.82872	Imputed	t	g	2658	6.648	2.972e-11	+++	72.3	7.232	2
2:241771867	2:242711282	chr2:241771867:G:A	2	241771867	G	A	A	0.379794	0.285621	1.57121	0.119554	0.000157177	0.99572	Imputed	2:242711282	2	242711282	G	A	A	0.324238	0.269998	1.35741	0.0994339	0.00211772	0.88369	Imputed	2:242711282	2	242711282	G	A	A	0.33444	0.247269	2.15197	0.156573	9.84388e-07	0.6324	Imputed	a	g	2658	6.643	3.078e-11	+++	43.8	3.561	2
11:118669395	11:118540104	chr11:118669395:C:G	11	118669395	C	G	G	0.318731	0.409443	0.669109	0.113662	0.000407602	0.99842	Imputed	11:118540104	11	118540104	C	G	G	0.353529	0.444336	0.671647	0.0886027	7.04867e-06	0.99455	Imputed	11:118540104	11	118540104	C	G	G	0.312547	0.412237	0.681784	0.113253	0.00071914	0.99428	Imputed	c	g	2658	6.636	3.218e-11	+++	0	0.077	2
2:241753075	2:242692490	chr2:241753075:T:C	2	241753075	T	C	C	0.418315	0.311966	1.59892	0.114115	3.90887e-05	0.99998	Genotyped	2:242692490	2	242692490	T	C	C	0.351853	0.30392	1.30594	0.0993711	0.00722794	0.87363	Imputed	2:242692490	2	242692490	T	C	C	0.373791	0.283356	2.10669	0.150296	7.13499e-07	0.61506	Imputed	t	c	2658	-6.591	4.363e-11	---	62	5.265	2
2:241749019	2:242688434	chr2:241749019:T:C	2	241749019	T	C	C	0.47851	0.367521	1.59366	0.111117	2.73954e-05	1	Genotyped	2:242688434	2	242688434	T	C	C	0.417827	0.367438	1.29405	0.0948009	0.00654535	0.8803	Imputed	2:242688434	2	242688434	T	C	C	0.433319	0.352362	2.06625	0.150545	1.4303e-06	0.5663	Imputed	t	c	2658	-6.58	4.695e-11	---	59.4	4.923	2
2:241751260	2:242690675	chr2:241751260:G:A	2	241751260	G	A	A	0.378223	0.279202	1.58415	0.117426	8.93603e-05	1	Genotyped	2:242690675	2	242690675	G	A	A	0.315777	0.265245	1.34116	0.100896	0.00362249	0.86686	Imputed	2:242690675	2	242690675	G	A	A	0.33124	0.248177	2.1067	0.156551	1.93975e-06	0.62218	Imputed	a	g	2658	6.531	6.513e-11	+++	47.5	3.807	2
11:118615352	11:118486067	chr11:118615352:T:C	11	118615352	T	C	T	0.326649	0.411687	0.694975	0.111357	0.00108427	0.99997	Genotyped	11:118486067	11	118486067	T	C	T	0.350515	0.44169	0.668437	0.0888608	5.81278e-06	0.99998	Genotyped	11:118486067	11	118486067	T	C	T	0.318042	0.416529	0.685416	0.115196	0.00104172	0.95533	Imputed	t	c	2658	-6.47	9.802e-11	---	0	0.118	2
11:118630582	11:118501299	chr11:118630582:A:G	11	118630582	A	G	A	0.32807	0.410256	0.703773	0.111223	0.00158569	0.99999	Genotyped	11:118501299	11	118501299	G	A	A	0.352577	0.441963	0.675576	0.0884436	9.23526e-06	0.99974	Imputed	11:118501299	11	118501299	G	A	A	0.315594	0.417516	0.681219	0.113466	0.000716627	0.9826	Imputed	a	g	2658	-6.405	1.503e-10	---	0	0.06	2
2:241742614	2:242682029	chr2:241742614:T:C	2	241742614	T	C	C	0.375377	0.281385	1.53879	0.116423	0.000213916	0.999	Genotyped	2:242682029	2	242682029	T	C	C	0.313082	0.262286	1.34835	0.101416	0.00320754	0.85761	Imputed	2:242682029	2	242682029	T	C	C	0.328164	0.247698	2.08875	0.157441	2.89174e-06	0.61024	Imputed	t	c	2658	-6.402	1.538e-10	---	39.3	3.297	2
8:129622210	8:130634456	chr8:129622210:C:CG	8	129622210	C	CG	CG	0.326559	0.176563	2.37316	0.136329	2.30925e-10	0.99754	Imputed	NA			NA	NA	NA							NA	NA			NA	NA	NA							NA	cg	c	700	6.339	2.309e-10	+??	0	0	0
2:241754006	2:242693421	chr2:241754006:C:T	2	241754006	C	T	T	0.36713	0.273109	1.57554	0.119629	0.000144655	0.99668	Imputed	2:242693421	2	242693421	C	T	T	0.303238	0.25892	1.30245	0.102202	0.00972335	0.86584	Imputed	2:242693421	2	242693421	C	T	T	0.321301	0.238723	2.12726	0.158737	1.98184e-06	0.61567	Imputed	t	c	2658	6.254	4.006e-10	+++	56.8	4.628	2
2:241753909	2:242693324	chr2:241753909:G:A	2	241753909	G	A	A	0.367135	0.273137	1.57568	0.119657	0.000144752	0.9962	Imputed	2:242693324	2	242693324	G	A	A	0.303024	0.25875	1.30233	0.102227	0.0097649	0.86548	Imputed	2:242693324	2	242693324	G	A	A	0.321225	0.238646	2.12769	0.158761	1.97657e-06	0.61561	Imputed	a	g	2658	6.253	4.026e-10	+++	56.8	4.634	2
2:241753443	2:242692858	chr2:241753443:C:T	2	241753443	C	T	T	0.366099	0.272269	1.57786	0.119922	0.000142928	0.9934	Imputed	2:242692858	2	242692858	C	T	T	0.30321	0.258928	1.30247	0.102248	0.00975043	0.86459	Imputed	2:242692858	2	242692858	C	T	T	0.321617	0.239294	2.12301	0.158658	2.08477e-06	0.61461	Imputed	t	c	2658	6.249	4.128e-10	+++	56.6	4.607	2
2:241754180	2:242693595	chr2:241754180:T:A	2	241754180	T	A	A	0.366794	0.273504	1.56674	0.119292	0.000167329	0.99991	Genotyped	2:242693595	2	242693595	T	A	A	0.303233	0.258929	1.30229	0.102191	0.00974878	0.86614	Imputed	2:242693595	2	242693595	T	A	A	0.321197	0.238681	2.12754	0.158747	1.9768e-06	0.616	Imputed	a	t	2658	6.235	4.522e-10	+++	56.4	4.591	2
2:241768418	2:242707833	chr2:241768418:C:T	2	241768418	C	T	C	0.559535	0.472294	1.46892	0.114807	0.000809971	0.9817	Imputed	2:242707833	2	242707833	C	T	C	0.500573	0.454931	1.24464	0.0913187	0.0165537	0.84801	Imputed	2:242707833	2	242707833	C	T	C	0.520655	0.406452	1.96827	0.130732	2.22231e-07	0.75891	Imputed	t	c	2658	-6.128	8.901e-10	---	67.9	6.239	2
8:129630656	8:130642902	chr8:129630656:C:A	8	129630656	C	A	C	0.485876	0.352153	1.80302	0.116742	4.43562e-07	0.99866	Imputed	8:130642902	8	130642902	C	A	C	0.437002	0.366377	1.35084	0.0877796	0.000612697	0.99597	Imputed	8:130642902	8	130642902	C	A	C	0.426985	0.357053	1.26024	0.107424	0.0313071	0.99658	Imputed	a	c	2658	-6.037	1.573e-09	---	63.1	5.426	2
2:241765274	2:242704689	chr2:241765274:C:T	2	241765274	C	T	T	0.208742	0.155956	1.42426	0.142308	0.0129505	0.99085	Imputed	2:242704689	2	242704689	C	T	T	0.197125	0.145051	1.46062	0.113285	0.000824892	0.9908	Imputed	2:242704689	2	242704689	C	T	T	0.190475	0.131581	2.6247	0.217163	8.85049e-06	0.49658	Imputed	t	c	2658	5.913	3.36e-09	+++	6.6	2.142	2
2:241764170	2:242703585	chr2:241764170:G:A	2	241764170	G	A	A	0.335244	0.2849	1.26775	0.119894	0.0478437	1	Genotyped	2:242703585	2	242703585	G	A	A	0.319012	0.263736	1.30818	0.0931536	0.00392862	0.98809	Imputed	2:242703585	2	242703585	G	A	A	0.325457	0.225178	2.34823	0.15879	7.61361e-08	0.64695	Imputed	a	g	2658	5.855	4.773e-09	+++	70.8	6.854	2
2:241762574	2:242701989	chr2:241762574:C:T	2	241762574	C	T	T	0.339542	0.289174	1.26286	0.118999	0.0498574	1	Genotyped	2:242701989	2	242701989	C	T	T	0.319634	0.26564	1.29412	0.0923224	0.00522626	0.99823	Genotyped	2:242701989	2	242701989	C	T	T	0.329597	0.229674	2.29588	0.157036	1.20639e-07	0.65492	Imputed	t	c	2658	5.74	9.468e-09	+++	70.2	6.709	2
2:241804528	2:242743943	chr2:241804528:G:T	2	241804528	G	T	T	0.421385	0.349648	1.36988	0.113227	0.00544294	0.99711	Genotyped	2:242743943	2	242743943	G	T	T	0.356997	0.322696	1.26169	0.108508	0.0321721	0.72996	Imputed	2:242743943	2	242743943	G	T	T	0.376818	0.305291	2.17798	0.170034	4.69691e-06	0.47233	Imputed	t	g	2658	5.339	9.328e-08	+++	58	4.764	2
2:241804236	2:242743651	chr2:241804236:G:A	2	241804236	G	A	A	0.423822	0.348131	1.39107	0.113128	0.00352593	0.99792	Genotyped	2:242743651	2	242743651	G	A	A	0.347966	0.317	1.23576	0.108756	0.0516035	0.73273	Imputed	2:242743651	2	242743651	G	A	A	0.368881	0.299041	2.18725	0.172912	6.00328e-06	0.46581	Imputed	a	g	2658	5.252	1.503e-07	+++	61.6	5.203	2
5:1282204	5:1282319	chr5:1282204:C:A	5	1282204	C	A	A	0.388186	0.434679	0.823324	0.107247	0.0698802	0.99947	Genotyped	5:1282319	5	1282319	C	A	A	0.375152	0.471536	0.66107	0.0893726	3.63681e-06	0.99734	Imputed	5:1282319	5	1282319	C	A	A	0.36747	0.4186	0.830663	0.122499	0.129884	0.80069	Imputed	a	c	2658	-4.828	1.377e-06	---	46.2	3.715	2
5:1283640	5:1283755	NA			NA	NA	NA							NA	5:1283755	5	1283755	C	T	T	0.238138	0.321319	0.634052	0.100615	5.94315e-06	0.98849	Imputed	5:1283755	5	1283755	C	T	T	0.219529	0.273375	0.747525	0.143237	0.0422035	0.77317	Imputed	t	c	1958	-4.79	1.668e-06	?--	40.8	1.69	1
11:96012110	11:95745273	chr11:96012110:C:T	11	96012110	C	T	C	0.547875	0.473492	1.35325	0.107572	0.00492133	0.99728	Imputed	11:95745273	11	95745273	C	T	C	0.565374	0.467515	1.45313	0.08331	7.25959e-06	0.99922	Genotyped	11:95745273	11	95745273	C	T	T	0.474725	0.494846	0.931588	0.106135	0.504335	0.9981	Genotyped	t	c	2658	-4.784	1.719e-06	---	64.2	5.591	2
11:96012024	11:95745187	chr11:96012024:G:T	11	96012024	G	T	G	0.547274	0.472934	1.35208	0.107446	0.0049943	1	Genotyped	11:95745187	11	95745187	G	T	G	0.565892	0.468287	1.45135	0.0832781	7.71791e-06	0.99887	Imputed	11:95745187	11	95745187	G	T	T	0.474492	0.494791	0.931486	0.10611	0.503576	0.99822	Imputed	t	g	2658	-4.774	1.81e-06	---	64	5.549	2
11:96013734	11:95746897	chr11:96013734:T:C	11	96013734	T	C	T	0.546338	0.47063	1.35801	0.107396	0.00437911	0.99735	Imputed	11:95746897	11	95746897	T	C	T	0.563159	0.464884	1.45711	0.0834882	6.51044e-06	0.99593	Imputed	11:95746897	11	95746897	T	C	C	0.477601	0.495189	0.94553	0.105655	0.596026	0.99861	Imputed	t	c	2658	4.744	2.099e-06	+++	67.9	6.23	2
11:96014174	11:95747337	chr11:96014174:T:C	11	96014174	T	C	T	0.545835	0.470085	1.35728	0.107274	0.00440374	0.99999	Genotyped	11:95747337	11	95747337	T	C	T	0.563864	0.465462	1.45773	0.0834944	6.3661e-06	0.99495	Imputed	11:95747337	11	95747337	T	C	C	0.477768	0.49531	0.947002	0.10556	0.605953	0.99957	Genotyped	t	c	2658	4.738	2.157e-06	+++	68.3	6.3	2
11:96005186	11:95738350	chr11:96005186:A:G	11	96005186	A	G	A	0.546379	0.470695	1.35921	0.107454	0.00428839	0.9969	Imputed	11:95738350	11	95738350	A	G	A	0.56294	0.466711	1.45423	0.0841041	8.48716e-06	0.98161	Imputed	11:95738350	11	95738350	A	G	G	0.477914	0.494644	0.947333	0.106667	0.611991	0.97556	Imputed	a	g	2658	4.697	2.639e-06	+++	67.6	6.177	2
5:1282299	5:1282414	chr5:1282299:G:A	5	1282299	G	A	A	0.394417	0.443753	0.816361	0.107156	0.0582929	0.99524	Imputed	5:1282414	5	1282414	G	A	A	0.386367	0.481051	0.673409	0.0882995	7.53564e-06	0.99973	Genotyped	5:1282414	5	1282414	G	A	A	0.380451	0.429253	0.855308	0.120604	0.195004	0.80583	Imputed	a	g	2658	-4.649	3.334e-06	---	46	3.703	2
1:108023836	1:108566458	chr1:108023836:T:G	1	108023836	T	G	G	0.292434	0.410325	0.582443	0.116878	3.75153e-06	0.97752	Imputed	NA			NA	NA	NA							NA	NA			NA	NA	NA							NA	t	g	700	4.625	3.752e-06	+??	0	0	0
1:108023820	1:108566442	chr1:108023820:T:C	1	108023820	T	C	C	0.292612	0.410397	0.582981	0.116823	3.85659e-06	0.97794	Imputed	NA			NA	NA	NA							NA	NA			NA	NA	NA							NA	t	c	700	4.619	3.857e-06	+??	0	0	0
1:108023985	1:108566607	chr1:108023985:G:T	1	108023985	G	T	T	0.292778	0.410542	0.5833	0.116766	3.90217e-06	0.97935	Imputed	NA			NA	NA	NA							NA	NA			NA	NA	NA							NA	t	g	700	-4.617	3.902e-06	-??	0	0	0
1:108023993	1:108566615	chr1:108023993:C:T	1	108023993	C	T	T	0.292819	0.410547	0.583491	0.116748	3.94194e-06	0.97963	Imputed	NA			NA	NA	NA							NA	NA			NA	NA	NA							NA	t	c	700	-4.614	3.942e-06	-??	0	0	0
1:108006349	1:108548971	chr1:108006349:TAAG:T	1	108006349	TAAG	T	T	0.299023	0.415983	0.581411	0.117532	3.94885e-06	0.97393	Imputed	NA			NA	NA	NA							NA	NA			NA	NA	NA							NA	t	taag	700	-4.614	3.949e-06	-??	0	0	0
1:108023998	1:108566620	chr1:108023998:A:G	1	108023998	A	G	G	0.292806	0.410505	0.583564	0.11675	3.96309e-06	0.97959	Imputed	NA			NA	NA	NA							NA	NA			NA	NA	NA							NA	a	g	700	4.613	3.963e-06	+??	0	0	0
1:108022800	1:108565422	chr1:108022800:T:C	1	108022800	T	C	C	0.292853	0.410557	0.583601	0.116738	3.96507e-06	0.97975	Imputed	NA			NA	NA	NA							NA	NA			NA	NA	NA							NA	t	c	700	4.613	3.965e-06	+??	0	0	0
1:108022570	1:108565192	chr1:108022570:CT:C	1	108022570	CT	C	C	0.292839	0.410534	0.583592	0.116744	3.96661e-06	0.97961	Imputed	NA			NA	NA	NA							NA	NA			NA	NA	NA							NA	ct	c	700	4.613	3.967e-06	+??	0	0	0
1:108026017	1:108568639	chr1:108026017:A:AG	1	108026017	A	AG	AG	0.292844	0.410542	0.583612	0.11674	3.96918e-06	0.97971	Imputed	NA			NA	NA	NA							NA	NA			NA	NA	NA							NA	a	ag	700	4.613	3.969e-06	+??	0	0	0
1:108024833	1:108567455	chr1:108024833:A:G	1	108024833	A	G	G	0.292857	0.410549	0.583634	0.116738	3.97392e-06	0.97975	Imputed	NA			NA	NA	NA							NA	NA			NA	NA	NA							NA	a	g	700	4.613	3.974e-06	+??	0	0	0
1:108022918	1:108565540	chr1:108022918:A:C	1	108022918	A	C	C	0.29287	0.41055	0.583642	0.116741	3.97866e-06	0.97925	Imputed	NA			NA	NA	NA							NA	NA			NA	NA	NA							NA	a	c	700	4.612	3.979e-06	+??	0	0	0
1:108022925	1:108565547	chr1:108022925:C:T	1	108022925	C	T	T	0.293071	0.410533	0.584023	0.116765	4.10562e-06	0.97932	Imputed	NA			NA	NA	NA							NA	NA			NA	NA	NA							NA	t	c	700	-4.606	4.106e-06	-??	0	0	0
5:1284020	5:1284135	NA			NA	NA	NA							NA	5:1284135	5	1284135	C	T	T	0.373087	0.471647	0.653932	0.0895181	2.08645e-06	0.99654	Imputed	5:1284135	5	1284135	C	T	T	0.368147	0.41831	0.836133	0.121896	0.14205	0.80894	Imputed	t	c	1958	-4.6	4.22e-06	?--	71.5	3.507	1
6:157278451	6:157699483	chr6:157278451:C:T	6	157278451	C	T	T	0	0				0.99994	Imputed	6:157699483	6	157699483	C	T	T	4.63741e-05	1.73941e-05	5.41908e+83	119.346	0.106201	0.00421	Imputed	6:157699483	6	157699483	C	T	T	0.000346398	6.0357e-05	4.36507e+249	110.233	1.84267e-07	0.00316	Imputed	t	c	1958	4.555	5.231e-06	?++	89	9.051	1
1:108009762	1:108552384	chr1:108009762:C:CA	1	108009762	C	CA	CA	0.300139	0.41514	0.585261	0.11774	5.3692e-06	0.97284	Imputed	NA			NA	NA	NA							NA	NA			NA	NA	NA							NA	ca	c	700	-4.55	5.369e-06	-??	0	0	0
1:107996355	1:108538977	chr1:107996355:TGTATTTA:T	1	107996355	TGTATTTA	T	T	0.293893	0.406227	0.580859	0.119823	5.79498e-06	0.94803	Imputed	NA			NA	NA	NA							NA	NA			NA	NA	NA							NA	t	tgtattta	700	-4.534	5.795e-06	-??	0	0	0
1:108024018	1:108566640	chr1:108024018:G:T	1	108024018	G	T	T	0.292647	0.407462	0.59012	0.116893	6.41927e-06	0.97867	Imputed	NA			NA	NA	NA							NA	NA			NA	NA	NA							NA	t	g	700	-4.512	6.419e-06	-??	0	0	0
3:195825324	3:195552195	chr3:195825324:A:C	3	195825324	A	C	A	0.26104	0.209184	1.37027	0.134476	0.0191573	0.92789	Imputed	3:195552195	3	195552195	A	C	A	0.2442	0.224565	1.13238	0.102357	0.224527	0.92476	Imputed	3:195552195	3	195552195	A	C	A	0.289348	0.193759	1.79055	0.131345	9.20429e-06	0.89096	Imputed	a	c	2658	4.422	9.799e-06	+++	71.8	7.082	2
2:241776643	2:242716058	chr2:241776643:G:A	2	241776643	G	A	A	0.340645	0.304904	1.19986	0.119716	0.12801	0.99555	Imputed	2:242716058	2	242716058	G	A	A	0.306532	0.284523	1.13899	0.101546	0.199992	0.82232	Imputed	2:242716058	2	242716058	G	A	A	0.334223	0.243886	2.16069	0.157949	1.07321e-06	0.62073	Imputed	a	g	2658	4.286	1.82e-05	+++	78.7	9.382	2
6:157255210	6:157624423	chr6:157255210:C:T	6	157255210	C	T	T	0	0				0.99994	Imputed	6:157624423	6	157624423	G	A	A	4.21583e-05	2.10865e-05	1.53e+58	110.727	0.226293	0.00671	Imputed	6:157624423	6	157624423	G	A	A	0.000455127	6.26929e-05	3.24997e+269	119.956	2.29961e-07	0.03201	Imputed	a	g	1958	4.216	2.492e-05	?++	90.4	10.457	1
3:66453640	3:66504064	chr3:66453640:C:T	3	66453640	C	T	T	0.262403	0.269231	0.967895	0.122656	0.790207	0.99947	Genotyped	3:66504064	3	66504064	C	T	T	0.235052	0.277767	0.798226	0.0959107	0.0187874	0.99974	Genotyped	3:66504064	3	66504064	C	T	T	0.208034	0.294857	0.564409	0.126161	5.79595e-06	0.97262	Imputed	t	c	2658	-4.163	3.139e-05	---	77.3	8.815	2
20:63738996	20:62370349	chr20:63738996:T:C	20	63738996	T	C	T	0.298793	0.252678	1.25953	0.121341	0.0572249	0.99325	Imputed	20:62370349	20	62370349	T	C	T	0.325702	0.244037	1.53358	0.0967352	9.85434e-06	0.99882	Imputed	20:62370349	20	62370349	T	C	T	0.285377	0.261044	1.05559	0.121195	0.655305	0.95046	Imputed	t	c	2658	4.153	3.285e-05	+++	67.3	6.109	2
6:157272030	6:157693062	chr6:157272030:C:T	6	157272030	C	T	T	0	0				0.99994	Imputed	6:157693062	6	157693062	C	T	T	3.48593e-05	1.96629e-05	1.86235e+56	124.841	0.299337	0.00506	Imputed	6:157693062	6	157693062	C	T	T	0.000543884	7.52013e-05	7.88771e+222	98.4495	1.85586e-07	0.04099	Imputed	t	c	1958	4.108	3.995e-05	?++	91.2	11.381	1
6:157223026	6:157544160	NA			NA	NA	NA							NA	6:157544160	6	157544160	T	C	C	4.09628e-05	1.51253e-05	9.60673e+93	144.625	0.134574	0.00164	Imputed	6:157544160	6	157544160	T	C	C	0.000709014	8.49971e-05	3.36365e+171	86.7994	5.35937e-06	0.01675	Imputed	t	c	1958	-4.042	5.301e-05	?--	84.9	6.606	1
6:157224355	6:157545489	NA			NA	NA	NA							NA	6:157545489	6	157545489	C	T	T	3.07063e-05	5.02695e-06	3.03495e+214	346.733	0.15435	0.00158	Imputed	6:157545489	6	157545489	C	T	T	0.000723474	8.62027e-05	8.01355e+170	86.7278	5.6946e-06	0.01711	Imputed	t	c	1958	3.978	6.945e-05	?++	85.3	6.791	1
2:208838466	2:209703190	chr2:208838466:C:T	2	208838466	C	T	T	0.178716	0.272727	0.541214	0.138864	9.8165e-06	0.98306	Imputed	2:209703190	2	209703190	C	T	T	0.214266	0.246037	0.822964	0.103641	0.0601106	0.98734	Imputed	2:209703190	2	209703190	C	T	T	0.226878	0.233677	0.899429	0.127419	0.405483	0.97682	Imputed	t	c	2658	-3.969	7.207e-05	---	75.1	8.017	2
2:241776965	2:242716380	chr2:241776965:A:T	2	241776965	A	T	T	0.358673	0.328933	1.15244	0.116761	0.224298	0.99865	Genotyped	2:242716380	2	242716380	A	T	T	0.324684	0.303836	1.12752	0.0997961	0.229115	0.8198	Imputed	2:242716380	2	242716380	A	T	T	0.35942	0.274135	2.05047	0.154174	3.20044e-06	0.59892	Imputed	a	t	2658	-3.956	7.615e-05	---	77.7	8.964	2
2:208837630	2:209702354	chr2:208837630:G:A	2	208837630	G	A	A	0.178702	0.272734	0.541196	0.138852	9.78928e-06	0.98317	Imputed	2:209702354	2	209702354	G	A	A	0.214925	0.246052	0.826423	0.103545	0.0655899	0.98736	Imputed	2:209702354	2	209702354	G	A	A	0.22694	0.233666	0.899625	0.127514	0.406799	0.97549	Imputed	a	g	2658	-3.943	8.058e-05	---	75.3	8.086	2
6:157270610	6:157691642	chr6:157270610:C:T	6	157270610	C	T	T	0	0				0.9981	Imputed	6:157691642	6	157691642	C	T	T	0.000815732	0.000211399	27567400	15.6545	0.273783	0.07792	Imputed	6:157691642	6	157691642	C	T	T	0.00591418	0.00044631	1.19345e+39	19.3688	3.39276e-06	0.33861	Imputed	t	c	1958	3.792	0.0001497	?++	88.1	8.403	1
3:24376469	3:24417960	chr3:24376469:G:C	3	24376469	G	C	C	0.102838	0.109047	0.912314	0.1713	0.592143	0.95873	Imputed	3:24417960	3	24417960	G	C	C	0.0655961	0.118276	0.466506	0.169841	7.14259e-06	0.89233	Imputed	3:24417960	3	24417960	G	C	C	0.101044	0.112849	0.872325	0.176561	0.439148	0.90698	Imputed	c	g	2658	-3.676	0.0002372	---	73.4	7.529	2
6:148564430	6:148885566	chr6:148564430:T:C	6	148564430	T	C	C	0.441508	0.325211	1.71983	0.117509	3.94331e-06	0.95042	Imputed	6:148885566	6	148885566	T	C	C	0.419863	0.395216	1.12132	0.0932445	0.219422	0.84353	Imputed	6:148885566	6	148885566	T	C	C	0.396056	0.373242	1.09544	0.10918	0.403746	0.99627	Genotyped	t	c	2658	-3.637	0.0002753	---	80.5	10.266	2
8:21368229	8:21225740	chr8:21368229:C:G	8	21368229	C	G	C	0.326906	0.21121	1.87154	0.12902	1.18677e-06	0.95858	Imputed	8:21225740	8	21225740	C	G	C	0.292035	0.26084	1.17273	0.0947689	0.0926978	0.97837	Imputed	8:21225740	8	21225740	C	G	C	0.244254	0.246271	1.00258	0.128985	0.98408	0.97505	Imputed	c	g	2658	3.62	0.0002948	+++	85	13.323	2
5:98275282	5:97610986	chr5:98275282:G:A	5	98275282	G	A	A	0.0328133	0.0224985	1.44784	0.330773	0.263222	0.94423	Imputed	5:97610986	5	97610986	G	A	A	0.0280273	0.0252307	1.12907	0.281001	0.665728	0.90061	Imputed	5:97610986	5	97610986	G	A	A	0.0470616	0.0121282	11.649	0.51347	1.73887e-06	0.81804	Imputed	a	g	2658	3.463	0.0005346	+++	83.8	12.312	2
8:21361850	8:21219361	chr8:21361850:C:T	8	21361850	C	T	C	0.325304	0.206642	1.8467	0.126227	1.17689e-06	0.99903	Genotyped	8:21219361	8	21219361	C	T	C	0.295818	0.262383	1.17942	0.0933156	0.0769844	0.99951	Genotyped	8:21219361	8	21219361	C	T	C	0.247582	0.256923	0.953199	0.126558	0.70489	0.99367	Genotyped	t	c	2658	-3.462	0.0005371	--+	86.6	14.903	2
8:21360676	8:21218187	chr8:21360676:C:T	8	21360676	C	T	C	0.331656	0.214762	1.85216	0.127446	1.32359e-06	0.96399	Imputed	8:21218187	8	21218187	C	T	C	0.294112	0.261973	1.17627	0.0944051	0.0854839	0.98425	Imputed	8:21218187	8	21218187	C	T	C	0.247228	0.256644	0.956134	0.127134	0.724213	0.97948	Imputed	t	c	2658	-3.431	0.0006007	--+	86.4	14.697	2
13:77797672	13:78371807	chr13:77797672:C:T	13	77797672	C	T	T	0.065636	0.0760854	0.837538	0.214939	0.409466	0.95706	Imputed	13:78371807	13	78371807	C	T	T	0.0986579	0.0498052	2.3107	0.177845	2.48391e-06	0.9144	Imputed	13:78371807	13	78371807	C	T	T	0.091785	0.0775509	1.3053	0.203043	0.189449	0.94593	Imputed	t	c	2658	3.417	0.0006341	-++	84.5	12.908	2
9:104529450	9:107291731	chr9:104529450:G:A	9	104529450	G	A	A	0.283643	0.304415	0.8962	0.119479	0.359012	0.97369	Imputed	9:107291731	9	107291731	G	A	A	0.256651	0.343576	0.647084	0.0960461	5.84337e-06	0.99493	Imputed	9:107291731	9	107291731	G	A	A	0.306692	0.302508	1.01872	0.11967	0.87685	0.9929	Imputed	a	g	2658	-3.394	0.0006876	--+	79.8	9.882	2
9:104529454	9:107291735	chr9:104529454:T:A	9	104529454	T	A	A	0.283645	0.304413	0.896212	0.119479	0.359072	0.97369	Imputed	9:107291735	9	107291735	T	A	A	0.256677	0.343538	0.647385	0.0960288	5.95583e-06	0.99512	Imputed	9:107291735	9	107291735	T	A	A	0.307567	0.30251	1.02376	0.119362	0.844029	0.99367	Imputed	a	t	2658	-3.369	0.0007544	--+	80.1	10.032	2
9:104531226	9:107293507	chr9:104531226:G:A	9	104531226	G	A	A	0.282592	0.302253	0.901045	0.119932	0.384945	0.97446	Imputed	9:107293507	9	107293507	G	A	A	0.25567	0.341837	0.651119	0.0956746	7.30469e-06	0.99991	Genotyped	9:107293507	9	107293507	G	A	A	0.30634	0.30258	1.01951	0.118893	0.870916	0.99958	Genotyped	a	g	2658	-3.334	0.0008558	--+	79.5	9.777	2
10:3836376	10:3878568	chr10:3836376:T:C	10	3836376	T	C	C	0.207998	0.229213	0.872397	0.136599	0.317621	0.92643	Imputed	10:3878568	10	3878568	T	C	C	0.226206	0.233412	0.954085	0.105644	0.656378	0.91074	Imputed	10:3878568	10	3878568	T	C	C	0.0952594	0.194921	0.434904	0.181153	4.30084e-06	0.81276	Imputed	t	c	2658	3.309	0.0009357	+++	82.4	11.372	2
19:27636293	19:28127201	chr19:27636293:C:T	19	27636293	C	T	T	0.230744	0.245806	0.91103	0.128092	0.466954	0.9936	Imputed	19:28127201	19	28127201	C	T	T	0.213735	0.221289	0.94517	0.112337	0.615687	0.85704	Imputed	19:28127201	19	28127201	C	T	T	0.191642	0.275652	0.540223	0.131477	2.82021e-06	0.97442	Genotyped	t	c	2658	-3.255	0.001134	---	83.5	12.121	2
6:157302122	6:157723154	chr6:157302122:G:A	6	157302122	G	A	A	0	9.39872e-05	3.15323e-07	25.0367	0.5499	0.93878	Imputed	6:157723154	6	157723154	G	A	A	0.00028976	8.92839e-05	2.70861e+19	49.2363	0.36346	0.0428	Imputed	6:157723154	6	157723154	G	A	A	0.00397368	0.000409538	4.10258e+41	17.7363	6.57735e-08	0.21469	Imputed	a	g	2658	3.236	0.001212	-++	89.9	19.897	2
9:80079639	9:82694554	chr9:80079639:A:G	9	80079639	A	G	A	0.363944	0.25026	1.70497	0.11793	6.05971e-06	0.9829	Imputed	9:82694554	9	82694554	A	G	A	0.282722	0.277073	1.03428	0.095509	0.724195	0.95887	Imputed	9:82694554	9	82694554	A	G	A	0.330406	0.30466	1.15471	0.115607	0.213394	0.99148	Imputed	a	g	2658	3.233	0.001225	+++	82.9	11.689	2
10:3833991	10:3876183	chr10:3833991:G:A	10	3833991	G	A	A	0.207332	0.227403	0.878589	0.136805	0.344073	0.92407	Imputed	10:3876183	10	3876183	G	A	A	0.22583	0.231769	0.959707	0.107833	0.702909	0.87528	Imputed	10:3876183	10	3876183	G	A	A	0.099428	0.196061	0.430237	0.1842	4.67624e-06	0.76962	Imputed	a	g	2658	-3.23	0.001237	---	82.7	11.572	2
19:27616987	19:28107895	chr19:27616987:C:T	19	27616987	C	T	T	0.231674	0.248332	0.903595	0.127965	0.428241	0.99149	Imputed	19:28107895	19	28107895	C	T	T	0.21298	0.220371	0.944731	0.113728	0.617127	0.8356	Imputed	19:28107895	19	28107895	C	T	T	0.189063	0.266755	0.533564	0.13744	4.86486e-06	0.92306	Imputed	t	c	2658	-3.225	0.001258	---	82.4	11.364	2
8:21364641	8:21222152	chr8:21364641:A:G	8	21364641	A	G	A	0.318534	0.207096	1.84368	0.129771	2.42659e-06	0.96034	Imputed	8:21222152	8	21222152	A	G	A	0.282881	0.25692	1.14473	0.0953525	0.15632	0.99453	Imputed	8:21222152	8	21222152	A	G	A	0.240536	0.2475	0.968435	0.129385	0.804214	0.97544	Imputed	a	g	2658	3.225	0.001259	++-	85.6	13.892	2
19:27630721	19:28121629	chr19:27630721:C:T	19	27630721	C	T	T	0.229828	0.245206	0.908765	0.128164	0.455395	0.99435	Imputed	19:28121629	19	28121629	C	T	T	0.214008	0.221012	0.94835	0.112889	0.638517	0.84967	Imputed	19:28121629	19	28121629	C	T	T	0.190613	0.272391	0.537866	0.133494	3.39237e-06	0.95592	Imputed	t	c	2658	-3.223	0.00127	---	83.3	11.973	2
9:80075938	9:82690853	chr9:80075938:A:G	9	80075938	A	G	A	0.35117	0.236303	1.74259	0.119718	3.50059e-06	0.97793	Imputed	9:82690853	9	82690853	A	G	A	0.267516	0.264964	1.01779	0.0987984	0.858329	0.95239	Imputed	9:82690853	9	82690853	A	G	A	0.312826	0.287957	1.16236	0.116013	0.194671	0.99904	Genotyped	a	g	2658	3.205	0.001351	+++	84.6	12.963	2
10:3839018	10:3881210	chr10:3839018:C:T	10	3839018	C	T	T	0.20794	0.224754	0.898014	0.136014	0.42902	0.93504	Imputed	10:3881210	10	3881210	C	T	T	0.226027	0.233087	0.955692	0.103387	0.661134	0.94991	Imputed	10:3881210	10	3881210	C	T	T	0.0915471	0.193471	0.442774	0.177213	4.28041e-06	0.86517	Imputed	t	c	2658	-3.198	0.001382	---	82.9	11.723	2
13:77881806	13:78455941	chr13:77881806:A:T	13	77881806	A	T	T	0.070567	0.0822923	0.830557	0.207279	0.370415	0.95625	Imputed	13:78455941	13	78455941	A	T	T	0.100717	0.0528629	2.25383	0.176597	4.19258e-06	0.8958	Imputed	13:78455941	13	78455941	A	T	T	0.100071	0.087495	1.22731	0.189037	0.278572	0.99555	Genotyped	a	t	2658	-3.184	0.001451	+--	84.6	13.012	2
8:21362475	8:21219986	chr8:21362475:G:C	8	21362475	G	C	G	0.321836	0.209871	1.82958	0.128767	2.71434e-06	0.9624	Imputed	8:21219986	8	21219986	G	C	G	0.284204	0.257879	1.145	0.0949661	0.153927	0.99642	Imputed	8:21219986	8	21219986	G	C	G	0.244211	0.252645	0.959505	0.128246	0.747201	0.98407	Imputed	c	g	2658	-3.178	0.001481	--+	85.8	14.043	2
8:21361466	8:21218977	chr8:21361466:G:C	8	21361466	G	C	G	0.327144	0.214317	1.81184	0.127138	2.94246e-06	0.96442	Imputed	8:21218977	8	21218977	G	C	G	0.288467	0.259523	1.15698	0.094269	0.121913	0.99391	Imputed	8:21218977	8	21218977	G	C	G	0.244688	0.256287	0.942413	0.127551	0.64193	0.98618	Imputed	c	g	2658	-3.173	0.00151	--+	86.1	14.397	2
13:77784253	13:78358388	chr13:77784253:G:A	13	77784253	G	A	A	0.0688236	0.0814839	0.814565	0.208553	0.325385	0.95643	Imputed	13:78358388	13	78358388	G	A	A	0.101928	0.0523513	2.23419	0.172736	3.25871e-06	0.9247	Imputed	13:78358388	13	78358388	G	A	A	0.0977203	0.083231	1.23319	0.193854	0.27958	0.96064	Imputed	a	g	2658	3.173	0.001511	-++	85.4	13.729	2
6:37728659	6:37696435	chr6:37728659:G:A	6	37728659	G	A	A	0.201288	0.109251	2.02724	0.153646	4.23745e-06	0.99278	Imputed	6:37696435	6	37696435	G	A	A	0.158533	0.151943	1.04086	0.116724	0.731546	0.98688	Imputed	6:37696435	6	37696435	G	A	A	0.186431	0.162844	1.15434	0.140355	0.306487	0.98302	Imputed	a	g	2658	3.144	0.001664	+++	83.9	12.43	2
9:80090365	9:82705280	chr9:80090365:G:A	9	80090365	G	A	A	0.262151	0.158215	1.87834	0.134982	3.00929e-06	0.97957	Imputed	9:82705280	9	82705280	G	A	A	0.1896	0.189705	1.00216	0.111742	0.984618	0.96109	Imputed	9:82705280	9	82705280	G	A	A	0.223829	0.201774	1.18234	0.131267	0.201968	0.9525	Imputed	a	g	2658	3.104	0.001911	+++	85.5	13.806	2
9:80070266	9:82685181	chr9:80070266:T:C	9	80070266	T	C	T	0.341882	0.227943	1.75948	0.121245	3.15959e-06	0.97443	Imputed	9:82685181	9	82685181	T	C	T	0.257282	0.259292	0.992956	0.100001	0.943643	0.94753	Imputed	9:82685181	9	82685181	T	C	T	0.302048	0.277688	1.17871	0.118277	0.16448	0.98107	Imputed	t	c	2658	3.101	0.001928	+-+	85.8	14.038	2
8:21400443	8:21257954	chr8:21400443:T:C	8	21400443	T	C	C	0.303727	0.197929	1.78145	0.128889	7.46342e-06	0.98538	Imputed	8:21257954	8	21257954	T	C	C	0.264777	0.237981	1.15558	0.0976771	0.138764	0.99331	Imputed	8:21257954	8	21257954	T	C	C	0.235353	0.24991	0.957416	0.130531	0.738841	0.9935	Imputed	t	c	2658	-3.1	0.001933	--+	84.3	12.762	2
9:80085209	9:82700124	chr9:80085209:G:A	9	80085209	G	A	G	0.351034	0.237975	1.73158	0.119943	4.70661e-06	0.98162	Imputed	9:82700124	9	82700124	G	A	G	0.271241	0.268012	1.02352	0.0979804	0.812431	0.96649	Imputed	9:82700124	9	82700124	G	A	G	0.320353	0.299606	1.13113	0.114592	0.282252	0.99803	Imputed	a	g	2658	-3.092	0.00199	---	84.1	12.607	2
9:80080715	9:82695630	chr9:80080715:G:A	9	80080715	G	A	G	0.356792	0.239125	1.75635	0.11927	2.33084e-06	0.9821	Imputed	9:82695630	9	82695630	G	A	G	0.270699	0.269879	1.01093	0.0981817	0.911841	0.9585	Imputed	9:82695630	9	82695630	G	A	G	0.321366	0.302023	1.13311	0.115029	0.277308	0.99337	Imputed	a	g	2658	-3.088	0.002015	---	85.7	13.957	2
9:80085459	9:82700374	chr9:80085459:C:T	9	80085459	C	T	C	0.351075	0.239227	1.72297	0.119938	5.7309e-06	0.98171	Imputed	9:82700374	9	82700374	C	T	C	0.271223	0.268037	1.02328	0.0979481	0.814257	0.9671	Imputed	9:82700374	9	82700374	C	T	C	0.320666	0.299377	1.13354	0.114534	0.273781	0.99898	Genotyped	t	c	2658	-3.079	0.002075	---	83.8	12.347	2
8:21400841	8:21258352	chr8:21400841:G:A	8	21400841	G	A	A	0.302284	0.197905	1.76701	0.128733	9.76813e-06	0.98503	Imputed	8:21258352	8	21258352	G	A	A	0.264829	0.236577	1.16495	0.0976753	0.118017	0.9936	Imputed	8:21258352	8	21258352	G	A	A	0.233976	0.250074	0.94681	0.130572	0.675513	0.99305	Imputed	a	g	2658	3.079	0.002076	++-	84.2	12.694	2
8:21401245	8:21258756	chr8:21401245:T:C	8	21401245	T	C	C	0.303652	0.197986	1.78027	0.128889	7.64471e-06	0.98554	Imputed	8:21258756	8	21258756	T	C	C	0.265886	0.237311	1.16598	0.0979627	0.116983	0.9929	Imputed	8:21258756	8	21258756	T	C	C	0.232785	0.25002	0.936015	0.130682	0.612862	0.9927	Imputed	t	c	2658	-3.062	0.002202	--+	85	13.365	2
9:80079544	9:82694459	chr9:80079544:C:T	9	80079544	C	T	C	0.355339	0.238885	1.74494	0.119138	2.97011e-06	0.98233	Imputed	9:82694459	9	82694459	C	T	C	0.269773	0.269073	1.00936	0.0982421	0.92441	0.95637	Imputed	9:82694459	9	82694459	C	T	C	0.320716	0.300084	1.13529	0.115065	0.270148	0.9925	Imputed	t	c	2658	-3.061	0.002206	---	85.4	13.691	2
9:80069270	9:82684185	chr9:80069270:A:G	9	80069270	A	G	A	0.342668	0.230887	1.76272	0.122598	3.76882e-06	0.9499	Imputed	9:82684185	9	82684185	A	G	A	0.257461	0.260185	0.989792	0.100163	0.918409	0.94533	Imputed	9:82684185	9	82684185	A	G	A	0.302112	0.278986	1.17688	0.11876	0.170264	0.97364	Imputed	a	g	2658	3.051	0.002281	+-+	85.7	13.961	2
6:157227017	6:157548151	chr6:157227017:C:T	6	157227017	C	T	T	0	0				0.98368	Imputed	6:157548151	6	157548151	C	T	T	1.33396e-05	1.22782e-05	1044860000000000	185.343	0.851984	0.00539	Imputed	6:157548151	6	157548151	C	T	T	8.09275e-05	1.46183e-05		339.838	4.67417e-06	0.00073	Imputed	t	c	1958	3.047	0.002309	?++	91.5	11.715	1
6:157307279	6:157728311	chr6:157307279:G:A	6	157307279	G	A	A	0	0.000220753	1.00614e-06	16.7557	0.409848	0.87579	Imputed	6:157728311	6	157728311	G	A	A	0.000307189	0.000143112	17908800	19.1413	0.382936	0.02509	Imputed	6:157728311	6	157728311	G	A	A	0.00328743	0.000477431	5.78612e+35	15.5287	1.14015e-07	0.04836	Imputed	a	g	2658	3.042	0.002353	-++	90.2	20.309	2
5:98213391	5:97549095	chr5:98213391:A:G	5	98213391	A	G	G	0.0354383	0.0263378	1.31991	0.30761	0.366887	0.97762	Imputed	5:97549095	5	97549095	A	G	G	0.0305989	0.0291421	1.05577	0.251214	0.828951	0.99647	Genotyped	5:97549095	5	97549095	A	G	G	0.0515295	0.0173187	5.29211	0.37547	9.09318e-06	0.92029	Imputed	a	g	2658	-3.021	0.002518	---	82.5	11.426	2
9:80081081	9:82695996	chr9:80081081:A:G	9	80081081	A	G	A	0.353857	0.235101	1.75564	0.118696	2.11832e-06	0.99921	Genotyped	9:82695996	9	82695996	A	G	A	0.269575	0.269599	1.00624	0.0981314	0.949461	0.95963	Imputed	9:82695996	9	82695996	A	G	A	0.319447	0.302083	1.12218	0.115022	0.316255	0.99241	Imputed	a	g	2658	3.021	0.002521	+++	86.1	14.368	2
7:138570956	7:138255701	NA			NA	NA	NA							NA	7:138255701	7	138255701	T	C	C	2.01353e-06	1.46805e-06	7.82372e+69	820.991	0.84459	0.10504	Imputed	7:138255701	7	138255701	T	C	C	0.000196607	2.44894e-05		254.362	7.32583e-06	0.00378	Imputed	t	c	1958	-2.994	0.00275	?--	91.1	11.178	1
6:37734111	6:37701887	chr6:37734111:T:C	6	37734111	T	C	C	0.200497	0.110004	2.03098	0.154991	4.84562e-06	0.97872	Imputed	6:37701887	6	37701887	T	C	C	0.159032	0.154584	1.02332	0.116643	0.843352	0.98007	Imputed	6:37701887	6	37701887	T	C	C	0.18754	0.16534	1.14142	0.139583	0.343329	0.99023	Imputed	t	c	2658	-2.993	0.002765	---	84.5	12.878	2
6:37740186	6:37707962	chr6:37740186:A:T	6	37740186	A	T	T	0.198713	0.110189	2.00503	0.155126	7.30951e-06	0.97528	Imputed	6:37707962	6	37707962	A	T	T	0.157793	0.155966	1.00337	0.11859	0.977391	0.9415	Imputed	6:37707962	6	37707962	A	T	T	0.19048	0.164237	1.18612	0.140642	0.224889	0.97742	Imputed	a	t	2658	-2.981	0.002877	---	84.3	12.701	2
7:138568682	7:138253427	chr7:138568682:C:T	7	138568682	C	T	T	3.84749e-05	7.68591e-05	1.94601e-44	102.235	0.324882	0.64787	Imputed	7:138253427	7	138253427	C	T	T	0.000137738	6.94875e-05	6.0422e+26	41.8423	0.140543	0.6555	Imputed	7:138253427	7	138253427	C	T	T	0.000274498	5.77197e-05	2.82265e+272	136.953	4.63444e-06	0.0033	Imputed	t	c	2658	2.966	0.003022	-++	87	15.33	2
3:183052479	3:182770267	chr3:183052479:T:C	3	183052479	T	C	C	0.0501744	0.12019	0.320018	0.235089	1.25605e-06	0.8452	Imputed	3:182770267	3	182770267	T	C	C	0.0893416	0.0865757	1.03513	0.19553	0.859846	0.60254	Imputed	3:182770267	3	182770267	T	C	C	0.067963	0.080189	0.758879	0.286579	0.335656	0.51403	Imputed	t	c	2658	2.894	0.003805	+-+	87.6	16.073	2
3:183067704	3:182785492	chr3:183067704:C:T	3	183067704	C	T	T	0.0500814	0.119297	0.322103	0.235689	1.5345e-06	0.84193	Imputed	3:182785492	3	182785492	C	T	T	0.0889898	0.0869124	1.01976	0.195171	0.920134	0.60442	Imputed	3:182785492	3	182785492	C	T	T	0.0674068	0.0793393	0.776079	0.28457	0.373026	0.52241	Imputed	t	c	2658	-2.885	0.003916	-+-	87.2	15.585	2
14:86479396	14:86945740	chr14:86479396:G:A	14	86479396	G	A	G	0.397884	0.516808	0.586231	0.115982	4.13431e-06	0.96882	Imputed	14:86945740	14	86945740	G	A	G	0.451392	0.470744	0.935509	0.0830769	0.422297	0.99943	Genotyped	14:86945740	14	86945740	G	A	G	0.453545	0.445727	1.00384	0.105874	0.971105	0.99127	Imputed	a	g	2658	2.876	0.004029	++-	85.3	13.576	2
19:54340652	19:54851922	chr19:54340652:T:C	19	54340652	T	C	C	0.411115	0.415658	0.975854	0.113105	0.828911	0.99704	Genotyped	19:54851922	19	54851922	C	T	C	0.407273	0.410214	0.982071	0.0863743	0.834095	0.99848	Genotyped	19:54851922	19	54851922	C	T	C	0.19382	0.329311	0.543091	0.126975	1.52559e-06	0.91955	Genotyped	t	c	2658	2.866	0.004156	+++	86.7	14.992	2
10:3840305	10:3882497	chr10:3840305:A:G	10	3840305	A	G	G	0.257649	0.280422	0.885055	0.125106	0.329054	0.93465	Imputed	10:3882497	10	3882497	A	G	G	0.287248	0.278539	1.04731	0.0939637	0.622749	0.99845	Genotyped	10:3882497	10	3882497	A	G	G	0.120015	0.248703	0.469594	0.152858	7.61402e-07	0.91603	Genotyped	a	g	2658	2.865	0.004169	+-+	88.5	17.439	2
19:54340525	19:54851795	chr19:54340525:T:C	19	54340525	T	C	C	0.407224	0.41191	0.975551	0.114023	0.82814	0.98163	Imputed	19:54851795	19	54851795	C	T	C	0.408914	0.410681	0.986716	0.0869137	0.877715	0.98829	Imputed	19:54851795	19	54851795	C	T	C	0.198104	0.332716	0.543752	0.127414	1.7377e-06	0.90407	Imputed	t	c	2658	2.815	0.004871	+++	86.7	15.009	2
11:38110925	11:38132475	chr11:38110925:A:C	11	38110925	A	C	C	0.0212632	0.0172106	1.28077	0.403176	0.539366	0.94221	Imputed	11:38132475	11	38132475	A	C	C	0.0204692	0.0213382	0.996744	0.373616	0.993035	0.64604	Imputed	11:38132475	11	38132475	A	C	C	0.0519982	0.0226072	6.2991	0.414264	8.88809e-06	0.62028	Imputed	a	c	2658	-2.727	0.0064	-+-	84.2	12.679	2
6:157247221	6:157632412	chr6:157247221:A:G	6	157247221	A	G	G	0	4.84282e-05	1.58516e-14	50.188	0.526649	0.94973	Imputed	6:157632412	6	157632412	T	C	C	4.10886e-05	3.41655e-05	3.49779e+19	105.697	0.670285	0.00403	Imputed	6:157632412	6	157632412	T	C	C	0.000351671	6.26929e-05	6.76543e+252	115.055	4.19557e-07	0.00351	Imputed	a	g	2658	-2.711	0.006709	+--	89.4	18.835	2
6:148558187	6:148879323	chr6:148558187:T:C	6	148558187	T	C	C	0.298755	0.192449	1.83365	0.131786	4.2104e-06	0.96676	Imputed	6:148879323	6	148879323	T	C	C	0.278449	0.26868	1.04875	0.0988005	0.629978	0.95509	Imputed	6:148879323	6	148879323	T	C	C	0.252701	0.251971	0.991297	0.124124	0.94386	0.96873	Imputed	t	c	2658	-2.642	0.008231	--+	86.1	14.421	2
2:34992657	2:35217724	chr2:34992657:G:A	2	34992657	G	A	A	0	0.00141737	0.348946	1.68333	0.531676	0.97012	Imputed	2:35217724	2	35217724	G	A	A	2.0387e-05	2.01523e-05	0.0527344	167.855	0.986014	0.05687	Imputed	2:35217724	2	35217724	G	A	A	0.000134213	3.98612e-05		230.623	4.77092e-08	0.00046	Imputed	a	g	2658	2.638	0.008335	--+	91.4	23.239	2
6:37731253	6:37699029	chr6:37731253:C:T	6	37731253	C	T	T	0.169925	0.0868132	2.11353	0.167749	8.15136e-06	0.99192	Imputed	6:37699029	6	37699029	C	T	T	0.13698	0.135788	0.997951	0.12537	0.986949	0.97515	Imputed	6:37699029	6	37699029	C	T	T	0.151843	0.137411	1.08744	0.153235	0.584354	0.98188	Imputed	t	c	2658	2.576	0.009989	+-+	85.3	13.565	2
8:17233289	8:17090798	chr8:17233289:G:A	8	17233289	G	A	G	0.1274	0.119948	1.07689	0.176706	0.675047	0.88113	Imputed	8:17090798	8	17090798	G	A	G	0.102016	0.109025	0.951312	0.141729	0.724707	0.98641	Imputed	8:17090798	8	17090798	G	A	G	0.194272	0.117637	2.11515	0.159674	2.71067e-06	0.89318	Genotyped	a	g	2658	-2.534	0.01127	-+-	87.4	15.888	2
6:157278626	6:157699658	chr6:157278626:C:T	6	157278626	C	T	T	1.39909e-06	0	2.87265e+56	1454.85	0.928799	0.99942	Imputed	6:157699658	6	157699658	C	T	T	3.71245e-05	0.000703239	0.0134743	9.61085	0.654055	0.7196	Imputed	6:157699658	6	157699658	C	T	T	0.000343682	6.65359e-05	3.2857e+229	104.557	4.31505e-07	0.00315	Imputed	t	c	2658	2.499	0.01246	+-+	89.8	19.513	2
3:195847365	3:195574236	chr3:195847365:G:A	3	195847365	G	A	A	0.167537	0.154493	1.09793	0.143416	0.514771	0.96231	Imputed	3:195574236	3	195574236	G	A	A	0.163042	0.170395	0.946156	0.116568	0.634918	0.93285	Imputed	3:195574236	3	195574236	G	A	A	0.13622	0.210583	0.475314	0.164506	6.14653e-06	0.80515	Imputed	a	g	2658	-2.441	0.01464	+--	86.8	15.133	2
13:24897265	13:25471403	chr13:24897265:T:C	13	24897265	T	C	C	0.402939	0.376623	1.11713	0.10981	0.313122	0.99526	Imputed	13:25471403	13	25471403	T	C	C	0.320754	0.414896	0.666751	0.0895305	5.97213e-06	0.99478	Imputed	13:25471403	13	25471403	T	C	C	0.387599	0.387732	1.01523	0.108688	0.889389	0.99127	Imputed	t	c	2658	2.412	0.01588	-+-	87.3	15.718	2
13:24916205	13:25490343	chr13:24916205:C:T	13	24916205	C	T	T	0.403105	0.376668	1.11766	0.109777	0.310923	0.99597	Imputed	13:25490343	13	25490343	C	T	T	0.320558	0.414079	0.67022	0.0892713	7.38104e-06	0.99755	Imputed	13:25490343	13	25490343	C	T	T	0.385959	0.387657	1.01129	0.108346	0.917495	0.99969	Genotyped	t	c	2658	-2.399	0.01645	+-+	87	15.375	2
13:24907476	13:25481614	chr13:24907476:T:C	13	24907476	T	C	C	0.403086	0.376652	1.11767	0.109787	0.310916	0.99586	Imputed	13:25481614	13	25481614	T	C	C	0.32053	0.414188	0.668127	0.0895163	6.63534e-06	0.99593	Imputed	13:25481614	13	25481614	T	C	C	0.386031	0.386954	1.01501	0.108523	0.890824	0.99506	Imputed	t	c	2658	2.396	0.0166	-+-	87.2	15.603	2
13:24904650	13:25478788	chr13:24904650:G:C	13	24904650	G	C	C	0.403106	0.375239	1.12468	0.11004	0.285606	0.99585	Imputed	13:25478788	13	25478788	G	C	C	0.320541	0.414816	0.666902	0.0894482	5.92598e-06	0.99588	Imputed	13:25478788	13	25478788	G	C	C	0.386314	0.387028	1.0153	0.108523	0.888694	0.99453	Imputed	c	g	2658	-2.382	0.01722	+-+	87.5	15.998	2
13:24912149	13:25486287	chr13:24912149:C:T	13	24912149	C	T	T	0.403525	0.375284	1.1267	0.110109	0.278611	0.99563	Imputed	13:25486287	13	25486287	C	T	T	0.320546	0.414805	0.667293	0.0893916	6.03011e-06	0.9967	Imputed	13:25486287	13	25486287	C	T	T	0.385483	0.386885	1.0141	0.108502	0.897293	0.99643	Imputed	t	c	2658	-2.377	0.01743	+-+	87.5	16.017	2
13:24910254	13:25484392	chr13:24910254:C:T	13	24910254	C	T	T	0.402883	0.375324	1.12327	0.110062	0.290894	0.99536	Imputed	13:25484392	13	25484392	C	T	T	0.320581	0.414117	0.668436	0.0895183	6.80146e-06	0.99564	Imputed	13:25484392	13	25484392	C	T	T	0.385824	0.386956	1.01439	0.108595	0.895293	0.99442	Imputed	t	c	2658	-2.373	0.01764	+-+	87.3	15.749	2
6:157304130	6:157725162	NA			NA	NA	NA							NA	6:157725162	6	157725162	G	A	A	9.24966e-06	3.11849e-05	6.20984e-58	141.145	0.35069	0.08374	Imputed	6:157725162	6	157725162	G	A	A	9.9302e-05	9.64506e-06		417.66	1.35617e-06	0.00485	Imputed	a	g	1958	2.341	0.01922	?-+	94.7	18.731	1
13:27843511	13:28417648	chr13:27843511:A:C	13	27843511	A	C	C	0.208064	0.119246	2.009	0.154315	6.1586e-06	0.99054	Imputed	13:28417648	13	28417648	A	C	C	0.157929	0.168371	0.927503	0.11642	0.517989	0.99452	Imputed	13:28417648	13	28417648	A	C	C	0.178107	0.165846	1.11217	0.142103	0.454382	0.9914	Imputed	a	c	2658	-2.298	0.02156	-+-	87.6	16.135	2
13:27842352	13:28416489	chr13:27842352:T:A	13	27842352	T	A	A	0.208043	0.119239	2.00888	0.154319	6.17403e-06	0.99069	Imputed	13:28416489	13	28416489	T	A	A	0.157258	0.167974	0.925806	0.116461	0.508007	0.99678	Imputed	13:28416489	13	28416489	T	A	A	0.178078	0.165717	1.114	0.141948	0.446947	0.99523	Imputed	a	t	2658	2.294	0.02178	+-+	87.6	16.187	2
13:27841713	13:28415850	chr13:27841713:C:T	13	27841713	C	T	T	0.208018	0.119224	2.00898	0.154334	6.17667e-06	0.99067	Imputed	13:28415850	13	28415850	C	T	T	0.157061	0.167841	0.925408	0.116466	0.505662	0.99761	Imputed	13:28415850	13	28415850	C	T	T	0.178032	0.165691	1.11403	0.141901	0.446682	0.99624	Imputed	t	c	2658	2.292	0.02191	+-+	87.7	16.202	2
13:27846136	13:28420273	chr13:27846136:G:A	13	27846136	G	A	A	0.209179	0.11966	2.00611	0.153582	5.81325e-06	0.99995	Genotyped	13:28420273	13	28420273	G	A	A	0.158221	0.168742	0.926802	0.116459	0.513937	0.99178	Imputed	13:28420273	13	28420273	G	A	A	0.178103	0.165979	1.10937	0.142299	0.465742	0.98604	Imputed	a	g	2658	2.29	0.02202	+-+	87.7	16.263	2
9:68898384	9:71513300	chr9:68898384:T:C	9	68898384	T	C	T	0.519253	0.396372	1.72344	0.115346	2.37006e-06	0.97246	Imputed	9:71513300	9	71513300	T	C	T	0.452517	0.460368	0.967102	0.0841815	0.691091	0.99738	Imputed	9:71513300	9	71513300	T	C	T	0.479126	0.46784	1.02652	0.107789	0.808137	0.99962	Imputed	t	c	2658	2.29	0.02202	+-+	88.4	17.241	2
13:27841080	13:28415217	chr13:27841080:C:T	13	27841080	C	T	T	0.207927	0.119389	2.00663	0.154382	6.44425e-06	0.98939	Imputed	13:28415217	13	28415217	C	T	T	0.15671	0.167644	0.924512	0.116438	0.500255	0.99954	Genotyped	13:28415217	13	28415217	C	T	T	0.177965	0.16557	1.11534	0.141861	0.441612	0.9978	Imputed	t	c	2658	2.286	0.02223	+-+	87.6	16.17	2
13:27840964	13:28415101	chr13:27840964:A:G	13	27840964	A	G	G	0.207931	0.119389	2.00668	0.154381	6.43878e-06	0.98949	Imputed	13:28415101	13	28415101	A	G	G	0.156756	0.167673	0.924604	0.116473	0.500926	0.99863	Imputed	13:28415101	13	28415101	A	G	G	0.178035	0.165642	1.11499	0.141802	0.442716	0.99867	Genotyped	a	g	2658	-2.286	0.02224	-+-	87.6	16.169	2
9:68899735	9:71514651	chr9:68899735:A:G	9	68899735	A	G	A	0.533595	0.414947	1.68591	0.114724	5.29592e-06	0.97244	Imputed	9:71514651	9	71514651	A	G	A	0.464935	0.473004	0.96759	0.0841366	0.69536	0.99965	Genotyped	9:71514651	9	71514651	A	G	A	0.4942	0.484023	1.03716	0.108199	0.735927	0.9991	Genotyped	a	g	2658	2.26	0.02382	+-+	87.4	15.887	2
13:27840581	13:28414718	chr13:27840581:C:T	13	27840581	C	T	C	0.213928	0.126048	1.996	0.154251	7.4412e-06	0.95993	Imputed	13:28414718	13	28414718	C	T	C	0.157836	0.169556	0.92002	0.116365	0.473766	0.9914	Imputed	13:28414718	13	28414718	C	T	C	0.178462	0.165874	1.11754	0.141922	0.433609	0.99532	Imputed	t	c	2658	-2.25	0.02445	-+-	87.6	16.14	2
3:195847419	3:195574290	chr3:195847419:A:C	3	195847419	A	C	C	0.15793	0.143631	1.11038	0.147414	0.477562	0.96973	Imputed	3:195574290	3	195574290	A	C	C	0.151799	0.153701	0.983827	0.119476	0.891445	0.94643	Imputed	3:195574290	3	195574290	A	C	C	0.122978	0.195707	0.472277	0.168896	8.92402e-06	0.83323	Imputed	a	c	2658	2.143	0.03211	-++	87.2	15.659	2
1:107994279	1:108536901	chr1:107994279:A:C	1	107994279	A	C	C	0.294005	0.406316	0.580823	0.11984	5.79837e-06	0.9473	Imputed	1:108536901	1	108536901	A	C	C	0.379935	0.370666	1.04397	0.087273	0.621994	0.98671	Imputed	1:108536901	1	108536901	A	C	C	0.363869	0.381354	0.977166	0.107293	0.829542	0.99965	Genotyped	a	c	2658	2.116	0.0343	+-+	87.8	16.364	2
1:107996647	1:108539269	chr1:107996647:C:T	1	107996647	C	T	T	0.2939	0.406238	0.580846	0.119824	5.79036e-06	0.94782	Imputed	1:108539269	1	108539269	C	T	T	0.379884	0.370081	1.04647	0.0872593	0.602657	0.98657	Imputed	1:108539269	1	108539269	C	T	T	0.363879	0.381871	0.975043	0.107398	0.813956	0.99819	Imputed	t	c	2658	-2.109	0.03492	-+-	87.8	16.434	2
1:107997507	1:108540129	chr1:107997507:G:T	1	107997507	G	T	T	0.293898	0.406237	0.580848	0.119823	5.79076e-06	0.94807	Imputed	1:108540129	1	108540129	G	T	T	0.379896	0.370094	1.04649	0.0872659	0.602549	0.98644	Imputed	1:108540129	1	108540129	G	T	T	0.363936	0.381916	0.975131	0.107418	0.814644	0.99785	Imputed	t	g	2658	-2.109	0.03498	-+-	87.8	16.436	2
1:107995034	1:108537656	chr1:107995034:G:T	1	107995034	G	T	T	0.293891	0.406227	0.580845	0.119825	5.79169e-06	0.94784	Imputed	1:108537656	1	108537656	G	T	T	0.379835	0.370032	1.04645	0.0872464	0.602819	0.98697	Imputed	1:108537656	1	108537656	G	T	T	0.363857	0.381553	0.976275	0.107332	0.822989	0.99908	Imputed	t	g	2658	-2.103	0.03546	-+-	87.8	16.454	2
1:107993690	1:108536312	chr1:107993690:A:G	1	107993690	A	G	G	0.295437	0.406288	0.584884	0.119797	7.56735e-06	0.94757	Imputed	1:108536312	1	108536312	A	G	G	0.379954	0.37053	1.04465	0.0872442	0.616565	0.98705	Imputed	1:108536312	1	108536312	A	G	G	0.363673	0.381234	0.976785	0.107339	0.826781	0.99838	Imputed	a	g	2658	2.084	0.03714	+-+	87.5	15.999	2
1:107998445	1:108541067	chr1:107998445:A:C	1	107998445	A	C	C	0.29533	0.406238	0.584846	0.119778	7.52303e-06	0.94789	Imputed	1:108541067	1	108541067	A	C	C	0.379914	0.370121	1.04646	0.0872708	0.602822	0.98631	Imputed	1:108541067	1	108541067	A	C	C	0.363995	0.381963	0.975229	0.107436	0.815395	0.99751	Imputed	a	c	2658	2.08	0.03754	+-+	87.5	16.055	2
1:107991619	1:108534241	chr1:107991619:C:A	1	107991619	C	A	A	0.278331	0.396516	0.54852	0.123177	1.08621e-06	0.94543	Imputed	1:108534241	1	108534241	C	A	A	0.367025	0.352933	1.06732	0.0875634	0.456854	0.99909	Genotyped	1:108534241	1	108534241	C	A	A	0.357279	0.370388	0.98803	0.108174	0.911363	0.99847	Genotyped	a	c	2658	-2.069	0.03858	-+-	90	20.056	2
1:108004887	1:108547509	chr1:108004887:G:T	1	108004887	G	T	T	0.300314	0.414627	0.5869	0.117753	6.02237e-06	0.97404	Imputed	1:108547509	1	108547509	G	T	T	0.38195	0.374832	1.03434	0.0873614	0.69915	0.98602	Imputed	1:108547509	1	108547509	G	T	T	0.370802	0.384083	1.00322	0.107412	0.976092	0.99377	Imputed	t	g	2658	-2.05	0.0404	-++	87.8	16.43	2
1:108009365	1:108551987	chr1:108009365:C:G	1	108009365	C	G	G	0.298828	0.415886	0.580845	0.117606	3.8481e-06	0.97417	Imputed	1:108551987	1	108551987	C	G	G	0.384053	0.37543	1.04116	0.0874539	0.644637	0.98756	Imputed	1:108551987	1	108551987	C	G	G	0.371714	0.384871	1.00416	0.107535	0.969205	0.99335	Imputed	c	g	2658	2.043	0.04101	+--	88.5	17.378	2
1:108008122	1:108550744	chr1:108008122:A:G	1	108008122	A	G	G	0.300318	0.416043	0.584707	0.117507	4.94973e-06	0.97434	Imputed	1:108550744	1	108550744	A	G	G	0.384048	0.375491	1.04087	0.0874634	0.64699	0.987	Imputed	1:108550744	1	108550744	A	G	G	0.371612	0.384789	1.00388	0.107541	0.971274	0.99304	Imputed	a	g	2658	2.02	0.04337	+--	88.2	16.987	2
1:108012271	1:108554893	chr1:108012271:C:A	1	108012271	C	A	A	0.291582	0.411586	0.577098	0.116931	2.58346e-06	0.97603	Imputed	1:108554893	1	108554893	C	A	A	0.384805	0.374569	1.04887	0.0875675	0.585834	0.9897	Imputed	1:108554893	1	108554893	C	A	A	0.372045	0.384057	1.01219	0.10751	0.910289	0.9942	Imputed	a	c	2658	-1.99	0.04662	-++	89.2	18.454	2
1:108024656	1:108567278	chr1:108024656:A:G	1	108024656	A	G	G	0.292836	0.410512	0.583589	0.116753	3.97277e-06	0.97971	Imputed	1:108567278	1	108567278	A	G	G	0.383525	0.373187	1.04898	0.0873486	0.58405	0.99337	Imputed	1:108567278	1	108567278	A	G	G	0.372106	0.382309	1.01804	0.107755	0.86823	0.99214	Imputed	a	g	2658	1.914	0.05568	+--	88.9	17.944	2
1:108017808	1:108560430	chr1:108017808:T:C	1	108017808	T	C	C	0.293024	0.41155	0.581153	0.116852	3.40561e-06	0.97678	Imputed	1:108560430	1	108560430	T	C	C	0.384907	0.373943	1.05197	0.087337	0.561822	0.99175	Imputed	1:108560430	1	108560430	T	C	C	0.372066	0.382986	1.01862	0.107386	0.863578	0.99592	Imputed	t	c	2658	1.905	0.05678	+--	89.1	18.31	2
1:108018734	1:108561356	chr1:108018734:A:G	1	108018734	A	G	G	0.293011	0.411643	0.580924	0.116848	3.34791e-06	0.97607	Imputed	1:108561356	1	108561356	A	G	G	0.384927	0.373951	1.05198	0.0873012	0.561642	0.99223	Imputed	1:108561356	1	108561356	A	G	G	0.372049	0.382889	1.01907	0.107411	0.860399	0.99585	Imputed	a	g	2658	1.904	0.05685	+--	89.1	18.347	2
1:108024669	1:108567291	chr1:108024669:T:C	1	108024669	T	C	C	0.292959	0.410512	0.583833	0.116767	4.05267e-06	0.97961	Imputed	1:108567291	1	108567291	T	C	C	0.383524	0.373189	1.04897	0.0873452	0.584171	0.99343	Imputed	1:108567291	1	108567291	T	C	C	0.372107	0.381982	1.02068	0.107806	0.849387	0.99168	Imputed	t	c	2658	1.898	0.05763	+--	88.9	17.971	2
1:108025012	1:108567634	chr1:108025012:A:G	1	108025012	A	G	G	0.292849	0.410553	0.583598	0.116739	3.96469e-06	0.97959	Imputed	1:108567634	1	108567634	A	G	G	0.385022	0.374189	1.05089	0.0869804	0.568235	0.99818	Imputed	1:108567634	1	108567634	A	G	G	0.373264	0.383524	1.0182	0.10737	0.866585	0.99717	Imputed	a	g	2658	1.897	0.0578	+--	88.9	18.036	2
1:108025093	1:108567715	chr1:108025093:G:A	1	108025093	G	A	A	0.292872	0.41055	0.583659	0.11674	3.9822e-06	0.97974	Imputed	1:108567715	1	108567715	G	A	A	0.385023	0.374176	1.05093	0.0869725	0.567863	0.99864	Imputed	1:108567715	1	108567715	G	A	A	0.37325	0.383553	1.01809	0.107369	0.867419	0.99759	Imputed	a	g	2658	-1.897	0.05783	-++	88.9	18.029	2
1:108020521	1:108563143	chr1:108020521:C:T	1	108020521	C	T	T	0.29285	0.410546	0.583619	0.116739	3.97038e-06	0.97929	Imputed	1:108563143	1	108563143	C	T	T	0.384933	0.373986	1.05172	0.0872129	0.563128	0.99375	Imputed	1:108563143	1	108563143	C	T	T	0.372034	0.382928	1.01909	0.107382	0.860234	0.99628	Imputed	t	c	2658	-1.888	0.05907	-++	88.9	18.081	2
1:108021707	1:108564329	chr1:108021707:G:T	1	108021707	G	T	T	0.292852	0.410599	0.583426	0.116751	3.92571e-06	0.97958	Imputed	1:108564329	1	108564329	G	T	T	0.384948	0.374047	1.05138	0.0871171	0.56524	0.99561	Imputed	1:108564329	1	108564329	G	T	T	0.373324	0.383085	1.02003	0.107362	0.853436	0.99698	Imputed	t	g	2658	-1.886	0.05926	-++	89	18.108	2
1:108021880	1:108564502	chr1:108021880:A:G	1	108021880	A	G	G	0.292849	0.410553	0.5836	0.116738	3.96479e-06	0.97958	Imputed	1:108564502	1	108564502	A	G	G	0.384956	0.374037	1.05145	0.0871059	0.564671	0.9958	Imputed	1:108564502	1	108564502	A	G	G	0.373299	0.383092	1.01992	0.107355	0.854214	0.99715	Imputed	a	g	2658	1.885	0.05941	+--	88.9	18.093	2
1:108021543	1:108564165	chr1:108021543:A:G	1	108021543	A	G	G	0.292852	0.410544	0.583632	0.116737	3.97315e-06	0.97962	Imputed	1:108564165	1	108564165	A	G	G	0.384961	0.374039	1.05149	0.0871276	0.564416	0.99539	Imputed	1:108564165	1	108564165	A	G	G	0.373298	0.383097	1.01984	0.107365	0.854784	0.99692	Imputed	a	g	2658	1.885	0.05942	+--	88.9	18.09	2
1:108022294	1:108564916	chr1:108022294:A:T	1	108022294	A	T	T	0.292849	0.410549	0.583611	0.116738	3.96785e-06	0.97974	Imputed	1:108564916	1	108564916	A	T	T	0.384959	0.374031	1.05146	0.0870833	0.564478	0.99625	Imputed	1:108564916	1	108564916	A	T	T	0.373295	0.383101	1.01992	0.107348	0.854226	0.99732	Imputed	a	t	2658	1.885	0.05944	+--	88.9	18.093	2
1:108021684	1:108564306	chr1:108021684:C:A	1	108021684	C	A	A	0.292852	0.41055	0.583619	0.116737	3.96938e-06	0.97966	Imputed	1:108564306	1	108564306	C	A	A	0.384949	0.374037	1.05143	0.0871195	0.564836	0.99557	Imputed	1:108564306	1	108564306	C	A	A	0.373313	0.383082	1.02002	0.107362	0.853515	0.99699	Imputed	a	c	2658	-1.885	0.05947	-++	88.9	18.093	2
1:108021256	1:108563878	chr1:108021256:G:A	1	108021256	G	A	A	0.292853	0.41055	0.583621	0.116738	3.97018e-06	0.97965	Imputed	1:108563878	1	108563878	G	A	A	0.384954	0.374028	1.05153	0.0871402	0.564211	0.99515	Imputed	1:108563878	1	108563878	G	A	A	0.373304	0.383079	1.01993	0.107366	0.854202	0.99697	Imputed	a	g	2658	-1.885	0.05949	-++	88.9	18.094	2
1:108022557	1:108565179	chr1:108022557:G:C	1	108022557	G	C	C	0.292867	0.410553	0.583644	0.116739	3.97756e-06	0.97973	Imputed	1:108565179	1	108565179	G	C	C	0.384976	0.374035	1.0515	0.0870739	0.564097	0.99642	Imputed	1:108565179	1	108565179	G	C	C	0.373295	0.383102	1.01994	0.107346	0.854085	0.99738	Imputed	c	g	2658	-1.884	0.05954	-++	88.9	18.092	2
1:108020940	1:108563562	chr1:108020940:T:C	1	108020940	T	C	C	0.292852	0.41055	0.583619	0.116737	3.96938e-06	0.97965	Imputed	1:108563562	1	108563562	T	C	C	0.384952	0.374011	1.05163	0.0871691	0.563577	0.99463	Imputed	1:108563562	1	108563562	T	C	C	0.373322	0.383067	1.01997	0.107376	0.853931	0.99676	Imputed	t	c	2658	1.884	0.05959	+--	88.9	18.098	2
1:108020975	1:108563597	chr1:108020975:A:G	1	108020975	A	G	G	0.292852	0.410549	0.58362	0.116738	3.96998e-06	0.97965	Imputed	1:108563597	1	108563597	A	G	G	0.384958	0.374011	1.05165	0.0871658	0.563399	0.99468	Imputed	1:108563597	1	108563597	A	G	G	0.373316	0.38307	1.01993	0.107375	0.854151	0.99677	Imputed	a	g	2658	1.884	0.0596	+--	88.9	18.098	2
1:108020416	1:108563038	chr1:108020416:T:C	1	108020416	T	C	C	0.292852	0.41055	0.583619	0.116737	3.96938e-06	0.97964	Imputed	1:108563038	1	108563038	T	C	C	0.384944	0.374018	1.05161	0.087205	0.563888	0.99395	Imputed	1:108563038	1	108563038	T	C	C	0.37337	0.383032	1.02014	0.1074	0.852712	0.9964	Imputed	t	c	2658	1.883	0.05967	+--	89	18.1	2
1:108020051	1:108562673	chr1:108020051:A:C	1	108020051	A	C	C	0.292853	0.410554	0.583612	0.116737	3.96735e-06	0.97962	Imputed	1:108562673	1	108562673	A	C	C	0.384943	0.374014	1.05166	0.0872299	0.563641	0.99351	Imputed	1:108562673	1	108562673	A	C	C	0.37338	0.383037	1.02015	0.107405	0.852623	0.99627	Imputed	a	c	2658	1.883	0.0597	+--	89	18.103	2
1:108020807	1:108563429	chr1:108020807:A:G	1	108020807	A	G	G	0.292852	0.41055	0.583619	0.116737	3.96938e-06	0.97965	Imputed	1:108563429	1	108563429	A	G	G	0.384966	0.374018	1.05168	0.0871811	0.56328	0.99427	Imputed	1:108563429	1	108563429	A	G	G	0.373322	0.383038	1.02006	0.10739	0.853249	0.99665	Imputed	a	g	2658	1.883	0.0597	+--	89	18.102	2
1:108020487	1:108563109	chr1:108020487:G:C	1	108020487	G	C	C	0.292846	0.410539	0.583617	0.11674	3.97109e-06	0.97941	Imputed	1:108563109	1	108563109	G	C	C	0.384939	0.373999	1.05168	0.0872078	0.563384	0.99383	Imputed	1:108563109	1	108563109	G	C	C	0.373357	0.383024	1.02011	0.107401	0.852916	0.99639	Imputed	c	g	2658	-1.883	0.05972	-++	89	18.102	2
1:108020759	1:108563381	chr1:108020759:T:G	1	108020759	T	G	G	0.292852	0.41055	0.583619	0.116737	3.96938e-06	0.97966	Imputed	1:108563381	1	108563381	T	G	G	0.38496	0.374001	1.05174	0.087188	0.562863	0.99418	Imputed	1:108563381	1	108563381	T	G	G	0.373326	0.383037	1.02007	0.107391	0.85323	0.99661	Imputed	t	g	2658	1.883	0.05976	+--	89	18.104	2
1:108020721	1:108563343	chr1:108020721:G:C	1	108020721	G	C	C	0.292852	0.41055	0.583619	0.116737	3.96938e-06	0.97966	Imputed	1:108563343	1	108563343	G	C	C	0.384955	0.373992	1.05176	0.0871952	0.562717	0.99405	Imputed	1:108563343	1	108563343	G	C	C	0.373318	0.383027	1.02009	0.107401	0.853082	0.99649	Imputed	c	g	2658	-1.882	0.05979	-++	89	18.106	2
1:108024432	1:108567054	chr1:108024432:G:T	1	108024432	G	T	T	0.292854	0.410544	0.583639	0.116737	3.9751e-06	0.97975	Imputed	1:108567054	1	108567054	G	T	T	0.384988	0.373989	1.05175	0.0870802	0.562288	0.99686	Imputed	1:108567054	1	108567054	G	T	T	0.373315	0.3831	1.02016	0.107337	0.852492	0.99752	Imputed	t	g	2658	-1.881	0.05992	-++	89	18.108	2
1:108020545	1:108563167	chr1:108020545:G:A	1	108020545	G	A	A	0.292854	0.410546	0.583632	0.116738	3.97379e-06	0.97942	Imputed	1:108563167	1	108563167	G	A	A	0.384954	0.374008	1.0517	0.0872039	0.563225	0.9939	Imputed	1:108563167	1	108563167	G	A	A	0.373353	0.38297	1.02042	0.107412	0.850713	0.9963	Imputed	a	g	2658	-1.881	0.05996	-++	89	18.109	2
1:108026300	1:108568922	chr1:108026300:A:G	1	108026300	A	G	G	0.292851	0.410557	0.583593	0.116739	3.96336e-06	0.97952	Imputed	1:108568922	1	108568922	A	G	G	0.386055	0.3747	1.05304	0.0870526	0.552751	0.99816	Imputed	1:108568922	1	108568922	A	G	G	0.373037	0.382712	1.01851	0.107287	0.864241	0.99999	Genotyped	a	g	2658	1.88	0.06005	+--	89	18.128	2
1:108021039	1:108563661	chr1:108021039:C:A	1	108021039	C	A	A	0.292847	0.41026	0.584253	0.116745	4.15717e-06	0.97944	Imputed	1:108563661	1	108563661	C	A	A	0.384945	0.374009	1.0516	0.0871615	0.563748	0.99477	Imputed	1:108563661	1	108563661	C	A	A	0.37331	0.38307	1.01995	0.107374	0.854073	0.9968	Imputed	a	c	2658	-1.879	0.06023	-++	88.9	18.027	2
1:108024533	1:108567155	chr1:108024533:G:A	1	108024533	G	A	A	0.292853	0.410552	0.583618	0.116738	3.96921e-06	0.97974	Imputed	1:108567155	1	108567155	G	A	A	0.384996	0.373997	1.05173	0.0870641	0.562383	0.9972	Imputed	1:108567155	1	108567155	G	A	A	0.373255	0.383178	1.02081	0.107437	0.847979	0.99662	Imputed	a	g	2658	-1.878	0.06032	-++	89	18.123	2
1:108025998	1:108568620	chr1:108025998:T:C	1	108025998	T	C	C	0.292849	0.41055	0.583609	0.116738	3.96706e-06	0.97974	Imputed	1:108568620	1	108568620	T	C	C	0.386088	0.374685	1.05321	0.0869942	0.551194	0.99973	Genotyped	1:108568620	1	108568620	T	C	C	0.373034	0.382605	1.01881	0.107301	0.862113	0.99977	Genotyped	t	c	2658	1.877	0.06048	+--	89	18.142	2
1:108019888	1:108562510	chr1:108019888:C:T	1	108019888	C	T	T	0.293201	0.41055	0.584356	0.116768	4.20581e-06	0.9794	Imputed	1:108562510	1	108562510	C	T	T	0.384943	0.374013	1.05167	0.0872373	0.563569	0.99338	Imputed	1:108562510	1	108562510	C	T	T	0.373384	0.383033	1.02015	0.107407	0.852636	0.99623	Imputed	t	c	2658	-1.877	0.06056	-++	88.9	18.015	2
1:108025163	1:108567785	chr1:108025163:T:C	1	108025163	T	C	C	0.296582	0.416258	0.58619	0.115304	3.61766e-06	0.99895	Genotyped	1:108567785	1	108567785	T	C	C	0.386049	0.374184	1.05552	0.0870129	0.534621	0.99871	Imputed	1:108567785	1	108567785	T	C	C	0.373182	0.383553	1.01775	0.107369	0.869866	0.99751	Imputed	t	c	2658	1.876	0.06067	+--	89.1	18.351	2
1:108021511	1:108564133	chr1:108021511:C:A	1	108021511	C	A	A	0.292839	0.409809	0.584385	0.116906	4.32549e-06	0.97928	Imputed	1:108564133	1	108564133	C	A	A	0.384963	0.374042	1.05149	0.0871306	0.564447	0.99534	Imputed	1:108564133	1	108564133	C	A	A	0.373327	0.383095	1.01996	0.107365	0.853986	0.99696	Imputed	a	c	2658	-1.875	0.06072	-++	88.9	17.963	2
1:108024458	1:108567080	chr1:108024458:A:G	1	108024458	A	G	G	0.292851	0.41055	0.583609	0.116739	3.96801e-06	0.97972	Imputed	1:108567080	1	108567080	A	G	G	0.384984	0.374078	1.05134	0.0870902	0.565401	0.99688	Imputed	1:108567080	1	108567080	A	G	G	0.37331	0.382797	1.02265	0.107385	0.8348	0.99705	Imputed	a	g	2658	1.872	0.06116	+--	89	18.149	2
1:108025455	1:108568077	chr1:108025455:A:G	1	108025455	A	G	G	0.292854	0.41055	0.583626	0.116737	3.97128e-06	0.97976	Imputed	1:108568077	1	108568077	A	G	G	0.386038	0.37478	1.05262	0.0870214	0.555669	0.99925	Imputed	1:108568077	1	108568077	A	G	G	0.373157	0.382704	1.02084	0.107408	0.847703	0.99776	Imputed	a	g	2658	1.872	0.06126	+--	89	18.16	2
1:108025461	1:108568083	chr1:108025461:T:G	1	108025461	T	G	G	0.292884	0.410557	0.583693	0.116735	3.98883e-06	0.97969	Imputed	1:108568083	1	108568083	T	G	G	0.38605	0.374783	1.05266	0.0870211	0.555355	0.99926	Imputed	1:108568083	1	108568083	T	G	G	0.373137	0.382663	1.02072	0.107406	0.848591	0.9979	Imputed	t	g	2658	1.871	0.06128	+--	89	18.152	2
1:108021088	1:108563710	chr1:108021088:A:G	1	108021088	A	G	G	0.292802	0.409641	0.585785	0.11671	4.59845e-06	0.97912	Imputed	1:108563710	1	108563710	A	G	G	0.384891	0.373678	1.05285	0.0871961	0.554756	0.99422	Imputed	1:108563710	1	108563710	A	G	G	0.373014	0.38258	1.02151	0.107491	0.843069	0.99534	Imputed	a	g	2658	1.852	0.06405	+--	88.9	17.957	2
1:108026243	1:108568865	chr1:108026243:C:T	1	108026243	C	T	T	0.292854	0.409225	0.588146	0.116533	5.2443e-06	0.97939	Imputed	1:108568865	1	108568865	C	T	T	0.386089	0.374704	1.05316	0.0870313	0.551782	0.99864	Imputed	1:108568865	1	108568865	C	T	T	0.373106	0.382673	1.01897	0.107304	0.860951	0.9997	Imputed	t	c	2658	-1.847	0.06473	-++	88.7	17.719	2
9:111224664	9:113986944	chr9:111224664:A:G	9	111224664	A	G	G	0.376357	0.337818	1.18711	0.115961	0.139104	0.98965	Imputed	9:113986944	9	113986944	A	G	G	0.375793	0.360796	1.06308	0.0866935	0.480457	0.99587	Imputed	9:113986944	9	113986944	A	G	G	0.310209	0.400862	0.601327	0.114267	8.54188e-06	0.99944	Genotyped	a	g	2658	1.195	0.2322	--+	90.5	21.071	2
9:111226814	9:113989094	chr9:111226814:A:T	9	111226814	A	T	T	0.376348	0.337794	1.1872	0.115964	0.138943	0.98986	Imputed	9:113989094	9	113989094	A	T	T	0.374994	0.360479	1.06064	0.0867269	0.497248	0.99624	Imputed	9:113989094	9	113989094	A	T	T	0.310215	0.399452	0.602886	0.11455	9.98293e-06	0.99867	Imputed	a	t	2658	1.194	0.2326	--+	90.4	20.74	2
9:111224458	9:113986738	chr9:111224458:T:A	9	111224458	T	A	A	0.376351	0.337798	1.18719	0.115963	0.138948	0.98984	Imputed	9:113986738	9	113986738	T	A	A	0.37571	0.360615	1.06359	0.0867031	0.477053	0.9953	Imputed	9:113986738	9	113986738	T	A	A	0.310034	0.399525	0.602628	0.114518	9.75601e-06	0.99879	Imputed	a	t	2658	-1.175	0.2399	++-	90.4	20.873	2
9:111232737	9:113995017	chr9:111232737:C:T	9	111232737	C	T	T	0.377371	0.334374	1.21147	0.116222	0.0988184	0.99078	Imputed	9:113995017	9	113995017	C	T	T	0.373137	0.359729	1.05524	0.0866205	0.534761	0.99601	Imputed	9:113995017	9	113995017	C	T	T	0.310208	0.401268	0.600521	0.114537	8.49362e-06	0.9991	Genotyped	t	c	2658	-1.164	0.2446	++-	90.7	21.579	2
[truncated: 5 more columns]
