# Supplementary material for: Dissecting the biology of gliomagenesis: Evaluating the interaction between IDH tumor mutation and germline variants
Source: Neurooncol Adv. 2025 Jul 8;7(1):vdaf147. doi: 10.1093/noajnl/vdaf147 (PMC12288032; doi:10.1093/noajnl/vdaf147)
Supplement: vdaf147_suppl_Supplementary_Table_S2 [file vdaf147_suppl_supplementary_table_s2.xlsx]

## Sheet: Multinomial_Final
Supplementary Table S2: Case-only analyses using multinomial logistic regression comparing IDHmut codel, IDHmut noncodel, and IDHwt glioma; IDHwt was modeled as the reference group. A meta analysis was performed on the IDHmut codel versus IDHwt results and on the IDHmut noncodel versus IDHwt results. Variants with p<1x10-4 in any of the three datasets (Mayo Affy, Mayo/UCSF, TCGA) were included in…
b38	b37	ID_MayoAffy	CHR_MayoAffy	POS_MayoAffy	A1_multi_MayoAffy	A2_multi_MayoAffy	OR_NonCodel_MayoAffy (risk allele=A2_multi_MayoAffy)	OR_Codel_MayoAffy (risk allele=A2_multi_MayoAffy)	P_Multinomial_MayoAffy	A1_ses_MayoAffy	A2_ses_MayoAffy	SE_NonCodel_MayoAffy	P_NonCodel_MayoAffy	SE_Codel_MayoAffy	P_Codel_MayoAffy	REF_plink1_MayoAffy	ALT_plink1_MayoAffy	A1_plink1_MayoAffy	A1_Codel_Frq_MayoAffy	A1_WT_Frq_MayoAffy	REF_plink2_MayoAffy	ALT_plink2_MayoAffy	A1_plink2_MayoAffy	A1_NonCodel_Frq_MayoAffy	RSQ_MayoAffy	GENO_MayoAffy	ID_MayoUSCF	CHR_MayoUSCF	POS_MayoUSCF	A1_multi_MayoUSCF	A2_multi_MayoUSCF	OR_NonCodel_MayoUSCF (risk allele=A2_multi_MayoUSCF)	OR_Codel_MayoUSCF (risk allele=A2_multi_MayoUSCF)	P_Multinomial_MayoUSCF	A1_ses_MayoUSCF	A2_ses_MayoUSCF	SE_NonCodel_MayoUSCF	P_NonCodel_MayoUSCF	SE_Codel_MayoUSCF	P_Codel_MayoUSCF	REF_plink1_MayoUSCF	ALT_plink1_MayoUSCF	A1_plink1_MayoUSCF	A1_Codel_Frq_MayoUSCF	A1_WT_Frq_MayoUSCF	REF_plink2_MayoUSCF	ALT_plink2_MayoUSCF	A1_plink2_MayoUSCF	A1_NonCodel_Frq_MayoUSCF
8:129633446	8:130645692	chr8:129633446:A:G	8	129633446	G	A	0.219445	0.174277	3.42184e-18	G	A	0.224635	1.46201e-11	0.228173	1.90392e-14	A	G	G	0.241379	0.0584046	A	G	G	0.203764	0.99929	Genotyped	8:130645692	8	130645692	G	A	0.289337	0.215115	2.48887e-20	G	A	0.175757	1.71224e-12	0.184971	9.80051e-17	A	G	G	0.208143	0.0561508	A	G	G	0.164032
8:129619149	8:130631395	chr8:129619149:T:C	8	129619149	C	T	0.19538	0.159026	2.26459e-16	C	T	0.253919	1.2724e-10	0.257126	8.61849e-13	T	C	C	0.195738	0.0398874	T	C	C	0.163636	0.99881	Genotyped	8:130631395	8	130631395	C	T	0.31211	0.21038	4.51219e-16	C	T	0.198243	4.26401e-09	0.203702	1.9706e-14	T	C	C	0.167746	0.0416647	T	C	C	0.120508
8:129587086	8:130599332	chr8:129587086:A:G	8	129587086	G	A	0.264527	0.232988	5.05388e-12	G	A	0.234417	1.40445e-08	0.238036	9.36036e-10	A	G	G	0.189655	0.0555641	A	G	G	0.166667	0.99967	Genotyped	8:130599332	8	130599332	G	A	0.301555	0.254862	6.07183e-15	G	A	0.187605	1.65854e-10	0.199436	7.15626e-12	A	G	G	0.162162	0.0491407	A	G	G	0.140316
8:129594686	8:130606932	chr8:129594686:C:T	8	129594686	T	C	0.257354	0.233231	6.61844e-12	T	C	0.237601	1.11306e-08	0.241586	1.68375e-09	C	T	T	0.182766	0.0527066	C	T	T	0.16367	0.99982	Genotyped	8:130606932	8	130606932	T	C	0.291006	0.24046	2.18318e-15	T	C	0.191768	1.21854e-10	0.203374	2.42126e-12	C	T	T	0.159457	0.0459978	C	T	T	0.136372
8:129575799	8:130588045	chr8:129575799:G:C	8	129575799	C	G	0.279246	0.239789	1.83662e-11	C	G	0.233507	4.67992e-08	0.23665	1.59745e-09	G	C	C	0.189921	0.0569787	G	C	C	0.163636	0.9997	Genotyped	8:130588045	8	130588045	C	G	0.307767	0.258199	1.13635e-14	C	G	0.186872	2.86371e-10	0.198797	9.68618e-12	G	C	C	0.162162	0.0496239	G	C	C	0.140316
8:129605446	8:130617692	chr8:129605446:T:G	8	129605446	G	T	0.296816	0.269567	8.01725e-11	G	T	0.223227	5.28979e-08	0.228014	8.95757e-09	T	G	G	0.194048	0.0653745	T	G	G	0.176352	0.99391	Imputed	8:130617692	8	130617692	G	T	0.332334	0.290147	2.49979e-13	G	T	0.18095	1.14363e-09	0.193567	1.63241e-10	T	G	G	0.166919	0.0614603	T	G	G	0.149132
8:129654869	8:130667115	chr8:129654869:C:T	8	129654869	T	C	0.476673	0.349754	2.1052e-10	T	C	0.166788	8.89965e-06	0.172572	1.14711e-09	C	T	T	0.355172	0.17094	C	T	T	0.290909	0.99959	Genotyped	8:130667115	8	130667115	T	C	0.592228	0.450942	4.63148e-09	T	C	0.129862	5.48327e-05	0.140059	1.29821e-08	C	T	T	0.302708	0.163996	C	T	T	0.247036
8:129659502	8:130671748	chr8:129659502:C:T	8	129659502	T	C	0.486955	0.354659	5.07064e-10	T	C	0.167476	1.73418e-05	0.172866	2.01589e-09	C	T	T	0.351724	0.17094	C	T	T	0.288212	0.99945	Genotyped	8:130671748	8	130671748	T	C	0.592228	0.450942	4.63148e-09	T	C	0.129862	5.48327e-05	0.140059	1.29821e-08	C	T	T	0.302703	0.163996	C	T	T	0.247036
8:129651892	8:130664138	chr8:129651892:A:G	8	129651892	G	A	0.498969	0.366478	1.30969e-09	G	A	0.165486	2.65697e-05	0.171073	4.41638e-09	A	G	G	0.354966	0.176519	A	G	G	0.290706	0.99895	Imputed	8:130664138	8	130664138	G	A	0.592103	0.443549	2.24545e-09	G	A	0.129536	5.21497e-05	0.139653	5.84315e-09	A	G	G	0.308108	0.165452	A	G	G	0.249012
8:129641491	8:130653737	chr8:129641491:T:G	8	129641491	G	T	0.500477	0.368743	1.97255e-09	G	T	0.166301	3.15073e-05	0.171663	6.18318e-09	T	G	G	0.351724	0.175214	T	G	G	0.287879	1	Genotyped	8:130653737	8	130653737	G	T	0.589141	0.441836	1.80763e-09	G	T	0.129617	4.46589e-05	0.139721	5.03379e-09	T	G	G	0.308108	0.164724	T	G	G	0.249012
8:129641215	8:130653461	chr8:129641215:C:G	8	129641215	G	C	0.500477	0.368743	1.97255e-09	G	C	0.166301	3.15073e-05	0.171663	6.18318e-09	C	G	G	0.351724	0.175214	C	G	G	0.287879	1	Genotyped	8:130653461	8	130653461	G	C	0.589141	0.441836	1.80763e-09	G	C	0.129617	4.46589e-05	0.139721	5.03379e-09	C	G	G	0.308108	0.164746	C	G	G	0.249026
8:129650435	8:130662681	chr8:129650435:T:A	8	129650435	A	T	0.498969	0.366478	1.30969e-09	A	T	0.165486	2.65697e-05	0.171073	4.41638e-09	T	A	A	0.355172	0.176638	T	A	A	0.290909	0.9999	Genotyped	8:130662681	8	130662681	A	T	0.592103	0.443549	2.24545e-09	A	T	0.129536	5.21497e-05	0.139653	5.84315e-09	T	A	A	0.308108	0.165452	T	A	A	0.249012
8:129646744	8:130658990	chr8:129646744:C:T	8	129646744	T	C	0.487384	0.365198	1.089e-09	T	C	0.166643	1.61172e-05	0.1721	4.82578e-09	C	T	T	0.351621	0.175952	C	T	T	0.290706	0.99828	Imputed	8:130658990	8	130658990	T	C	0.589822	0.44225	1.911e-09	T	C	0.129616	4.63985e-05	0.139713	5.22999e-09	C	T	T	0.308105	0.164948	C	T	T	0.249014
8:129628255	8:130640501	chr8:129628255:G:T	8	129628255	T	G	0.50891	0.360876	6.38366e-10	T	G	0.164497	4.01928e-05	0.168907	1.59726e-09	G	T	T	0.365441	0.180781	G	T	T	0.290376	0.99816	Imputed	8:130640501	8	130640501	T	G	0.59308	0.448817	3.92659e-09	T	G	0.129799	5.70046e-05	0.140155	1.08995e-08	G	T	T	0.308108	0.168219	G	T	T	0.251014
8:129673270	8:130685516	chr8:129673270:C:T	8	129673270	T	C	0.486283	0.357087	5.07693e-10	T	C	0.166532	1.49589e-05	0.172036	2.15335e-09	C	T	T	0.351724	0.17094	C	T	T	0.287879	0.99987	Genotyped	8:130685516	8	130685516	T	C	0.595458	0.449411	5.35841e-09	T	C	0.130229	6.86632e-05	0.140688	1.30793e-08	C	T	T	0.300816	0.16332	C	T	T	0.245059
8:129673211	8:130685457	chr8:129673211:T:G	8	129673211	G	T	0.481528	0.353281	3.27818e-10	G	T	0.166651	1.1591e-05	0.172426	1.59544e-09	T	G	G	0.355172	0.172365	T	G	G	0.290909	0.99987	Genotyped	8:130685457	8	130685457	G	T	0.593447	0.453927	6.24324e-09	G	T	0.129736	5.76918e-05	0.140221	1.7746e-08	T	G	G	0.302341	0.164199	T	G	G	0.247036
8:129669912	8:130682158	chr8:129669912:G:T	8	129669912	T	G	0.482688	0.361463	6.68052e-10	T	G	0.166479	1.21296e-05	0.171949	3.25897e-09	G	T	T	0.348276	0.169516	G	T	T	0.287879	0.99964	Genotyped	8:130682158	8	130682158	T	G	0.595914	0.453641	6.61485e-09	T	G	0.129901	6.74687e-05	0.140148	1.69936e-08	G	T	T	0.30057	0.163994	G	T	T	0.247419
8:129579134	8:130591380	chr8:129579134:A:G	8	129579134	G	A	0.321794	0.285269	2.91336e-10	G	A	0.217354	1.82261e-07	0.221669	1.52662e-08	A	G	G	0.203017	0.0720214	A	G	G	0.178773	0.9959	Imputed	8:130591380	8	130591380	G	A	0.393942	0.338157	3.0059e-11	G	A	0.170863	4.97919e-08	0.183008	3.13084e-09	A	G	G	0.175705	0.0735902	A	G	G	0.156877
8:129557152	8:130569398	chr8:129557152:C:A	8	129557152	A	C	0.333464	0.291357	5.38915e-10	A	C	0.215549	3.48734e-07	0.21936	1.88934e-08	C	A	A	0.203448	0.0726524	C	A	A	0.178788	0.99916	Genotyped	8:130569398	8	130569398	A	C	0.413067	0.354183	1.16305e-10	A	C	0.167469	1.2956e-07	0.180244	8.48386e-09	C	A	A	0.178378	0.0743906	C	A	A	0.158549
8:129646924	8:130659170	chr8:129646924:G:T	8	129646924	T	G	0.507632	0.368654	1.51669e-09	T	G	0.16457	3.79162e-05	0.170038	4.39332e-09	G	T	T	0.365366	0.185874	G	T	T	0.296706	0.99784	Imputed	8:130659170	8	130659170	T	G	0.624229	0.509885	3.05981e-07	T	G	0.125969	0.000183357	0.137134	9.02675e-07	G	T	T	0.307881	0.185495	G	T	T	0.264814
8:129629536	8:130641782	chr8:129629536:A:C	8	129629536	C	A	0.506875	0.360561	8.61141e-10	C	A	0.165299	3.9449e-05	0.170963	2.42032e-09	A	C	C	0.368966	0.185185	A	C	C	0.29697	1	Genotyped	8:130641782	8	130641782	C	A	0.627187	0.512366	4.20178e-07	C	A	0.126346	0.00022221	0.137558	1.1658e-06	A	C	C	0.308108	0.186589	A	C	C	0.264822
8:129631622	8:130643868	chr8:129631622:G:A	8	129631622	A	G	0.515432	0.366849	1.50805e-09	A	G	0.164352	5.51825e-05	0.169954	3.62528e-09	G	A	A	0.368966	0.18661	G	A	A	0.29697	1	Genotyped	8:130643868	8	130643868	A	G	0.61599	0.513114	2.823e-07	A	G	0.125835	0.000117885	0.137349	1.18503e-06	G	A	A	0.308095	0.186589	G	A	A	0.268775
8:129629675	8:130641921	chr8:129629675:A:G	8	129629675	G	A	0.509376	0.369129	1.32102e-09	G	A	0.16362	3.74317e-05	0.169213	3.86956e-09	A	G	G	0.368966	0.186628	A	G	G	0.3	0.99998	Genotyped	8:130641921	8	130641921	G	A	0.627187	0.512366	4.20178e-07	G	A	0.126346	0.00022221	0.137558	1.1658e-06	A	G	G	0.308108	0.186589	A	G	G	0.264822
8:129613638	8:130625884	chr8:129613638:C:T	8	129613638	T	C	0.521203	0.398973	3.67588e-08	T	C	0.166675	9.24858e-05	0.170898	7.58714e-08	C	T	T	0.331048	0.168097	C	T	T	0.272739	0.99953	Genotyped	8:130625884	8	130625884	T	C	0.605248	0.521236	1.14191e-06	T	C	0.131545	0.000135036	0.143362	5.49807e-06	C	T	T	0.272973	0.163993	C	T	T	0.242524
8:129653397	8:130665643	chr8:129653397:G:A	8	129653397	A	G	0.541382	0.38456	3.41164e-09	A	G	0.158567	0.000108899	0.164728	6.57593e-09	G	A	A	0.393103	0.210826	G	A	A	0.321212	0.99991	Genotyped	8:130665643	8	130665643	A	G	0.678468	0.54365	2.94242e-06	A	G	0.120518	0.0012875	0.131295	3.45339e-06	G	A	A	0.332435	0.211362	G	A	A	0.282611
8:129571254	8:130583500	chr8:129571254:A:C	8	129571254	C	A	0.625308	0.455595	1.15443e-05	C	A	0.169583	0.00562942	0.171857	4.7747e-06	A	C	C	0.306659	0.170657	A	C	C	0.242349	0.99418	Imputed	8:130583500	8	130583500	C	A	0.613286	0.539876	2.20199e-06	C	A	0.128821	0.000147423	0.140644	1.17165e-05	A	C	C	0.27297	0.167652	A	C	C	0.247038
8:129503207	8:130515453	chr8:129503207:T:A	8	129503207	A	T	0.376514	0.324138	1.88545e-07	A	T	0.228354	1.88944e-05	0.231184	1.09854e-06	T	A	A	0.181325	0.0698464	T	A	A	0.155791	0.99166	Imputed	8:130515453	8	130515453	A	T	0.374731	0.296389	4.1798e-09	A	T	0.21215	3.71606e-06	0.219879	3.18966e-08	T	A	A	0.139595	0.0531198	T	A	A	0.123909
8:129455819	8:130468065	chr8:129455819:G:A	8	129455819	A	G	0.355723	0.346831	2.66084e-07	A	G	0.226852	5.20651e-06	0.233062	5.53265e-06	G	A	A	0.165521	0.0683861	G	A	A	0.157576	0.99993	Genotyped	8:130468065	8	130468065	A	G	0.398902	0.370829	4.4762e-09	A	G	0.180609	3.60788e-07	0.194667	3.4698e-07	G	A	A	0.143316	0.0576864	G	A	A	0.132425
9:62830845	9:66486669	NA			NA	NA				NA	NA					NA	NA	NA			NA	NA	NA			NA	9:66486669	9	66486669	G	T	1	1	1	G	T	0		0		T	G	T	0.201321	0.199446	T	G	T	0.205094
8:129613918	8:130626164	chr8:129613918:G:A	8	129613918	A	G	0.495985	0.442123	1.55706e-08	A	G	0.153602	4.99245e-06	0.159186	2.94215e-07	G	A	A	0.38268	0.215385	G	A	A	0.348924	0.99664	Imputed	8:130626164	8	130626164	A	G	0.651358	0.655823	0.000101037	A	G	0.11812	0.000284167	0.132136	0.00140974	G	A	A	0.310808	0.22595	G	A	A	0.310273
8:129622210	8:130634456	chr8:129622210:C:CG	8	129622210	CG	C	0.503337	0.356563	3.75414e-10	CG	C	0.164095	2.87011e-05	0.169108	1.07301e-09	C	CG	CG	0.365349	0.176563	C	CG	CG	0.290894	0.99754	Imputed	NA			NA	NA				NA	NA					NA	NA	NA			NA	NA	NA
8:129627294	8:130639540	chr8:129627294:G:A	8	129627294	A	G	0.589556	0.509225	1.57353e-06	A	G	0.14221	0.000202776	0.14905	5.96103e-06	G	A	A	0.47931	0.320521	G	A	A	0.439394	0.99999	Genotyped	8:130639540	8	130639540	A	G	0.677157	0.689575	0.00019419	A	G	0.110727	0.000430183	0.124725	0.00288243	G	A	A	0.404573	0.318508	G	A	A	0.407115
8:129616360	8:130628606	chr8:129616360:G:A	8	129616360	A	G	0.58581	0.498693	2.2636e-06	A	G	0.147413	0.000286033	0.154149	6.37448e-06	G	A	A	0.436473	0.283911	G	A	A	0.393498	0.99666	Imputed	8:130628606	8	130628606	A	G	0.671507	0.693694	0.0002739	A	G	0.113532	0.00045209	0.1277	0.00418431	G	A	A	0.359465	0.279548	G	A	A	0.365524
9:22045318	9:22045317	chr9:22045318:C:T	9	22045318	T	C	0.824857	0.770248	0.112912	T	C	0.132678	0.146716	0.139868	0.0619937	C	T	C	0.462072	0.525641	C	T	C	0.475758	0.99987	Genotyped	9:22045317	9	22045317	T	C	0.916689	0.618688	0.00031537	T	C	0.105771	0.41084	0.121307	7.55202e-05	C	T	C	0.391895	0.50787	C	T	C	0.478089
9:22054041	9:22054040	chr9:22054041:C:T	9	22054041	T	C	0.834988	0.770092	0.121819	T	C	0.132437	0.173297	0.139647	0.0613793	C	T	C	0.462069	0.525641	C	T	C	0.478788	0.99992	Genotyped	9:22054040	9	22054040	T	C	0.890544	0.616191	0.000272039	T	C	0.105402	0.271412	0.121243	6.50717e-05	C	T	C	0.391892	0.507289	C	T	C	0.474308
9:22052735	9:22052734	chr9:22052735:T:C	9	22052735	C	T	0.829838	0.775195	0.125762	C	T	0.132437	0.159012	0.139618	0.0681765	T	C	T	0.462069	0.524217	T	C	T	0.475758	0.99989	Genotyped	9:22052734	9	22052734	C	T	0.90382	0.620443	0.000343008	C	T	0.105287	0.336816	0.121142	8.14241e-05	T	C	T	0.391892	0.505829	T	C	T	0.476285
8:129464745	8:130476991	chr8:129464745:A:G	8	129464745	G	A	1.58157	1.74339	0.000362812	G	A	0.154104	0.00293221	0.159821	0.000505468	A	G	A	0.331034	0.223647	A	G	A	0.309091	1	Genotyped	8:130476991	8	130476991	G	A	1.40132	1.62273	0.000272587	G	A	0.121919	0.00564824	0.133703	0.000293696	A	G	A	0.305405	0.20966	A	G	A	0.274704
8:129468395	8:130480641	chr8:129468395:A:G	8	129468395	G	A	1.56364	1.7228	0.000529531	G	A	0.154234	0.00375199	0.159974	0.000673253	A	G	A	0.332464	0.228062	A	G	A	0.311366	0.97864	Imputed	8:130480641	8	130480641	G	A	1.42448	1.60995	0.000312618	G	A	0.123474	0.00416449	0.135674	0.000448301	A	G	A	0.303684	0.209235	A	G	A	0.27547
9:22051671	9:22051670	chr9:22051671:G:C	9	22051671	C	G	0.835002	0.770445	0.122422	C	G	0.132433	0.173323	0.139621	0.0617869	G	C	G	0.462069	0.525641	G	C	G	0.478788	0.99997	Genotyped	9:22051670	9	22051670	C	G	0.906334	0.62276	0.000383483	C	G	0.105203	0.349876	0.121034	9.11904e-05	G	C	G	0.391892	0.505099	G	C	G	0.476285
8:129465577	8:130477823	chr8:129465577:C:T	8	129465577	T	C	1.58157	1.74339	0.000362812	T	C	0.154104	0.00293221	0.159821	0.000505468	C	T	C	0.331034	0.223647	C	T	C	0.309091	0.99998	Genotyped	8:130477823	8	130477823	T	C	1.40901	1.59866	0.000332384	T	C	0.121422	0.00474412	0.13348	0.000439931	C	T	C	0.305408	0.21209	C	T	C	0.278656
9:22067543	9:22067542	chr9:22067543:C:T	9	22067543	T	C	0.837502	0.816285	0.22125	T	C	0.132451	0.18062	0.139392	0.14532	C	T	C	0.452062	0.50039	C	T	C	0.455111	0.99785	Imputed	9:22067542	9	22067542	T	C	0.921589	0.600481	0.000131052	T	C	0.105688	0.43975	0.122967	3.35906e-05	C	T	C	0.363705	0.481203	C	T	C	0.456212
8:129630656	8:130642902	chr8:129630656:C:A	8	129630656	A	C	1.54432	2.07173	1.70641e-06	A	C	0.142693	0.00232215	0.151205	1.45585e-06	C	A	C	0.520865	0.352153	C	A	C	0.448741	0.99866	Imputed	8:130642902	8	130642902	A	C	1.29672	1.38675	0.005443	A	C	0.108396	0.0165239	0.121626	0.00718278	C	A	C	0.446032	0.366377	C	A	C	0.428475
2:241770782	2:242710197	chr2:241770782:C:T	2	241770782	T	C	0.701841	0.578061	0.000366445	T	C	0.140841	0.011943	0.15014	0.000261789	C	T	T	0.5689	0.445077	C	T	T	0.523318	0.99241	Imputed	2:242710197	2	242710197	T	C	0.824545	0.765302	0.054585	T	C	0.116968	0.0990696	0.127053	0.0352647	C	T	T	0.486102	0.434165	C	T	T	0.484767
9:22061563	9:22061562	chr9:22061563:C:A	9	22061563	A	C	0.84856	0.817768	0.2453	A	C	0.132179	0.214102	0.139135	0.148201	C	A	C	0.452082	0.500398	C	A	C	0.458139	0.99771	Imputed	9:22061562	9	22061562	A	C	0.924549	0.608147	0.000191388	A	C	0.106072	0.459554	0.122468	4.88686e-05	C	A	C	0.362294	0.47898	C	A	C	0.45454
2:241769948	2:242709363	chr2:241769948:A:G	2	241769948	G	A	0.756317	0.603475	0.001909	G	A	0.141176	0.0478903	0.149926	0.000755314	A	G	G	0.527621	0.413103	A	G	G	0.475761	0.99989	Genotyped	2:242709363	2	242709363	G	A	0.820399	0.71583	0.017712	G	A	0.116893	0.0903514	0.127157	0.00856009	A	G	G	0.45397	0.391957	A	G	G	0.444462
9:22067005	9:22067004	chr9:22067005:G:A	9	22067005	A	G	0.843216	0.812822	0.223828	A	G	0.132366	0.197627	0.139334	0.136913	G	A	G	0.452089	0.50177	G	A	G	0.458144	0.99792	Imputed	9:22067004	9	22067004	A	G	0.918336	0.60935	0.000201973	A	G	0.105749	0.42047	0.122231	5.06371e-05	G	A	G	0.364865	0.482421	G	A	G	0.456522
9:22067277	9:22067276	chr9:22067277:T:A	9	22067277	A	T	0.837502	0.816285	0.22125	A	T	0.132451	0.18062	0.139392	0.14532	T	A	T	0.451724	0.5	T	A	T	0.454545	1	Genotyped	9:22067276	9	22067276	A	T	0.918336	0.60935	0.000201973	A	T	0.105749	0.42047	0.122231	5.06371e-05	T	A	T	0.364865	0.482083	T	A	T	0.456522
9:22121350	9:22121349	chr9:22121350:A:T	9	22121350	T	A	0.993774	1.12452	0.666944	T	A	0.132619	0.96244	0.139705	0.400901	A	T	T	0.454383	0.489951	A	T	T	0.490025	0.99139	Imputed	9:22121349	9	22121349	T	A	0.877142	0.576672	1.95191e-05	T	A	0.104442	0.209438	0.120126	4.59415e-06	A	T	A	0.4027	0.536962	A	T	A	0.502336
2:241762598	2:242702013	chr2:241762598:C:T	2	241762598	T	C	0.736516	0.595562	0.001164	T	C	0.141161	0.030273	0.149873	0.000544335	C	T	T	0.527586	0.410256	C	T	T	0.478788	1	Genotyped	2:242702013	2	242702013	T	C	0.792736	0.733841	0.019526	T	C	0.116975	0.0470787	0.128199	0.0157816	C	T	T	0.448826	0.385916	C	T	T	0.441586
9:22067831	9:22067830	chr9:22067831:G:A	9	22067831	A	G	0.843421	0.811739	0.222051	A	G	0.132263	0.197917	0.139631	0.135236	G	A	G	0.451627	0.501829	G	A	G	0.45822	0.99762	Imputed	9:22067830	9	22067830	A	G	0.918471	0.609193	0.000201407	A	G	0.105777	0.421399	0.122277	5.05057e-05	G	A	G	0.364865	0.482507	G	A	G	0.456522
9:22064392	9:22064391	chr9:22064392:G:A	9	22064392	A	G	0.863955	0.807671	0.24279	A	G	0.131761	0.267063	0.138923	0.124158	G	A	G	0.444835	0.495726	G	A	G	0.457576	0.99996	Genotyped	9:22064391	9	22064391	A	G	0.929145	0.609228	0.000212958	A	G	0.106367	0.489618	0.122866	5.49854e-05	G	A	G	0.362162	0.478093	G	A	G	0.454545
2:241759875	2:242699290	chr2:241759875:C:T	2	241759875	T	C	0.726233	0.594999	0.001031	T	C	0.141427	0.0237078	0.150148	0.000544412	C	T	T	0.527586	0.410256	C	T	T	0.481818	1	Genotyped	2:242699290	2	242699290	T	C	0.793608	0.734857	0.02034	T	C	0.117003	0.0481869	0.128356	0.0163863	C	T	T	0.448995	0.385245	C	T	T	0.442024
9:22068653	9:22068652	chr9:22068653:G:A	9	22068653	A	G	0.842407	0.813098	0.222828	A	G	0.132548	0.19573	0.139217	0.137227	G	A	G	0.452085	0.501834	G	A	G	0.458984	0.99711	Imputed	9:22068652	9	22068652	A	G	0.918471	0.609193	0.000201407	A	G	0.105777	0.421399	0.122277	5.05057e-05	G	A	G	0.364865	0.482507	G	A	G	0.456522
9:22065658	9:22065657	chr9:22065658:G:C	9	22065658	C	G	0.848182	0.816924	0.242482	C	G	0.132178	0.212859	0.139175	0.146247	G	C	G	0.451724	0.5	G	C	G	0.457579	0.99999	Genotyped	9:22065657	9	22065657	C	G	0.916166	0.613358	0.000252731	C	G	0.105735	0.407623	0.122165	6.30248e-05	G	C	G	0.364865	0.481031	G	C	G	0.454545
9:22061615	9:22061614	chr9:22061615:A:G	9	22061615	G	A	0.853191	0.807019	0.225233	G	A	0.132026	0.229138	0.139135	0.123316	A	G	A	0.444828	0.495726	A	G	A	0.454545	0.99994	Genotyped	9:22061614	9	22061614	G	A	0.926573	0.61346	0.000268418	G	A	0.106319	0.47319	0.122739	6.85899e-05	A	G	A	0.362162	0.476696	A	G	A	0.452569
9:22067555	9:22067554	chr9:22067555:C:T	9	22067555	T	C	0.837502	0.816285	0.22125	T	C	0.132451	0.18062	0.139392	0.14532	C	T	C	0.452282	0.500412	C	T	C	0.45515	0.99755	Imputed	9:22067554	9	22067554	T	C	0.921471	0.611887	0.000228499	T	C	0.105656	0.438895	0.122113	5.75673e-05	C	T	C	0.364514	0.481122	C	T	C	0.456249
9:22071751	9:22071750	chr9:22071751:C:T	9	22071751	T	C	0.899238	0.861992	0.500786	T	C	0.132773	0.42376	0.13963	0.287515	C	T	C	0.465896	0.500374	C	T	C	0.472884	0.99737	Imputed	9:22071750	9	22071750	T	C	0.901377	0.594947	0.000101584	T	C	0.106721	0.330589	0.12319	2.49427e-05	C	T	C	0.367568	0.489048	C	T	C	0.458496
2:241770392	2:242709807	chr2:241770392:C:T	2	241770392	T	C	0.762972	0.602667	0.001918	T	C	0.140786	0.0546563	0.149593	0.000711464	C	T	T	0.527572	0.411681	C	T	T	0.472727	0.99938	Genotyped	2:242709807	2	242709807	T	C	0.828985	0.72995	0.027909	T	C	0.117153	0.109395	0.127241	0.0133654	C	T	T	0.450693	0.390932	C	T	T	0.443168
9:22060936	9:22060935	chr9:22060936:A:G	9	22060936	G	A	0.864149	0.818327	0.272986	G	A	0.131584	0.267156	0.138582	0.147968	A	G	A	0.448765	0.496137	A	G	A	0.458151	0.99744	Imputed	9:22060935	9	22060935	G	A	0.924037	0.618826	0.000353889	G	A	0.106284	0.457284	0.122491	8.92502e-05	A	G	A	0.364865	0.476773	A	G	A	0.452569
2:241764203	2:242703618	chr2:241764203:C:G	2	241764203	G	C	0.776853	0.645068	0.008229	G	C	0.140761	0.0728374	0.149284	0.00331738	C	G	G	0.513059	0.409366	C	G	G	0.466261	0.99807	Imputed	2:242703618	2	242703618	G	C	0.797429	0.708299	0.01206	G	C	0.118198	0.055479	0.128698	0.00736613	C	G	G	0.449095	0.382968	C	G	G	0.438913
2:241770821	2:242710236	chr2:241770821:G:A	2	241770821	A	G	0.762057	0.602018	0.00195	A	G	0.141821	0.05536	0.150096	0.000722319	G	A	A	0.524148	0.408832	G	A	A	0.473997	0.99807	Genotyped	2:242710236	2	242710236	A	G	0.828893	0.729701	0.028691	A	G	0.117985	0.111704	0.127784	0.0136615	G	A	A	0.446386	0.390586	G	A	A	0.437955
3:71999869	3:72049020	chr3:71999869:C:A	3	71999869	A	C	1.09224	1.45856	0.06653	A	C	0.160978	0.583624	0.162148	0.0199215	C	A	C	0.322482	0.248834	C	A	C	0.264062	0.95138	Imputed	3:72049020	3	72049020	A	C	1.15468	1.32187	0.122528	A	C	0.130421	0.270135	0.14169	0.0489045	C	A	C	0.255908	0.209452	C	A	C	0.245108
3:71997331	3:72046482	chr3:71997331:A:G	3	71997331	G	A	1.11486	1.45113	0.071371	G	A	0.160084	0.497015	0.161448	0.021095	A	G	A	0.317782	0.245219	A	G	A	0.261975	0.95617	Imputed	3:72046482	3	72046482	G	A	1.1756	1.31101	0.122365	G	A	0.129958	0.213181	0.141731	0.0560507	A	G	A	0.25624	0.208938	A	G	A	0.2438
3:40867818	3:40909309	chr3:40867818:G:A	3	40867818	A	G	0.956452	0.300494	0.373514	A	G	1.23001	0.971124	0.921067	0.191769	G	A	A	0.0104307	0.00301124	G	A	A	0.00575728	0.9036	Imputed	3:40909309	3	40909309	A	G	1.60093	0.12954	2.53959e-06	A	G	0.786082	0.549411	0.438854	3.20774e-06	G	A	A	0.0405268	0.00918788	G	A	A	0.00762614
11:114160077	11:114030799	chr11:114160077:A:G	11	114160077	G	A	1.19121	1.26218	0.209216	G	A	0.140551	0.213183	0.147441	0.11429	A	G	A	0.444828	0.388886	A	G	A	0.427258	0.99981	Genotyped	11:114030799	11	114030799	G	A	1.15264	1.63455	0.000226198	G	A	0.107009	0.184333	0.120965	4.86375e-05	A	G	A	0.503254	0.385085	A	G	A	0.422881
11:118609400	11:118480115	chr11:118609400:G:C	11	118609400	C	G	1.69529	1.24847	0.002538	C	G	0.158678	0.000879216	0.155001	0.152223	G	C	C	0.284386	0.323379	G	C	C	0.222237	0.98212	Imputed	11:118480115	11	118480115	C	G	1.81913	1.39373	6.338e-07	C	G	0.120433	6.75059e-07	0.128603	0.00983793	G	C	C	0.294603	0.365125	G	C	C	0.24661
9:22072720	9:22072719	chr9:22072720:A:G	9	22072720	G	A	0.887309	0.951052	0.689216	G	A	0.138973	0.389612	0.146579	0.732063	A	G	G	0.351728	0.338249	A	G	G	0.366667	0.99923	Genotyped	9:22072719	9	22072719	G	A	0.868491	0.618432	0.000289677	G	A	0.107767	0.190751	0.119677	5.93065e-05	A	G	G	0.467565	0.354801	A	G	G	0.389328
1:81242148	1:81707833	chr1:81242148:GT:G	1	81242148	G	GT	1.05735	2.13004	1.15977e-05	G	GT	0.146137	0.702742	0.169117	7.78135e-06	GT	G	G	0.2336	0.374988	GT	G	G	0.370943	0.97981	Imputed	NA			NA	NA				NA	NA					NA	NA	NA			NA	NA	NA
9:22085599	9:22085598	chr9:22085599:T:C	9	22085599	C	T	0.96096	1.09273	0.719729	C	T	0.133368	0.765251	0.141651	0.531279	T	C	C	0.389424	0.415183	T	C	C	0.42381	0.99485	Imputed	9:22085598	9	22085598	C	T	0.938549	0.585498	2.9458e-05	C	T	0.105514	0.547803	0.119184	7.07857e-06	T	C	C	0.547608	0.416634	T	C	C	0.434961
2:241768418	2:242707833	chr2:241768418:C:T	2	241768418	T	C	1.34571	1.54991	0.006546	T	C	0.143677	0.038773	0.151591	0.00384423	C	T	C	0.576303	0.472294	C	T	C	0.538781	0.9817	Imputed	2:242707833	2	242707833	T	C	1.2014	1.4647	0.017863	T	C	0.128955	0.15477	0.140474	0.00658993	C	T	C	0.511342	0.454931	C	T	C	0.497035
9:22084311	9:22084310	chr9:22084311:C:T	9	22084311	T	C	0.925867	1.04994	0.724404	T	C	0.132097	0.559833	0.140116	0.727999	C	T	T	0.405342	0.420156	C	T	T	0.438986	0.99546	Imputed	9:22084310	9	22084310	T	C	0.950251	0.595152	4.65898e-05	T	C	0.104847	0.626469	0.118441	1.17925e-05	C	T	T	0.551354	0.424198	C	T	T	0.438735
11:118607615	11:118478330	chr11:118607615:G:A	11	118607615	A	G	1.87429	1.26065	0.000225294	A	G	0.159428	8.13014e-05	0.15319	0.13052	G	A	A	0.298037	0.346174	G	A	A	0.225827	0.98156	Imputed	11:118478330	11	118478330	A	G	1.81194	1.41123	3.85431e-07	A	G	0.117969	4.68953e-07	0.12695	0.00666104	G	A	A	0.308108	0.384139	G	A	A	0.262866
9:22081398	9:22081397	chr9:22081398:G:T	9	22081398	T	G	0.931455	1.05274	0.741703	T	G	0.132504	0.592033	0.140135	0.713778	G	T	T	0.403448	0.421652	G	T	T	0.439394	0.99998	Genotyped	9:22081397	9	22081397	T	G	0.951846	0.592539	4.03309e-05	T	G	0.104918	0.638077	0.118723	1.04306e-05	G	T	T	0.554054	0.426902	G	T	T	0.440711
5:58883213	5:58179040	chr5:58883213:G:A	5	58883213	A	G	0.857655	0.891219	0.683442	A	G	0.189553	0.417895	0.200385	0.565481	G	A	A	0.147052	0.137036	G	A	A	0.154645	0.98611	Imputed	5:58179040	5	58179040	A	G	0.718418	0.500162	2.87733e-05	A	G	0.148271	0.0257207	0.152089	5.22889e-06	G	A	A	0.208019	0.112699	G	A	A	0.152
2:241773455	2:242712870	chr2:241773455:G:T	2	241773455	T	G	0.782889	0.638672	0.007907	T	G	0.14237	0.0855759	0.150679	0.00292389	G	T	T	0.517121	0.415721	G	T	T	0.469209	0.99725	Imputed	2:242712870	2	242712870	T	G	0.79595	0.725647	0.017561	T	G	0.117574	0.0522494	0.12847	0.0125519	G	T	T	0.44897	0.390168	G	T	T	0.444641
9:22081851	9:22081850	chr9:22081851:C:T	9	22081851	T	C	0.931455	1.05274	0.741703	T	C	0.132504	0.592033	0.140135	0.713778	C	T	T	0.403448	0.421652	C	T	T	0.439394	0.99998	Genotyped	9:22081850	9	22081850	T	C	0.955439	0.59543	4.67356e-05	T	C	0.104818	0.663639	0.118583	1.22982e-05	C	T	T	0.554054	0.427114	C	T	T	0.440711
9:22103184	9:22103183	chr9:22103184:G:T	9	22103184	T	G	0.937475	1.06131	0.761689	T	G	0.13941	0.643268	0.146832	0.685287	G	T	T	0.357218	0.36963	G	T	T	0.387534	0.99097	Imputed	9:22103183	9	22103183	T	G	0.893161	0.619409	0.000352809	T	G	0.108445	0.29746	0.120483	7.02058e-05	G	T	T	0.478587	0.365164	G	T	T	0.391302
1:81211396	1:81677081	chr1:81211396:T:C	1	81211396	C	T	1.11484	3.33016	4.98192e-06	C	T	0.191509	0.570275	0.276245	1.33126e-05	T	C	C	0.0587655	0.166524	T	C	C	0.156891	0.98669	Imputed	NA			NA	NA				NA	NA					NA	NA	NA			NA	NA	NA
2:64184728	2:64411862	chr2:64184728:C:CT	2	64184728	CT	C	1.39094	1.89485	3.18493e-05	CT	C	0.138506	0.0171992	0.146832	1.34372e-05	C	CT	C	0.559265	0.408367	C	CT	C	0.485991	0.97716	Imputed	NA			NA	NA				NA	NA					NA	NA	NA			NA	NA	NA
13:45584631	13:46158766	chr13:45584631:T:C	13	45584631	C	T	1.13766	0.682054	0.740145	C	T	0.49151	0.793012	0.639745	0.549758	T	C	T	0.0205848	0.0257228	T	C	T	0.0280701	0.62457	Imputed	13:46158766	13	46158766	C	T	2.48673	5.17788	0.000147699	C	T	0.426246	0.0325825	0.394469	3.06431e-05	T	C	T	0.0472029	0.0152422	T	C	T	0.0258489
1:81211404	1:81677089	chr1:81211404:AT:A	1	81211404	A	AT	1.13447	3.32366	5.54594e-06	A	AT	0.192531	0.512286	0.276173	1.36781e-05	AT	A	A	0.0587516	0.166268	AT	A	A	0.15677	0.98411	Imputed	NA			NA	NA				NA	NA					NA	NA	NA			NA	NA	NA
1:81211403	1:81677088	chr1:81211403:A:T	1	81211403	T	A	1.1067	3.3045	5.77582e-06	T	A	0.191577	0.59667	0.276305	1.51863e-05	A	T	T	0.0587552	0.166365	A	T	T	0.156857	0.98493	Imputed	NA			NA	NA				NA	NA					NA	NA	NA			NA	NA	NA
9:22125348	9:22125347	chr9:22125348:A:C	9	22125348	C	A	0.967354	1.14475	0.530227	C	A	0.132003	0.801471	0.139834	0.333648	A	C	C	0.410345	0.448661	A	C	C	0.457582	0.99958	Genotyped	9:22125347	9	22125347	C	A	0.923528	0.554221	3.54957e-06	C	A	0.104773	0.447672	0.120183	9.07184e-07	A	C	C	0.586489	0.440935	A	C	C	0.462451
9:22103342	9:22103341	chr9:22103342:T:G	9	22103342	G	T	0.942061	1.14854	0.446223	G	T	0.131862	0.650812	0.139832	0.321969	T	G	G	0.409469	0.450544	T	G	G	0.46591	0.9962	Imputed	9:22103341	9	22103341	G	T	0.970956	0.568814	7.67828e-06	G	T	0.105042	0.779021	0.119966	2.5635e-06	T	G	G	0.578378	0.440961	T	G	G	0.450593
9:22124141	9:22124140	chr9:22124141:A:T	9	22124141	T	A	0.941014	1.13756	0.475219	T	A	0.130883	0.642276	0.138468	0.35197	A	T	T	0.422783	0.461677	A	T	T	0.477704	0.99502	Imputed	9:22124140	9	22124140	T	A	0.950337	0.551599	2.88305e-06	T	A	0.104877	0.62718	0.121184	9.13747e-07	A	T	T	0.599311	0.454171	A	T	T	0.472
5:58883147	5:58178974	chr5:58883147:C:T	5	58883147	T	C	0.806598	0.848609	0.462024	T	C	0.186594	0.249379	0.197857	0.406723	C	T	T	0.158769	0.137877	C	T	T	0.163512	0.98282	Imputed	5:58178974	5	58178974	T	C	0.735561	0.523613	8.63005e-05	T	C	0.145986	0.0353979	0.150215	1.65348e-05	C	T	T	0.208135	0.118383	C	T	T	0.156067
13:45608657	13:46182792	chr13:45608657:C:T	13	45608657	T	C	0.942685	1.54355	0.730929	T	C	0.485826	0.903303	0.635177	0.494349	C	T	T	0.0106757	0.0185825	C	T	T	0.018027	0.94469	Imputed	13:46182792	13	46182792	T	C	0.411497	0.160759	5.07844e-05	T	C	0.467775	0.0576635	0.415412	1.08206e-05	C	T	T	0.04771	0.0143245	C	T	T	0.0250604
13:45585809	13:46159944	chr13:45585809:G:A	13	45585809	A	G	1.05188	0.630284	0.706839	A	G	0.486139	0.917136	0.636029	0.468005	G	A	G	0.0206678	0.027129	G	A	G	0.0280791	0.62821	Imputed	13:46159944	13	46159944	A	G	2.49308	5.19016	0.000143506	A	G	0.426193	0.0320779	0.394451	2.98208e-05	G	A	G	0.0471622	0.0152166	G	A	G	0.0258331
13:45586304	13:46160439	chr13:45586304:A:G	13	45586304	G	A	1.05188	0.630284	0.706839	G	A	0.486139	0.917136	0.636029	0.468005	A	G	A	0.0206541	0.0271175	A	G	A	0.0280762	0.62777	Imputed	13:46160439	13	46160439	G	A	2.49308	5.19016	0.000143506	G	A	0.426193	0.0320779	0.394451	2.98208e-05	A	G	A	0.0471432	0.0151641	A	G	A	0.0258428
7:19724740	7:19764363	chr7:19724740:TC:T	7	19724740	T	TC	0.693916	0.439833	0.000101414	T	TC	0.198858	0.0661345	0.192324	1.94846e-05	TC	T	T	0.216683	0.111681	TC	T	T	0.149352	0.99305	Imputed	NA			NA	NA				NA	NA					NA	NA	NA			NA	NA	NA
4:86867520	4:87788673	chr4:86867520:G:A	4	86867520	A	G	1.33865	1.85306	5.66166e-05	A	G	0.135159	0.0309338	0.144456	1.95417e-05	G	A	G	0.559193	0.415223	G	A	G	0.478542	0.97323	Imputed	NA			NA	NA				NA	NA					NA	NA	NA			NA	NA	NA
9:22088261	9:22088260	chr9:22088261:C:T	9	22088261	T	C	0.939997	1.17786	0.346404	T	C	0.131691	0.638442	0.140376	0.243567	C	T	T	0.389655	0.435899	C	T	T	0.451515	0.99972	Genotyped	9:22088260	9	22088260	T	C	0.956061	0.580731	1.83014e-05	T	C	0.105185	0.669246	0.119061	5.00364e-06	C	T	T	0.559459	0.425658	C	T	T	0.438735
13:75292724	13:75866860	chr13:75292724:TA:T	13	75292724	T	TA	1.02833	0.485165	2.64621e-05	T	TA	0.180532	0.877006	0.169422	1.96334e-05	TA	T	T	0.330892	0.222122	TA	T	T	0.22086	0.94481	Imputed	NA			NA	NA				NA	NA					NA	NA	NA			NA	NA	NA
5:58884661	5:58180488	chr5:58884661:A:G	5	58884661	G	A	0.797019	0.851203	0.453513	G	A	0.191132	0.235222	0.202618	0.426546	A	G	G	0.150859	0.137182	A	G	G	0.160161	0.98766	Imputed	5:58180488	5	58180488	G	A	0.726869	0.524991	7.89807e-05	G	A	0.144519	0.0272871	0.149914	1.72117e-05	A	G	G	0.21113	0.120646	A	G	G	0.161148
9:22088095	9:22088094	chr9:22088095:A:G	9	22088095	G	A	0.939997	1.17786	0.346404	G	A	0.131691	0.638442	0.140376	0.243567	A	G	G	0.389655	0.435899	A	G	G	0.451512	0.99972	Genotyped	9:22088094	9	22088094	G	A	0.959534	0.582691	1.93058e-05	G	A	0.104861	0.693634	0.118753	5.41375e-06	A	G	G	0.562162	0.428574	A	G	G	0.440711
9:22088091	9:22088090	chr9:22088091:A:T	9	22088091	T	A	0.939997	1.17786	0.346404	T	A	0.131691	0.638442	0.140376	0.243567	A	T	T	0.388997	0.435342	A	T	T	0.450938	0.99739	Imputed	9:22088090	9	22088090	T	A	0.959534	0.582691	1.93058e-05	T	A	0.104861	0.693634	0.118753	5.41375e-06	A	T	T	0.561973	0.428576	A	T	T	0.440516
5:180333239	5:179760239	chr5:180333239:CT:C	5	180333239	C	CT	0.669127	0.463601	8.52612e-05	C	CT	0.180769	0.0262414	0.180899	2.14246e-05	CT	C	C	0.268458	0.149177	CT	C	C	0.205861	0.97923	Imputed	NA			NA	NA				NA	NA					NA	NA	NA			NA	NA	NA
9:22102166	9:22102165	chr9:22102166:C:T	9	22102166	T	C	0.972142	1.20412	0.336476	T	C	0.131977	0.830487	0.140602	0.186465	C	T	T	0.393103	0.444444	C	T	T	0.451515	1	Genotyped	9:22102165	9	22102165	T	C	0.924017	0.567358	8.86797e-06	T	C	0.10505	0.451895	0.119494	2.10547e-06	C	T	T	0.567568	0.428572	C	T	T	0.450587
9:22103814	9:22103813	chr9:22103814:A:G	9	22103814	G	A	0.95223	1.16031	0.433739	G	A	0.131789	0.710329	0.139812	0.287565	A	G	G	0.410345	0.454416	A	G	G	0.466667	0.99997	Genotyped	9:22103813	9	22103813	G	A	0.968719	0.571636	9.71749e-06	G	A	0.105054	0.762261	0.119983	3.1455e-06	A	G	G	0.578378	0.44242	A	G	G	0.452569
9:80109003	9:82723918	chr9:80109003:C:T	9	80109003	T	C	1.62923	1.88003	1.2069e-05	T	C	0.143079	0.000646233	0.149013	2.27098e-05	C	T	C	0.384845	0.249592	C	T	C	0.354367	0.9859	Imputed	NA			NA	NA				NA	NA					NA	NA	NA			NA	NA	NA
9:80120923	9:82735838	chr9:80120923:G:A	9	80120923	A	G	1.61655	1.87957	1.35842e-05	A	G	0.142887	0.000775619	0.148969	2.27466e-05	G	A	G	0.382031	0.249702	G	A	G	0.353005	0.98641	Imputed	NA			NA	NA				NA	NA					NA	NA	NA			NA	NA	NA
9:80114780	9:82729695	chr9:80114780:AT:A	9	80114780	A	AT	1.61655	1.87957	1.35842e-05	A	AT	0.142887	0.000775619	0.148969	2.27466e-05	AT	A	AT	0.382027	0.249726	AT	A	AT	0.352993	0.98646	Imputed	NA			NA	NA				NA	NA					NA	NA	NA			NA	NA	NA
9:80109153	9:82724068	chr9:80109153:T:A	9	80109153	A	T	1.61655	1.87957	1.35842e-05	A	T	0.142887	0.000775619	0.148969	2.27466e-05	T	A	T	0.3849	0.249565	T	A	T	0.353396	0.98674	Imputed	NA			NA	NA				NA	NA					NA	NA	NA			NA	NA	NA
1:222103437	1:222276779	chr1:222103437:TA:T	1	222103437	T	TA	0.77109	0.318443	0.000119413	T	TA	0.307294	0.39759	0.270619	2.35255e-05	TA	T	T	0.126351	0.0511652	TA	T	T	0.0584846	0.97729	Imputed	NA			NA	NA				NA	NA					NA	NA	NA			NA	NA	NA
9:22099569	9:22099568	chr9:22099569:C:A	9	22099569	A	C	0.952015	1.14512	0.48941	A	C	0.131883	0.709252	0.140174	0.333668	C	A	A	0.41017	0.453436	C	A	A	0.465968	0.99636	Imputed	9:22099568	9	22099568	A	C	0.964075	0.578908	1.70263e-05	A	C	0.105086	0.727724	0.119904	5.14607e-06	C	A	A	0.575676	0.443149	C	A	A	0.454545
3:194618554	3:194339283	chr3:194618554:TAGTTA:T	3	194618554	T	TAGTTA	1.02682	1.97952	3.51135e-05	T	TAGTTA	0.138015	0.847915	0.162448	2.62795e-05	TAGTTA	T	T	0.223638	0.362727	TAGTTA	T	T	0.362958	0.98444	Imputed	NA			NA	NA				NA	NA					NA	NA	NA			NA	NA	NA
17:81068486	17:79042286	chr17:81068486:G:A	17	81068486	A	G	0.650793	0.690653	0.264211	A	G	0.290569	0.139312	0.310337	0.233014	G	A	A	0.0585792	0.0412692	G	A	A	0.0635879	0.9967	Imputed	17:79042286	17	79042286	A	G	1.00877	0.641328	0.324282	A	G	0.313206	0.977751	0.298781	0.137078	G	A	A	0.0551693	0.039769	G	A	A	0.0392697
17:81069365	17:79043165	chr17:81069365:C:T	17	81069365	T	C	0.650793	0.690653	0.264211	T	C	0.290569	0.139312	0.310337	0.233014	C	T	T	0.0586241	0.0413233	C	T	T	0.0636576	0.99828	Genotyped	17:79043165	17	79043165	T	C	1.01299	0.641192	0.322113	T	C	0.313171	0.967124	0.298789	0.136901	C	T	T	0.0549749	0.0397186	C	T	T	0.0393239
5:125964092	5:125299785	chr5:125964092:A:AT	5	125964092	AT	A	1.16202	0.515005	9.86376e-06	AT	A	0.166254	0.366432	0.158425	2.8068e-05	A	AT	AT	0.359434	0.227653	A	AT	AT	0.204354	0.98592	Imputed	NA			NA	NA				NA	NA					NA	NA	NA			NA	NA	NA
9:22100177	9:22100176	chr9:22100177:G:C	9	22100177	C	G	0.95223	1.16031	0.433739	C	G	0.131789	0.710329	0.139812	0.287565	G	C	C	0.409611	0.453492	G	C	C	0.465983	0.9965	Imputed	9:22100176	9	22100176	C	G	0.964065	0.57845	1.7152e-05	C	G	0.105045	0.727545	0.120114	5.18026e-06	G	C	C	0.576351	0.443149	G	C	C	0.454544
4:86879052	4:87800205	chr4:86879052:G:GT	4	86879052	GT	G	1.34525	1.83371	8.14283e-05	GT	G	0.136426	0.0297106	0.145292	3.00276e-05	G	GT	G	0.566927	0.425711	G	GT	G	0.486582	0.97049	Imputed	NA			NA	NA				NA	NA					NA	NA	NA			NA	NA	NA
17:81063924	17:79037724	chr17:81063924:G:T	17	81063924	T	G	0.665222	0.7147	0.325044	T	G	0.295526	0.167786	0.316941	0.289237	G	T	T	0.0551863	0.0405242	G	T	T	0.0605485	0.99299	Imputed	17:79037724	17	79037724	T	G	0.920256	0.622001	0.321603	T	G	0.316362	0.792794	0.307541	0.122611	G	T	T	0.0547098	0.0389552	G	T	T	0.0385684
14:87364178	14:87830522	chr14:87364178:A:C	14	87364178	C	A	0.657968	0.491018	3.0265e-05	C	A	0.151779	0.00581659	0.170961	3.17625e-05	A	C	A	0.385831	0.517172	A	C	A	0.4142	0.89636	Imputed	NA			NA	NA				NA	NA					NA	NA	NA			NA	NA	NA
9:22096056	9:22096055	chr9:22096056:A:G	9	22096056	G	A	0.96744	1.19997	0.340575	G	A	0.132011	0.802006	0.140627	0.194875	A	G	G	0.388966	0.439194	A	G	G	0.44784	0.99653	Imputed	9:22096055	9	22096055	G	A	0.944035	0.586167	2.9774e-05	G	A	0.105228	0.58417	0.119213	7.44167e-06	A	G	G	0.559459	0.428576	A	G	G	0.444664
17:1045331	17:948571	chr17:1045331:C:A	17	1045331	A	C	1.02982	0.552814	0.000119677	A	C	0.149728	0.844425	0.15008	7.83355e-05	C	A	A	0.427566	0.295355	C	A	A	0.294758	0.9877	Imputed	17:948571	17	948571	A	C	0.92181	0.789786	0.184555	A	C	0.11565	0.481442	0.129306	0.0679884	C	A	A	0.368549	0.317066	C	A	A	0.336322
8:75348084	8:76260319	chr8:75348084:C:T	8	75348084	T	C	1.37644	0.761916	0.241895	T	C	0.31697	0.313457	0.281358	0.333817	C	T	T	0.0820552	0.0641794	C	T	T	0.0549755	0.95787	Imputed	8:76260319	8	76260319	T	C	0.622966	0.433098	0.000316151	T	C	0.208636	0.0233069	0.212101	7.97201e-05	C	T	T	0.108078	0.0524854	C	T	T	0.0790514
9:22123767	9:22123766	chr9:22123767:A:C	9	22123767	C	A	0.947598	1.20705	0.282919	C	A	0.131668	0.68269	0.141083	0.182264	A	C	C	0.395242	0.447942	A	C	C	0.459547	0.99351	Imputed	9:22123766	9	22123766	C	A	0.917081	0.562662	5.8959e-06	C	A	0.104164	0.405978	0.119245	1.4167e-06	A	C	C	0.581087	0.436825	A	C	C	0.460474
9:116192163	9:118954442	chr9:116192163:A:G	9	116192163	G	A	0.590703	0.506067	0.272047	G	A	0.453653	0.245866	0.456813	0.135974	A	G	G	0.0372864	0.0243789	A	G	G	0.0399606	0.83296	Imputed	9:118954442	9	118954442	G	A	0.738443	0.204815	0.00058554	G	A	0.507738	0.550387	0.406028	9.41218e-05	A	G	G	0.0580218	0.0224688	A	G	G	0.0337667
3:194612766	3:194333495	chr3:194612766:G:A	3	194612766	A	G	1.00185	1.9532	3.92339e-05	A	G	0.137113	0.989266	0.161706	3.47237e-05	G	A	A	0.227559	0.36255	G	A	A	0.366618	0.98747	Imputed	NA			NA	NA				NA	NA					NA	NA	NA			NA	NA	NA
9:80121748	9:82736663	chr9:80121748:T:A	9	80121748	A	T	1.61376	1.84911	2.00068e-05	A	T	0.142653	0.000794335	0.148779	3.60153e-05	T	A	T	0.378603	0.249716	T	A	T	0.353229	0.98566	Imputed	NA			NA	NA				NA	NA					NA	NA	NA			NA	NA	NA
9:22072639	9:22072638	chr9:22072639:G:A	9	22072639	A	G	0.921838	1.07311	0.638787	A	G	0.13306	0.540773	0.141048	0.616908	G	A	A	0.386018	0.405702	G	A	A	0.426858	0.99772	Imputed	9:22072638	9	22072638	A	G	0.924333	0.606343	0.000100696	A	G	0.104626	0.452029	0.117911	2.20443e-05	G	A	A	0.543243	0.420464	G	A	A	0.442688
5:58893303	5:58189130	chr5:58893303:C:T	5	58893303	T	C	0.838583	0.905645	0.666139	T	C	0.198947	0.37623	0.212407	0.640791	C	T	T	0.136369	0.126637	C	T	T	0.144876	0.98162	Imputed	5:58189130	5	58189130	T	C	0.737235	0.535644	0.000216116	T	C	0.148369	0.0399117	0.152893	4.44273e-05	C	T	T	0.194595	0.110348	C	T	T	0.146245
4:86891657	4:87812810	chr4:86891657:G:GA	4	86891657	GA	G	0.771498	0.558168	0.000132326	GA	G	0.134842	0.0543681	0.141637	3.8415e-05	G	GA	GA	0.551817	0.406725	G	GA	GA	0.47095	0.98222	Imputed	NA			NA	NA				NA	NA					NA	NA	NA			NA	NA	NA
4:86883219	4:87804372	chr4:86883219:GC:G	4	86883219	G	GC	1.32159	1.8097	0.000115485	G	GC	0.13518	0.0391439	0.144135	3.86644e-05	GC	G	GC	0.565561	0.420913	GC	G	GC	0.48443	0.97599	Imputed	NA			NA	NA				NA	NA					NA	NA	NA			NA	NA	NA
9:22098620	9:22098619	chr9:22098620:A:G	9	22098620	G	A	0.972129	1.22349	0.281487	G	A	0.131943	0.830365	0.140875	0.152193	A	G	G	0.38621	0.441594	A	G	G	0.448485	0.99999	Genotyped	9:22098619	9	22098619	G	A	0.933118	0.586466	3.08625e-05	G	A	0.104898	0.50931	0.118974	7.27901e-06	A	G	G	0.559459	0.427843	A	G	G	0.44664
9:22098575	9:22098574	chr9:22098575:A:G	9	22098575	G	A	0.972129	1.22349	0.281487	G	A	0.131943	0.830365	0.140875	0.152193	A	G	G	0.385494	0.44067	A	G	G	0.447825	0.99666	Imputed	9:22098574	9	22098574	G	A	0.939735	0.586305	2.98611e-05	G	A	0.105028	0.553974	0.119035	7.27949e-06	A	G	G	0.559459	0.427843	A	G	G	0.444664
8:9243066	8:9100576	chr8:9243066:C:T	8	9243066	T	C	0.953977	0.773252	0.327836	T	C	0.170416	0.782182	0.172133	0.1352	C	T	T	0.242283	0.193218	C	T	T	0.207937	0.95552	Imputed	8:9100576	8	9100576	T	C	0.725093	0.560782	0.000111289	T	C	0.131393	0.0144241	0.141672	4.44869e-05	C	T	T	0.259813	0.165627	C	T	T	0.217658
4:86886668	4:87807821	chr4:86886668:C:G	4	86886668	G	C	0.752294	0.558846	0.000115683	G	C	0.133936	0.0335786	0.141529	3.9329e-05	C	G	G	0.553007	0.407539	C	G	G	0.475925	0.98957	Imputed	NA			NA	NA				NA	NA					NA	NA	NA			NA	NA	NA
4:86885948	4:87807101	chr4:86885948:G:T	4	86885948	T	G	0.752294	0.558846	0.000115683	T	G	0.133936	0.0335786	0.141529	3.9329e-05	G	T	T	0.553027	0.407552	G	T	T	0.475931	0.98967	Imputed	NA			NA	NA				NA	NA					NA	NA	NA			NA	NA	NA
9:80121686	9:82736601	chr9:80121686:G:A	9	80121686	A	G	1.60889	1.84305	2.27971e-05	A	G	0.142674	0.000858807	0.14881	3.97821e-05	G	A	G	0.378893	0.250841	G	A	G	0.353527	0.98331	Imputed	NA			NA	NA				NA	NA					NA	NA	NA			NA	NA	NA
4:168630391	4:169551542	chr4:168630391:A:G	4	168630391	G	A	0.88511	0.923995	0.701178	G	A	0.152057	0.4222	0.158683	0.618378	A	G	G	0.320945	0.307367	A	G	G	0.330133	0.9952	Genotyped	4:169551542	4	169551542	G	A	0.920763	0.589239	0.000167113	G	A	0.118421	0.485734	0.126764	3.01279e-05	A	G	G	0.378214	0.263068	A	G	G	0.280945
9:80097072	9:82711987	chr9:80097072:AT:A	9	80097072	A	AT	1.56941	1.85054	3.60051e-05	A	AT	0.144455	0.00180866	0.149856	4.00615e-05	AT	A	AT	0.376644	0.242686	AT	A	AT	0.341706	0.98336	Imputed	NA			NA	NA				NA	NA					NA	NA	NA			NA	NA	NA
9:22124124	9:22124123	chr9:22124124:T:A	9	22124124	A	T	0.960224	1.19905	0.324897	A	T	0.131252	0.757137	0.139729	0.193899	T	A	A	0.398656	0.448859	T	A	A	0.459562	0.99519	Imputed	9:22124123	9	22124123	A	T	0.91782	0.558461	5.02313e-06	A	T	0.104529	0.411997	0.120092	1.2281e-06	T	A	A	0.582767	0.439087	T	A	A	0.462453
4:86893982	4:87815135	chr4:86893982:T:C	4	86893982	C	T	0.753933	0.560347	0.000120786	C	T	0.133574	0.0344661	0.141168	4.07993e-05	T	C	C	0.553003	0.406489	T	C	C	0.475998	0.98964	Imputed	NA			NA	NA				NA	NA					NA	NA	NA			NA	NA	NA
4:86887657	4:87808810	chr4:86887657:G:GCA	4	86887657	GCA	G	1.32093	1.80804	0.000122724	GCA	G	0.13505	0.0393069	0.144447	4.13048e-05	G	GCA	G	0.565892	0.421612	G	GCA	G	0.484603	0.97595	Imputed	NA			NA	NA				NA	NA					NA	NA	NA			NA	NA	NA
3:194612809	3:194333538	chr3:194612809:C:T	3	194612809	T	C	1.00178	1.93305	4.90827e-05	T	C	0.137201	0.989637	0.16087	4.18321e-05	C	T	T	0.226708	0.362617	C	T	T	0.366712	0.98799	Imputed	NA			NA	NA				NA	NA					NA	NA	NA			NA	NA	NA
3:194612819	3:194333548	chr3:194612819:C:T	3	194612819	T	C	1.00178	1.93305	4.90827e-05	T	C	0.137201	0.989637	0.16087	4.18321e-05	C	T	T	0.226687	0.362616	C	T	T	0.366703	0.98801	Imputed	NA			NA	NA				NA	NA					NA	NA	NA			NA	NA	NA
15:97656014	15:98199244	chr15:97656014:G:A	15	97656014	A	G	0.914679	0.73188	0.823083	A	G	0.513547	0.862133	0.494084	0.527548	G	A	A	0.0245208	0.0177419	G	A	A	0.0189938	0.94912	Imputed	15:98199244	15	98199244	A	G	1.25172	0.136156	3.06935e-05	A	G	0.806009	0.780583	0.478595	3.09635e-05	G	A	A	0.0413145	0.00953052	G	A	A	0.00804084
4:86900185	4:87821338	chr4:86900185:G:GCCA	4	86900185	GCCA	G	0.772997	0.561391	0.000146054	GCCA	G	0.133707	0.0541418	0.141041	4.2506e-05	G	GCCA	GCCA	0.552338	0.406086	G	GCCA	GCCA	0.472077	0.98731	Imputed	NA			NA	NA				NA	NA					NA	NA	NA			NA	NA	NA
6:118161091	6:118482254	chr6:118161091:GA:G	6	118161091	G	GA	1.35981	1.98157	8.51757e-05	G	GA	0.149456	0.0397407	0.167082	4.25562e-05	GA	G	G	0.268504	0.394973	GA	G	G	0.330161	0.96675	Imputed	NA			NA	NA				NA	NA					NA	NA	NA			NA	NA	NA
2:22373217	2:22596089	chr2:22373217:G:A	2	22373217	A	G	0.9624	0.542203	0.000110701	A	G	0.143411	0.789284	0.149619	4.29241e-05	G	A	A	0.48184	0.347575	G	A	A	0.357527	0.98606	Imputed	NA			NA	NA				NA	NA					NA	NA	NA			NA	NA	NA
9:80118163	9:82733078	chr9:80118163:A:C	9	80118163	C	A	1.54954	1.84631	4.83787e-05	C	A	0.144893	0.00250595	0.150503	4.61605e-05	A	C	A	0.37341	0.243984	A	C	A	0.338245	0.98391	Imputed	NA			NA	NA				NA	NA					NA	NA	NA			NA	NA	NA
9:80118054	9:82732969	chr9:80118054:C:A	9	80118054	A	C	1.56132	1.84594	4.42122e-05	A	C	0.145075	0.00213299	0.150536	4.6607e-05	C	A	C	0.37351	0.244227	C	A	C	0.339057	0.98411	Imputed	NA			NA	NA				NA	NA					NA	NA	NA			NA	NA	NA
12:114549989	12:114987794	chr12:114549989:G:C	12	114549989	C	G	0.728917	0.578358	0.264238	C	G	0.344555	0.35878	0.339977	0.10727	G	C	C	0.0539896	0.0364402	G	C	C	0.0426425	0.96053	Imputed	12:114987794	12	114987794	C	G	0.686584	0.347133	0.00039046	C	G	0.27886	0.177516	0.258663	4.30541e-05	G	C	C	0.0783812	0.0298278	G	C	C	0.0415236
9:22072302	9:22072301	chr9:22072302:G:C	9	22072302	C	G	0.908632	1.02961	0.695169	C	G	0.132499	0.469596	0.139893	0.834743	G	C	C	0.403528	0.41453	G	C	C	0.439397	0.99995	Genotyped	9:22072301	9	22072301	C	G	0.951808	0.617574	0.000175332	C	G	0.104911	0.637784	0.117918	4.36598e-05	G	C	C	0.548649	0.431059	G	C	C	0.445502
3:194599153	3:194319882	chr3:194599153:C:T	3	194599153	T	C	1.02152	0.545003	3.76164e-05	T	C	0.137821	0.877245	0.145055	2.85968e-05	C	T	T	0.544676	0.39747	C	T	T	0.390912	0.99827	Genotyped	3:194319882	3	194319882	T	C	0.968299	0.689486	0.008734	T	C	0.109273	0.76814	0.122504	0.0024048	C	T	T	0.505392	0.419195	C	T	T	0.424865
9:22072265	9:22072264	chr9:22072265:A:G	9	22072265	G	A	0.908632	1.02961	0.695169	G	A	0.132499	0.469596	0.139893	0.834743	A	G	G	0.403304	0.414246	A	G	G	0.439025	0.99759	Imputed	9:22072264	9	22072264	G	A	0.946597	0.618128	0.000190668	G	A	0.105043	0.601346	0.118079	4.62038e-05	A	G	G	0.548646	0.431855	A	G	G	0.447437
11:118609570	11:118480285	chr11:118609570:G:C	11	118609570	C	G	1.68022	1.20068	0.003786	C	G	0.16027	0.00120455	0.155541	0.239661	G	C	C	0.28158	0.316466	G	C	C	0.218016	0.98462	Imputed	11:118480285	11	118480285	C	G	1.77281	1.34608	3.32416e-06	C	G	0.121281	2.3472e-06	0.129205	0.0214361	G	C	C	0.294443	0.359043	G	C	C	0.247437
13:85739200	13:86313335	chr13:85739200:G:C	13	85739200	C	G	1.20133	1.25299	0.287253	C	G	0.157959	0.24555	0.167585	0.178376	G	C	C	0.202566	0.243858	G	C	C	0.20851	0.99063	Imputed	13:86313335	13	86313335	C	G	1.00226	1.33148	0.140072	C	G	0.126016	0.985686	0.15102	0.0579962	G	C	C	0.186602	0.229092	G	C	C	0.230431
13:45553601	13:46127736	chr13:45553601:T:C	13	45553601	C	T	0.611715	1.06978	0.394764	C	T	0.389766	0.207314	0.504989	0.893738	T	C	C	0.024831	0.0213274	T	C	C	0.0434269	0.90519	Imputed	13:46127736	13	46127736	C	T	0.648872	0.237048	0.000532819	C	T	0.425368	0.309242	0.361553	6.85051e-05	T	C	C	0.059843	0.0218458	T	C	C	0.0307793
13:45546277	13:46120412	chr13:45546277:A:G	13	45546277	G	A	0.611715	1.06978	0.394764	G	A	0.389766	0.207314	0.504989	0.893738	A	G	G	0.0248413	0.0213531	A	G	G	0.0436546	0.90313	Imputed	13:46120412	13	46120412	G	A	0.648872	0.237048	0.000532819	G	A	0.425368	0.309242	0.361553	6.85051e-05	A	G	G	0.0599837	0.0219069	A	G	G	0.0307603
8:19251843	8:19109353	chr8:19251843:G:C	8	19251843	C	G	1.15282	0.82286	0.57253	C	G	0.283876	0.616395	0.265299	0.462397	G	C	C	0.0722932	0.059654	G	C	C	0.0513241	0.99414	Imputed	8:19109353	8	19109353	C	G	0.793402	0.31633	1.36254e-06	C	G	0.248301	0.351318	0.217361	1.18889e-07	G	C	C	0.126059	0.0568201	G	C	C	0.0697997
8:19255538	8:19113048	chr8:19255538:C:T	8	19255538	T	C	1.10669	0.791648	0.553064	T	C	0.285031	0.722102	0.266703	0.381015	C	T	T	0.0722551	0.0589945	C	T	T	0.0512788	0.98947	Imputed	8:19113048	8	19113048	T	C	0.795316	0.326724	3.27643e-06	T	C	0.247862	0.355504	0.21797	2.86548e-07	C	T	T	0.125467	0.0569418	C	T	T	0.0703056
17:64447542	NA	chr17:64447542:T:C	17	64447542	C	T	1.0514	2.22391	0.000102485	C	T	0.179612	0.78022	0.198673	5.7454e-05	T	C	C	0.393265	0.486022	T	C	C	0.48767	0.80812	Imputed	NA			NA	NA				NA	NA					NA	NA	NA			NA	NA	NA
9:22077086	9:22077085	chr9:22077086:A:C	9	22077086	C	A	0.914292	1.05285	0.659052	C	A	0.131173	0.49454	0.139504	0.711999	A	C	C	0.402352	0.418509	A	C	C	0.442013	0.99681	Imputed	9:22077085	9	22077085	C	A	0.94787	0.605807	9.77991e-05	C	A	0.104938	0.609926	0.118723	2.42647e-05	A	C	C	0.55593	0.432174	A	C	C	0.449427
6:17286086	6:17286317	chr6:17286086:T:G	6	17286086	G	T	1.00129	0.728051	0.167364	G	T	0.179593	0.994287	0.175331	0.0702643	T	G	G	0.227755	0.177714	T	G	G	0.176679	0.97679	Imputed	6:17286317	6	17286317	G	T	1.0779	0.80803	0.254852	G	T	0.144203	0.602944	0.150992	0.158038	T	G	G	0.197221	0.174452	T	G	G	0.163851
22:33687385	22:34083371	chr22:33687385:CT:C	22	33687385	C	CT	0.875235	0.524711	0.000292689	C	CT	0.168425	0.42881	0.161218	6.32802e-05	CT	C	C	0.300493	0.178055	CT	C	C	0.200988	0.97986	Imputed	NA			NA	NA				NA	NA					NA	NA	NA			NA	NA	NA
11:118609508	11:118480223	chr11:118609508:T:C	11	118609508	C	T	1.62253	1.15136	0.007484	C	T	0.158919	0.00232289	0.154099	0.360372	T	C	C	0.285969	0.313233	T	C	C	0.220506	0.97973	Imputed	11:118480223	11	118480223	C	T	1.74796	1.35529	4.43967e-06	C	T	0.120162	3.36021e-06	0.128717	0.0181812	T	C	C	0.294681	0.358009	T	C	C	0.248401
9:22125504	9:22125503	chr9:22125504:G:C	9	22125504	C	G	0.986405	1.09451	0.778133	C	G	0.134141	0.918721	0.141778	0.524139	G	C	C	0.400455	0.433336	G	C	C	0.43314	0.98585	Imputed	9:22125503	9	22125503	C	G	0.898046	0.552107	3.24103e-06	C	G	0.104905	0.305336	0.119896	7.2551e-07	G	C	C	0.565494	0.421909	G	C	C	0.4482
9:22076796	9:22076795	chr9:22076796:A:G	9	22076796	G	A	0.90385	1.05191	0.60928	G	A	0.130907	0.439971	0.139312	0.716428	A	G	G	0.402328	0.418536	A	G	G	0.445044	0.99676	Imputed	9:22076795	9	22076795	G	A	0.946558	0.607306	0.000111948	G	A	0.105295	0.601938	0.118949	2.75593e-05	A	G	G	0.555968	0.433326	A	G	G	0.451435
3:194598761	3:194319490	chr3:194598761:C:T	3	194598761	T	C	1.03099	0.556263	7.9662e-05	T	C	0.138727	0.825903	0.146183	6.01592e-05	C	T	T	0.53187	0.391325	C	T	T	0.383236	0.98381	Imputed	3:194319490	3	194319490	T	C	0.954754	0.686903	0.008724	T	C	0.109421	0.672187	0.123036	0.00226977	C	T	T	0.50289	0.417521	C	T	T	0.423754
8:129654050	8:130666296	chr8:129654050:A:G	8	129654050	G	A	1.4974	1.88273	5.24418e-05	G	A	0.144958	0.0053499	0.158654	6.66161e-05	A	G	G	0.265521	0.396013	A	G	G	0.309091	0.99994	Genotyped	8:130666296	8	130666296	G	A	1.16856	1.22517	0.165783	G	A	0.113208	0.168832	0.128807	0.114888	A	G	G	0.326827	0.377462	A	G	G	0.343013
1:81247656	1:81713341	chr1:81247656:G:A	1	81247656	A	G	1.03038	2.29366	6.69639e-05	A	G	0.162515	0.853887	0.208581	6.89204e-05	G	A	A	0.115927	0.230248	G	A	A	0.229967	0.97972	Imputed	NA			NA	NA				NA	NA					NA	NA	NA			NA	NA	NA
2:173481834	2:174346562	chr2:173481834:T:A	2	173481834	A	T	1.0813	0.871577	0.585916	A	T	0.182056	0.667684	0.179338	0.443417	T	A	A	0.203096	0.177776	T	A	A	0.174055	0.96023	Imputed	2:174346562	2	174346562	A	T	0.937206	0.571881	0.000319313	A	T	0.136759	0.635353	0.138382	5.38483e-05	T	A	A	0.261781	0.164619	T	A	A	0.172761
9:80119132	9:82734047	chr9:80119132:A:G	9	80119132	G	A	1.52117	1.82066	8.74689e-05	G	A	0.145412	0.00391694	0.150698	7.00408e-05	A	G	A	0.369941	0.243791	A	G	A	0.336709	0.98378	Imputed	NA			NA	NA				NA	NA					NA	NA	NA			NA	NA	NA
9:80079612	9:82694527	chr9:80079612:TA:T	9	80079612	T	TA	1.47939	1.78321	0.000101841	T	TA	0.140591	0.00534282	0.145638	7.13889e-05	TA	T	TA	0.417216	0.285226	TA	T	TA	0.377194	0.98243	Imputed	NA			NA	NA				NA	NA					NA	NA	NA			NA	NA	NA
11:114159674	11:114030396	chr11:114159674:G:T	11	114159674	T	G	1.07483	1.16407	0.563538	T	G	0.137259	0.599072	0.145204	0.295449	G	T	T	0.406893	0.44304	G	T	T	0.427306	0.99955	Genotyped	11:114030396	11	114030396	T	G	1.19033	1.74739	0.000181575	T	G	0.119426	0.144598	0.138181	5.36617e-05	G	T	T	0.358558	0.468693	G	T	T	0.424266
6:17287967	6:17288198	chr6:17287967:A:G	6	17287967	G	A	0.978626	0.727232	0.175242	G	A	0.176936	0.902813	0.174855	0.0685209	A	G	G	0.226293	0.177068	A	G	G	0.17717	0.97857	Imputed	6:17288198	6	17288198	G	A	1.0779	0.80803	0.254852	G	A	0.144203	0.602944	0.150992	0.158038	A	G	G	0.197243	0.174671	A	G	G	0.163221
9:80120551	9:82735466	chr9:80120551:C:T	9	80120551	T	C	1.54713	1.81588	7.08233e-05	T	C	0.144661	0.00255534	0.15033	7.23577e-05	C	T	C	0.369948	0.243995	C	T	C	0.338336	0.98478	Imputed	NA			NA	NA				NA	NA					NA	NA	NA			NA	NA	NA
22:48355973	22:48751785	chr22:48355973:G:A	22	48355973	A	G	1.2887	1.44098	0.070409	A	G	0.166321	0.127271	0.178719	0.04094	G	A	A	0.174166	0.230657	G	A	A	0.197247	0.98396	Imputed	22:48751785	22	48751785	A	G	0.971341	2.05781	6.33923e-05	A	G	0.13107	0.824432	0.182575	7.73115e-05	G	A	A	0.111749	0.200031	G	A	A	0.202506
11:118671674	11:118542383	chr11:118671674:C:T	11	118671674	T	C	0.605942	0.758037	0.001217	T	C	0.143468	0.000479661	0.146033	0.0578295	C	T	C	0.369193	0.436192	C	T	C	0.321472	0.99869	Imputed	11:118542383	11	118542383	T	C	0.60655	0.764617	1.40886e-05	T	C	0.111161	6.86967e-06	0.121419	0.0270793	C	T	C	0.399957	0.464573	C	T	C	0.353413
5:30346626	5:30346733	chr5:30346626:A:G	5	30346626	G	A	1.34424	1.90125	0.000332072	G	A	0.159218	0.0631675	0.1622	7.45708e-05	A	G	A	0.314554	0.202783	A	G	A	0.251399	0.97372	Imputed	NA			NA	NA				NA	NA					NA	NA	NA			NA	NA	NA
6:6473852	6:6474085	chr6:6473852:T:G	6	6473852	G	T	0.632447	0.457768	0.135823	G	T	0.409724	0.263476	0.394547	0.0476499	T	G	G	0.0469348	0.0232694	T	G	G	0.0335394	0.9569	Imputed	6:6474085	6	6474085	G	T	1.52838	0.351053	6.47957e-05	G	T	0.377128	0.260657	0.26829	9.54757e-05	T	G	G	0.0779374	0.0319532	T	G	G	0.0210228
6:6477400	6:6477633	chr6:6477400:C:G	6	6477400	G	C	0.632447	0.457768	0.135823	G	C	0.409724	0.263476	0.394547	0.0476499	C	G	G	0.0468304	0.0233232	C	G	G	0.0333783	0.95636	Imputed	6:6477633	6	6477633	G	C	1.53089	0.351556	6.53442e-05	G	C	0.377131	0.258819	0.268264	9.745e-05	C	G	G	0.0777184	0.0319949	C	G	G	0.0209874
9:22076072	9:22076071	chr9:22076072:T:C	9	22076072	C	T	0.971101	1.13867	0.569575	C	T	0.132527	0.824877	0.141191	0.357706	T	C	C	0.370469	0.405456	T	C	C	0.414104	0.99385	Imputed	9:22076071	9	22076071	C	T	0.947008	0.59751	6.94009e-05	C	T	0.106363	0.60872	0.119649	1.67637e-05	T	C	C	0.543146	0.414422	T	C	C	0.432352
7:524617	7:564254	chr7:524617:G:GC	7	524617	GC	G	1.06553	2.53268	7.32622e-05	GC	G	0.177295	0.720331	0.235425	7.90579e-05	G	GC	GC	0.0893967	0.186951	G	GC	GC	0.179106	0.98736	Imputed	NA			NA	NA				NA	NA					NA	NA	NA			NA	NA	NA
3:194599628	3:194320357	chr3:194599628:A:G	3	194599628	G	A	1.02631	0.553858	6.51345e-05	G	A	0.138053	0.850805	0.145471	4.87347e-05	A	G	G	0.539801	0.396751	A	G	G	0.387482	0.98209	Imputed	3:194320357	3	194320357	G	A	0.97909	0.690805	0.008797	G	A	0.109536	0.847019	0.122697	0.00257201	A	G	G	0.508476	0.421516	A	G	G	0.427045
8:51448678	8:52361238	chr8:51448678:C:A	8	51448678	A	C	1.27594	3.208	5.33969e-05	A	C	0.203826	0.231878	0.297131	8.74528e-05	C	A	A	0.0477796	0.144798	C	A	A	0.114579	0.99149	Imputed	8:52361238	8	52361238	A	C	1.09262	1.63165	0.036292	A	C	0.153819	0.564709	0.19957	0.0141573	C	A	A	0.0866808	0.138113	C	A	A	0.124356
5:125915765	5:125251458	chr5:125915765:GT:G	5	125915765	G	GT	1.06661	0.413381	0.000113181	G	GT	0.266401	0.808728	0.224083	8.07316e-05	GT	G	G	0.157993	0.0710314	GT	G	G	0.0664482	0.99676	Imputed	NA			NA	NA				NA	NA					NA	NA	NA			NA	NA	NA
3:194594502	3:194315231	chr3:194594502:T:C	3	194594502	C	T	1.01764	0.551125	8.45389e-05	C	T	0.138956	0.899866	0.147916	5.62706e-05	T	C	C	0.540573	0.396598	T	C	C	0.39023	0.98203	Imputed	3:194315231	3	194315231	C	T	0.980274	0.688039	0.010473	C	T	0.112613	0.859571	0.126326	0.00307763	T	C	C	0.503909	0.423806	T	C	C	0.423137
9:22116072	9:22116071	chr9:22116072:T:C	9	22116072	C	T	0.985176	1.26376	0.201818	C	T	0.132552	0.91029	0.14113	0.0971816	T	C	C	0.403448	0.465812	T	C	C	0.469697	0.99996	Genotyped	9:22116071	9	22116071	C	T	0.919301	0.551297	2.59694e-06	C	T	0.103945	0.418237	0.119847	6.74117e-07	T	C	C	0.594595	0.446793	T	C	C	0.470249
17:82504713	17:80462589	chr17:82504713:T:G	17	82504713	G	T	0.736113	0.765395	0.177355	G	T	0.186004	0.0995325	0.195815	0.172132	T	G	G	0.266614	0.215278	T	G	G	0.242809	0.87049	Imputed	17:80462589	17	80462589	G	T	0.657229	0.36877	2.6062e-06	G	T	0.19283	0.0295073	0.198277	4.87294e-07	T	G	G	0.286652	0.208176	T	G	G	0.236016
8:141738883	NA	chr8:141738883:C:G	8	141738883	G	C	1.1562	2.0471	0.000351767	G	C	0.188365	0.440988	0.18252	8.66672e-05	C	G	C	0.349651	0.26567	C	G	C	0.260957	0.82569	Imputed	NA			NA	NA				NA	NA					NA	NA	NA			NA	NA	NA
16:9304076	16:9397933	NA			NA	NA				NA	NA					NA	NA	NA			NA	NA	NA			NA	16:9397933	16	9397933	A	G	0.928012	0.615869	0.00038718	A	G	0.110306	0.498218	0.123327	8.48189e-05	G	A	A	0.508767	0.395982	G	A	A	0.406094
9:22112600	9:22112599	chr9:22112600:T:C	9	22112600	C	T	1.01334	1.2812	0.190515	C	T	0.132898	0.920592	0.141313	0.0795106	T	C	C	0.406897	0.472934	T	C	C	0.469697	0.99981	Genotyped	9:22112599	9	22112599	C	T	0.922205	0.55035	2.49171e-06	C	T	0.104236	0.437182	0.12011	6.62282e-07	T	C	C	0.597297	0.449708	T	C	C	0.474032
2:64154419	2:64381553	chr2:64154419:A:AT	2	64154419	AT	A	0.691532	0.566605	0.000132137	AT	A	0.139249	0.00807719	0.145086	9.02003e-05	A	AT	AT	0.520273	0.380005	A	AT	AT	0.466039	0.98093	Imputed	NA			NA	NA				NA	NA					NA	NA	NA			NA	NA	NA
1:31904191	1:32369792	chr1:31904191:GC:G	1	31904191	G	GC	0.987706	0.390243	0.000196366	G	GC	0.28595	0.965495	0.240564	9.16947e-05	GC	G	G	0.133925	0.0567764	GC	G	G	0.0573607	0.98906	Imputed	NA			NA	NA				NA	NA					NA	NA	NA			NA	NA	NA
6:32616376	6:32584153	chr6:32616376:G:A	6	32616376	A	G	0.888024	0.763114	0.164845	A	G	0.136309	0.383626	0.145338	0.0628673	G	A	G	0.393251	0.454602	G	A	G	0.427439	0.99838	Imputed	6:32584153	6	32584153	A	G	0.858139	0.881573	0.259495	A	G	0.104968	0.144982	0.117511	0.283433	G	A	G	0.40163	0.431008	G	A	G	0.391013
9:22106226	9:22106225	chr9:22106226:G:A	9	22106226	A	G	1.00095	1.29286	0.159149	A	G	0.132604	0.994289	0.141253	0.0689971	G	A	A	0.395642	0.463218	G	A	A	0.465253	0.99588	Imputed	9:22106225	9	22106225	A	G	0.933017	0.560075	4.40171e-06	A	G	0.103914	0.50464	0.119279	1.17448e-06	G	A	A	0.589146	0.443308	G	A	A	0.462472
9:22114496	9:22114495	chr9:22114496:A:G	9	22114496	G	A	0.987801	1.27202	0.184416	G	A	0.13173	0.925765	0.140557	0.0869339	A	G	G	0.393103	0.457264	A	G	G	0.460606	0.9998	Genotyped	9:22114495	9	22114495	G	A	0.94164	0.561193	4.52794e-06	G	A	0.104463	0.564863	0.11927	1.27535e-06	A	G	G	0.589135	0.444317	A	G	G	0.460966
4:168629567	4:169550718	chr4:168629567:T:C	4	168629567	C	T	0.877195	0.981593	0.688485	C	T	0.153934	0.394667	0.163275	0.909408	T	C	C	0.315184	0.303655	T	C	C	0.325973	0.9767	Imputed	4:169550718	4	169550718	C	T	0.932161	0.589365	0.000170085	C	T	0.118904	0.554646	0.127128	3.19835e-05	T	C	C	0.37748	0.262914	T	C	C	0.279454
21:42650236	21:44070346	chr21:42650236:T:C	21	42650236	C	T	1.37425	1.06165	0.078825	C	T	0.143461	0.0266919	0.147034	0.684109	T	C	C	0.415031	0.432543	T	C	C	0.361958	0.95317	Imputed	21:44070346	21	44070346	C	T	0.945325	1.7237	3.42545e-05	C	T	0.108528	0.6044	0.130858	3.17144e-05	T	C	C	0.324846	0.439499	T	C	C	0.440854
2:20550343	2:20750103	chr2:20550343:T:C	2	20550343	C	T	0.857872	0.821096	0.288119	C	T	0.135983	0.259596	0.141802	0.164507	T	C	T	0.411099	0.45761	T	C	T	0.418197	0.97769	Imputed	2:20750103	2	20750103	C	T	0.80275	0.589733	9.0546e-05	C	T	0.110558	0.04689	0.128518	3.97327e-05	T	C	T	0.335962	0.459438	T	C	T	0.4105
1:244019990	1:244183292	chr1:244019990:C:T	1	244019990	T	C	0.766323	0.794746	0.07658	T	C	0.134135	0.0472321	0.140316	0.101578	C	T	C	0.455671	0.520544	C	T	C	0.453912	0.98836	Imputed	1:244183292	1	244183292	T	C	0.812271	0.593577	7.35709e-05	T	C	0.107821	0.0538069	0.124227	2.68469e-05	C	T	C	0.396891	0.512436	C	T	C	0.468783
14:31952752	14:32421958	chr14:31952752:C:G	14	31952752	G	C	1.01123	0.894224	0.751961	G	C	0.156746	0.94319	0.161066	0.487605	C	G	G	0.299035	0.294089	C	G	G	0.273487	0.94564	Imputed	14:32421958	14	32421958	G	C	0.828899	0.539092	0.000209295	G	C	0.137365	0.171902	0.150091	3.8443e-05	C	G	G	0.382986	0.276146	C	G	G	0.293037
10:102244438	10:104004195	chr10:102244438:G:A	10	102244438	A	G	1.0864	1.09769	0.81874	A	G	0.168546	0.622952	0.17776	0.600054	G	A	A	0.205662	0.20794	G	A	A	0.194485	0.98386	Imputed	10:104004195	10	104004195	A	G	0.917177	0.684514	0.03557	A	G	0.136419	0.526247	0.144717	0.00881318	G	A	A	0.235135	0.175191	G	A	A	0.187749
8:131597247	8:132609494	chr8:131597247:A:G	8	131597247	G	A	0.897483	0.795448	0.288204	G	A	0.141767	0.445494	0.147286	0.120237	A	G	G	0.355176	0.304846	A	G	G	0.327291	0.99956	Genotyped	8:132609494	8	132609494	G	A	0.965414	0.846417	0.453435	G	A	0.122082	0.773108	0.13194	0.206308	A	G	G	0.330784	0.300585	A	G	G	0.301008
5:98213391	5:97549095	chr5:98213391:A:G	5	98213391	G	A	0.945743	0.553896	0.236969	G	A	0.402348	0.889729	0.354823	0.095914	A	G	G	0.0484964	0.0263378	A	G	G	0.0292817	0.97762	Imputed	5:97549095	5	97549095	G	A	1.33456	0.656026	0.201655	G	A	0.349737	0.40926	0.309455	0.173119	A	G	G	0.0432297	0.0291421	A	G	G	0.0230928
4:100212545	4:101133702	chr4:100212545:G:T	4	100212545	T	G	1.11692	2.2072	8.57395e-05	T	G	0.161003	0.492207	0.19444	4.665e-05	G	T	T	0.204162	0.309685	G	T	T	0.285431	0.90871	Imputed	4:101133702	4	101133702	T	G	1.00184	1.22778	0.30137	T	G	0.117578	0.987555	0.137389	0.135275	G	T	T	0.247686	0.285803	G	T	T	0.285027
11:118694942	11:118565651	chr11:118694942:G:A	11	118694942	A	G	1.60167	1.25631	0.003519	A	G	0.144845	0.00114571	0.14697	0.120536	G	A	A	0.362062	0.414513	G	A	A	0.309091	0.99995	Genotyped	11:118565651	11	118565651	A	G	1.64494	1.24315	3.15429e-05	A	G	0.112976	1.05601e-05	0.123221	0.0773453	G	A	A	0.392262	0.444965	G	A	A	0.342859
13:45488981	13:46063116	chr13:45488981:A:G	13	45488981	G	A	0.846542	1.11921	0.83649	G	A	0.377199	0.658733	0.443874	0.7997	A	G	G	0.0307687	0.0336465	A	G	G	0.0383181	0.92011	Imputed	13:46063116	13	46063116	G	A	1.01371	0.331743	0.000301431	G	A	0.343158	0.968337	0.278353	7.37009e-05	A	G	G	0.0834456	0.0449535	A	G	G	0.0445195
11:118692577	11:118563286	chr11:118692577:G:A	11	118692577	A	G	1.60167	1.25631	0.003519	A	G	0.144845	0.00114571	0.14697	0.120536	G	A	A	0.362	0.414162	G	A	A	0.308894	0.99792	Imputed	11:118563286	11	118563286	A	G	1.64159	1.25787	2.97648e-05	A	G	0.112633	1.07902e-05	0.122959	0.0620622	G	A	A	0.39134	0.444529	G	A	A	0.342201
21:42648432	21:44068542	chr21:42648432:G:T	21	42648432	T	G	1.39545	1.08409	0.054374	T	G	0.139743	0.0171019	0.143098	0.572576	G	T	T	0.414775	0.434949	G	T	T	0.359148	0.97226	Imputed	21:44068542	21	44068542	T	G	0.955232	1.67966	9.26755e-05	T	G	0.108581	0.673162	0.130149	6.75968e-05	G	T	T	0.326508	0.435979	G	T	T	0.437656
21:42648088	21:44068198	chr21:42648088:T:C	21	42648088	C	T	1.37779	1.08343	0.067886	C	T	0.139674	0.0217635	0.143228	0.575823	T	C	C	0.414782	0.434955	T	C	C	0.362176	0.97215	Imputed	21:44068198	21	44068198	C	T	0.944922	1.67336	8.87256e-05	C	T	0.108346	0.60105	0.129957	7.44493e-05	T	C	C	0.326595	0.435873	T	C	C	0.439941
11:118643304	11:118514022	chr11:118643304:C:G	11	118643304	G	C	0.631649	0.798388	0.003421	G	C	0.140901	0.0011118	0.143383	0.116335	C	G	C	0.379103	0.436068	C	G	C	0.327466	0.99895	Imputed	11:118514022	11	118514022	G	C	0.621585	0.768709	3.45393e-05	G	C	0.110474	1.67718e-05	0.121323	0.0301499	C	G	C	0.4	0.462224	C	G	C	0.355735
5:58882526	5:58178353	chr5:58882526:A:G	5	58882526	G	A	0.876193	0.903571	0.738713	G	A	0.184373	0.473463	0.194716	0.602535	A	G	G	0.1587	0.145791	A	G	G	0.163754	0.99784	Genotyped	5:58178353	5	58178353	G	A	0.742176	0.5433	0.000169375	G	A	0.14187	0.0355791	0.147993	3.74855e-05	A	G	G	0.213514	0.125364	A	G	G	0.164032
21:42648135	21:44068245	chr21:42648135:G:A	21	42648135	A	G	1.37779	1.08343	0.067886	A	G	0.139674	0.0217635	0.143228	0.575823	G	A	A	0.414782	0.434956	G	A	A	0.362169	0.97215	Imputed	21:44068245	21	44068245	A	G	0.944932	1.66623	9.87563e-05	A	G	0.108393	0.60128	0.129636	8.2008e-05	G	A	A	0.326595	0.435917	G	A	A	0.439917
5:1283640	5:1283755	NA			NA	NA				NA	NA					NA	NA	NA			NA	NA	NA			NA	5:1283755	5	1283755	T	C	1.46667	1.83472	1.08372e-05	T	C	0.125216	0.00222332	0.147981	4.11088e-05	C	T	T	0.220941	0.321319	C	T	T	0.249715
4:100212542	4:101133699	chr4:100212542:C:T	4	100212542	T	C	1.11692	2.2072	8.57395e-05	T	C	0.161003	0.492207	0.19444	4.665e-05	C	T	T	0.204162	0.309687	C	T	T	0.285428	0.90866	Imputed	4:101133699	4	101133699	T	C	0.997756	1.21853	0.322727	T	C	0.117425	0.984734	0.136994	0.14909	C	T	T	0.248035	0.285781	C	T	T	0.285324
11:118638950	11:118509668	chr11:118638950:A:G	11	118638950	G	A	0.631649	0.798388	0.003421	G	A	0.140901	0.0011118	0.143383	0.116335	A	G	A	0.37931	0.435897	A	G	A	0.327273	1	Genotyped	11:118509668	11	118509668	G	A	0.621585	0.768709	3.45393e-05	G	A	0.110474	1.67718e-05	0.121323	0.0301499	A	G	A	0.4	0.462218	A	G	A	0.355731
8:118430994	8:119443233	chr8:118430994:G:C	8	118430994	C	G	0.817385	0.488035	0.000487032	C	G	0.18875	0.285375	0.183362	9.14209e-05	G	C	C	0.2514	0.151235	G	C	C	0.17477	0.97142	Imputed	8:119443233	8	119443233	C	G	1.00019	0.931387	0.899483	C	G	0.144853	0.998963	0.158585	0.653995	G	C	C	0.193692	0.17802	G	C	C	0.175282
1:244019080	1:244182382	chr1:244019080:G:A	1	244019080	A	G	0.767774	0.773112	0.06042	A	G	0.133651	0.0480149	0.140379	0.0667846	G	A	G	0.448503	0.520528	G	A	G	0.453915	0.98911	Imputed	1:244182382	1	244182382	A	G	0.816023	0.609966	0.000166211	A	G	0.107035	0.0575001	0.123366	6.14439e-05	G	A	G	0.397132	0.512481	G	A	G	0.467576
2:64157381	2:64384515	chr2:64157381:G:A	2	64157381	A	G	0.682593	0.568066	0.00011349	A	G	0.13808	0.0056841	0.14472	9.31878e-05	G	A	A	0.520566	0.380774	G	A	A	0.464891	0.98488	Imputed	2:64384515	2	64384515	A	G	0.88078	0.816829	0.173488	A	G	0.106411	0.232869	0.119855	0.0913931	G	A	A	0.466911	0.418634	G	A	A	0.447599
8:131594641	8:132606888	chr8:131594641:G:A	8	131594641	A	G	0.881869	0.800537	0.298285	A	G	0.142557	0.377866	0.148626	0.134428	G	A	A	0.349048	0.299295	G	A	A	0.32505	0.97571	Imputed	8:132606888	8	132606888	A	G	0.974231	0.856949	0.506381	A	G	0.121042	0.829236	0.131972	0.242094	G	A	A	0.330652	0.299913	G	A	A	0.300419
11:118669395	11:118540104	chr11:118669395:C:G	11	118669395	G	C	1.57268	1.26522	0.004997	G	C	0.144676	0.00175027	0.146846	0.109158	C	G	G	0.35508	0.409443	C	G	G	0.307585	0.99842	Imputed	11:118540104	11	118540104	G	C	1.64441	1.27654	2.2642e-05	G	C	0.11218	9.25959e-06	0.121793	0.0450028	C	G	G	0.386241	0.444336	C	G	G	0.335988
1:244016771	1:244180073	chr1:244016771:C:T	1	244016771	T	C	0.768086	0.773928	0.060218	T	C	0.133386	0.0479146	0.139753	0.0666868	C	T	C	0.448513	0.520645	C	T	C	0.45276	0.99175	Imputed	1:244180073	1	244180073	T	C	0.812471	0.616514	0.000200878	T	C	0.106531	0.0512453	0.122566	7.9389e-05	C	T	C	0.397956	0.513238	C	T	C	0.468066
3:194631779	3:194352508	chr3:194631779:C:G	3	194631779	G	C	0.879701	0.557589	0.000342965	G	C	0.142745	0.36923	0.14843	8.30548e-05	C	G	G	0.510356	0.37767	C	G	G	0.400851	0.96324	Imputed	3:194352508	3	194352508	G	C	1.10631	0.81133	0.093465	G	C	0.112046	0.367212	0.12244	0.0877082	C	G	G	0.495134	0.442829	C	G	G	0.418641
13:47454796	13:48028931	chr13:47454796:G:A	13	47454796	A	G	1.43785	0.802981	0.418719	A	G	0.397835	0.361342	0.355613	0.537214	G	A	A	0.0447101	0.0381779	G	A	A	0.0272818	0.99103	Imputed	13:48028931	13	48028931	A	G	0.653963	0.27258	0.000182884	A	G	0.342692	0.215228	0.303257	1.81749e-05	G	A	A	0.0639452	0.0208928	G	A	A	0.0286196
5:58879311	5:58175138	chr5:58879311:C:T	5	58879311	T	C	0.802207	0.903081	0.499004	T	C	0.186975	0.238516	0.202592	0.614829	C	T	T	0.155389	0.14636	C	T	T	0.166018	0.96813	Imputed	5:58175138	5	58175138	T	C	0.71544	0.548195	0.000145152	T	C	0.140281	0.0169843	0.147722	4.71525e-05	C	T	T	0.213519	0.126131	C	T	T	0.169978
11:118630742	11:118501459	chr11:118630742:A:G	11	118630742	G	A	0.635924	0.803506	0.004039	G	A	0.140705	0.00129446	0.143178	0.126522	A	G	A	0.379265	0.434651	A	G	A	0.327496	0.99893	Imputed	11:118501459	11	118501459	G	A	0.623482	0.770785	3.93284e-05	G	A	0.110403	1.87574e-05	0.121264	0.0317976	A	G	A	0.4	0.462103	A	G	A	0.355731
9:22124745	9:22124744	chr9:22124745:C:G	9	22124745	G	C	0.993186	1.13018	0.641773	G	C	0.131902	0.95866	0.139358	0.379876	C	G	G	0.417241	0.452991	C	G	G	0.454545	0.99999	Genotyped	9:22124744	9	22124744	G	C	0.927676	0.564193	6.86212e-06	G	C	0.104542	0.472687	0.11965	1.72164e-06	C	G	G	0.578638	0.435376	C	G	G	0.459758
11:118628753	11:118499469	chr11:118628753:C:G	11	118628753	G	C	0.631649	0.798388	0.003421	G	C	0.140901	0.0011118	0.143383	0.116335	C	G	C	0.379369	0.436101	C	G	C	0.327502	0.99875	Imputed	11:118499469	11	118499469	G	C	0.614082	0.768065	2.28595e-05	G	C	0.110907	1.09906e-05	0.121444	0.029791	C	G	C	0.4	0.462803	C	G	C	0.353994
6:17299209	6:17299440	chr6:17299209:C:A	6	17299209	A	C	0.966325	0.781721	0.366627	A	C	0.175757	0.845471	0.175391	0.160306	C	A	A	0.209079	0.173651	C	A	A	0.176036	0.97907	Imputed	6:17299440	6	17299440	A	C	1.03715	0.809425	0.315917	A	C	0.141349	0.796342	0.150542	0.160182	C	A	A	0.194594	0.168541	C	A	A	0.163591
3:29992930	3:30034421	chr3:29992930:A:G	3	29992930	G	A	1.06876	0.662267	0.227504	G	A	0.287457	0.817044	0.262637	0.116641	A	G	G	0.0890343	0.0652548	A	G	G	0.0645055	0.96303	Imputed	3:30034421	3	30034421	G	A	0.671211	0.402039	0.000312388	G	A	0.229323	0.0821267	0.222553	4.23373e-05	A	G	G	0.107372	0.0615092	A	G	G	0.0794696
8:131591145	8:132603392	chr8:131591145:G:C	8	131591145	C	G	0.881869	0.800537	0.298285	C	G	0.142557	0.377866	0.148626	0.134428	G	C	C	0.349048	0.299301	G	C	C	0.325059	0.97575	Imputed	8:132603392	8	132603392	C	G	0.972233	0.872485	0.581711	C	G	0.119447	0.813628	0.130517	0.295954	G	C	C	0.331639	0.300074	G	C	C	0.300889
9:22124505	9:22124504	chr9:22124505:A:T	9	22124505	T	A	0.987466	1.12246	0.661613	T	A	0.131754	0.923731	0.139166	0.406488	A	T	T	0.417241	0.451567	A	T	T	0.454545	1	Genotyped	9:22124504	9	22124504	T	A	0.934172	0.564164	6.64966e-06	T	A	0.104735	0.515589	0.119671	1.72534e-06	A	T	T	0.578605	0.435485	A	T	T	0.458264
11:118684674	11:118555383	chr11:118684674:C:T	11	118684674	T	C	1.56803	1.26819	0.00518	T	C	0.144391	0.00183764	0.147009	0.106061	C	T	T	0.35509	0.409995	C	T	T	0.30894	0.99895	Imputed	11:118555383	11	118555383	T	C	1.63175	1.2749	3.04998e-05	T	C	0.112067	1.24667e-05	0.122453	0.0473267	C	T	T	0.384065	0.443601	C	T	T	0.336727
8:19250841	8:19108351	chr8:19250841:T:G	8	19250841	G	T	1.15282	0.82286	0.57253	G	T	0.283876	0.616395	0.265299	0.462397	T	G	G	0.0726722	0.0598717	T	G	G	0.051512	0.99734	Genotyped	8:19108351	8	19108351	G	T	0.780246	0.318204	2.05048e-06	G	T	0.248798	0.318581	0.219192	1.75087e-07	T	G	G	0.125872	0.0567812	T	G	G	0.0697543
6:17297828	6:17298059	chr6:17297828:G:C	6	17297828	C	G	0.958929	0.786512	0.392802	C	G	0.175765	0.81141	0.176168	0.172828	G	C	C	0.209983	0.174055	G	C	C	0.177009	0.97975	Imputed	6:17298059	6	17298059	C	G	1.04801	0.80898	0.299005	C	G	0.141991	0.741184	0.150549	0.159115	G	C	C	0.194602	0.168764	G	C	C	0.163316
6:17294641	6:17294872	chr6:17294641:G:A	6	17294641	A	G	0.969669	0.793486	0.414888	A	G	0.175827	0.860942	0.176142	0.189097	G	A	A	0.210038	0.175587	G	A	A	0.176976	0.97969	Imputed	6:17294872	6	17294872	A	G	1.06569	0.814429	0.291164	A	G	0.142197	0.65455	0.150162	0.171632	G	A	A	0.194678	0.169879	G	A	A	0.162573
8:131559095	8:132571342	chr8:131559095:T:G	8	131559095	G	T	0.870306	0.789879	0.25002	G	T	0.142229	0.328735	0.148256	0.11161	T	G	G	0.352497	0.299477	T	G	G	0.328261	0.97545	Imputed	8:132571342	8	132571342	G	T	0.984015	0.868072	0.53447	G	T	0.113719	0.887317	0.126737	0.264278	T	G	G	0.339469	0.304195	T	G	G	0.308476
8:131562917	8:132575164	chr8:131562917:C:T	8	131562917	T	C	0.870306	0.789879	0.25002	T	C	0.142229	0.328735	0.148256	0.11161	C	T	T	0.352527	0.29939	C	T	T	0.328264	0.9754	Imputed	8:132575164	8	132575164	T	C	0.987168	0.868247	0.532741	T	C	0.114155	0.909923	0.12664	0.264593	C	T	T	0.338147	0.303962	C	T	T	0.308246
12:14984781	12:15137715	chr12:14984781:A:T	12	14984781	T	A	0.928871	1.34595	0.309201	T	A	0.198426	0.710003	0.231511	0.199387	A	T	T	0.112152	0.130363	A	T	T	0.147785	0.96476	Imputed	12:15137715	12	15137715	T	A	1.05062	1.30397	0.382738	T	A	0.161072	0.759186	0.195982	0.175647	A	T	T	0.111475	0.137161	A	T	T	0.129053
13:47523762	13:48097897	chr13:47523762:A:G	13	47523762	G	A	0.644975	1.27247	0.290844	G	A	0.394834	0.266697	0.344534	0.484309	A	G	A	0.0498068	0.0413077	A	G	A	0.0272727	0.99764	Genotyped	13:48097897	13	48097897	G	A	1.31766	3.1268	0.000560535	G	A	0.320978	0.390111	0.28487	6.28468e-05	A	G	A	0.0647784	0.0228579	A	G	A	0.0296679
8:131565511	8:132577758	chr8:131565511:A:G	8	131565511	G	A	0.870306	0.789879	0.25002	G	A	0.142229	0.328735	0.148256	0.11161	A	G	G	0.352524	0.299378	A	G	G	0.328242	0.97556	Imputed	8:132577758	8	132577758	G	A	0.987168	0.868247	0.532741	G	A	0.114155	0.909923	0.12664	0.264593	A	G	G	0.337304	0.303671	A	G	G	0.307802
6:32616569	6:32584346	chr6:32616569:C:A	6	32616569	A	C	0.832487	0.776385	0.144301	A	C	0.135645	0.176502	0.142797	0.0763126	C	A	A	0.4861	0.424402	C	A	A	0.46654	0.99944	Imputed	6:32584346	6	32584346	A	C	0.807017	0.907105	0.115148	A	C	0.104693	0.0405606	0.116995	0.404653	C	A	A	0.449768	0.42515	C	A	A	0.483244
13:47449188	13:48023323	chr13:47449188:T:G	13	47449188	G	T	1.43785	0.802981	0.418719	G	T	0.397835	0.361342	0.355613	0.537214	T	G	G	0.0446758	0.0381339	T	G	G	0.0272363	0.99454	Imputed	13:48023323	13	48023323	G	T	0.635631	0.278123	0.000312159	G	T	0.344445	0.188322	0.308233	3.30007e-05	T	G	G	0.0604753	0.0208625	T	G	G	0.0283829
8:131598828	8:132611075	chr8:131598828:T:G	8	131598828	G	T	0.894448	0.801887	0.314721	G	T	0.142591	0.434036	0.148464	0.136978	T	G	G	0.348986	0.299402	T	G	G	0.322174	0.97526	Imputed	8:132611075	8	132611075	G	T	0.963572	0.863802	0.548072	G	T	0.122104	0.761199	0.132957	0.270814	T	G	G	0.330941	0.300423	T	G	G	0.300638
3:116082467	3:115801314	chr3:116082467:G:A	3	116082467	A	G	0.894138	0.846805	0.897951	A	G	0.370634	0.762726	0.383387	0.664487	G	A	A	0.0379931	0.0325057	G	A	A	0.0372814	0.97773	Imputed	3:115801314	3	115801314	A	G	0.757443	0.191835	0.000137763	A	G	0.51194	0.587366	0.404856	4.53696e-05	G	A	A	0.0555751	0.0234771	G	A	A	0.0202373
3:3079830	3:3121514	chr3:3079830:T:A	3	3079830	A	T	1.00568	0.746906	0.427097	A	T	0.240857	0.981255	0.234853	0.214033	T	A	A	0.121086	0.101881	T	A	A	0.108415	0.93074	Imputed	3:3121514	3	3121514	A	T	0.962126	0.441399	4.73505e-05	A	T	0.194766	0.842861	0.183426	8.2531e-06	T	A	A	0.172826	0.0961209	T	A	A	0.110594
8:131606044	8:132618291	chr8:131606044:A:G	8	131606044	G	A	0.931333	0.825512	0.449696	G	A	0.145453	0.624781	0.151721	0.206287	A	G	G	0.338941	0.293675	A	G	G	0.306991	0.97248	Imputed	8:132618291	8	132618291	G	A	0.962088	0.861291	0.545781	G	A	0.122662	0.752692	0.135094	0.269016	A	G	G	0.320044	0.291658	A	G	G	0.288695
13:47531313	13:48105448	chr13:47531313:A:G	13	47531313	G	A	0.647896	1.2414	0.31909	G	A	0.395302	0.272224	0.344843	0.530614	A	G	A	0.0559267	0.0497627	A	G	A	0.0345692	0.8126	Imputed	13:48105448	13	48105448	G	A	1.31982	3.13202	0.0005494	G	A	0.320967	0.387285	0.284857	6.12607e-05	A	G	A	0.0648594	0.0227412	A	G	A	0.0296778
13:47530303	13:48104438	chr13:47530303:T:G	13	47530303	G	T	0.647896	1.2414	0.31909	G	T	0.395302	0.272224	0.344843	0.530614	T	G	T	0.0558994	0.0496474	T	G	T	0.0345662	0.81205	Imputed	13:48104438	13	48104438	G	T	1.31982	3.13202	0.0005494	G	T	0.320967	0.387285	0.284857	6.12607e-05	T	G	T	0.0648433	0.0227231	T	G	T	0.0296542
13:47532598	13:48106733	chr13:47532598:A:C	13	47532598	C	A	0.647896	1.2414	0.31909	C	A	0.395302	0.272224	0.344843	0.530614	A	C	A	0.0558958	0.0496546	A	C	A	0.0345692	0.81193	Imputed	13:48106733	13	48106733	C	A	1.31982	3.13202	0.0005494	C	A	0.320967	0.387285	0.284857	6.12607e-05	A	C	A	0.0648675	0.0226524	A	C	A	0.0296462
13:47526070	13:48100205	chr13:47526070:T:C	13	47526070	C	T	0.647896	1.2414	0.31909	C	T	0.395302	0.272224	0.344843	0.530614	T	C	T	0.0558924	0.0496418	T	C	T	0.0345662	0.8121	Imputed	13:48100205	13	48100205	C	T	1.31763	3.12673	0.000560671	C	T	0.320977	0.390145	0.284869	6.28644e-05	T	C	T	0.0648028	0.0230671	T	C	T	0.0296641
13:47526134	13:48100269	chr13:47526134:G:A	13	47526134	A	G	0.647896	1.2414	0.31909	A	G	0.395302	0.272224	0.344843	0.530614	G	A	G	0.0558994	0.0496418	G	A	G	0.0345692	0.81198	Imputed	13:48100269	13	48100269	A	G	1.31763	3.12673	0.000560671	A	G	0.320977	0.390145	0.284869	6.28644e-05	G	A	G	0.0648028	0.0230656	G	A	G	0.0296641
13:47524349	13:48098484	chr13:47524349:T:C	13	47524349	C	T	0.647896	1.2414	0.31909	C	T	0.395302	0.272224	0.344843	0.530614	T	C	T	0.0556925	0.049636	T	C	T	0.0345662	0.81156	Imputed	13:48098484	13	48098484	C	T	1.31766	3.1268	0.000560535	C	T	0.320978	0.390111	0.28487	6.28468e-05	T	C	T	0.0647839	0.0228491	T	C	T	0.029666
8:131533218	8:132545465	chr8:131533218:A:G	8	131533218	G	A	0.908123	0.833918	0.45444	G	A	0.143042	0.500469	0.148936	0.222673	A	G	G	0.349065	0.303973	A	G	G	0.326558	0.97084	Imputed	8:132545465	8	132545465	G	A	0.975246	0.846922	0.414674	G	A	0.113337	0.82497	0.125063	0.18401	A	G	G	0.343864	0.305187	A	G	G	0.310068
13:47523008	13:48097143	chr13:47523008:A:G	13	47523008	G	A	0.647896	1.2414	0.31909	G	A	0.395302	0.272224	0.344843	0.530614	A	G	A	0.0558924	0.0496432	A	G	A	0.0345662	0.81206	Imputed	13:48097143	13	48097143	G	A	1.31563	3.12236	0.000569435	G	A	0.320977	0.392761	0.284855	6.41278e-05	A	G	A	0.064773	0.0229482	A	G	A	0.0296719
13:47524350	13:48098485	chr13:47524350:G:A	13	47524350	A	G	0.647896	1.2414	0.31909	A	G	0.395302	0.272224	0.344843	0.530614	G	A	G	0.0558924	0.0496418	G	A	G	0.0345662	0.81211	Imputed	13:48098485	13	48098485	A	G	1.31546	3.12149	0.000572061	A	G	0.320989	0.392997	0.284883	6.44975e-05	G	A	G	0.0647893	0.0230882	G	A	G	0.029666
8:131604357	8:132616604	chr8:131604357:T:A	8	131604357	A	T	0.891933	0.807758	0.338251	A	T	0.142859	0.4234	0.149556	0.153433	T	A	A	0.349338	0.299277	T	A	A	0.3219	0.97201	Imputed	8:132616604	8	132616604	A	T	0.953187	0.878658	0.629101	A	T	0.122205	0.694817	0.135727	0.340546	T	A	A	0.325521	0.300665	T	A	A	0.301684
13:47517126	13:48091261	chr13:47517126:G:A	13	47517126	A	G	0.702251	1.23295	0.443312	A	G	0.398221	0.374752	0.355896	0.556263	G	A	G	0.0513205	0.0467076	G	A	G	0.0345084	0.80756	Imputed	13:48091261	13	48091261	A	G	1.31563	3.12236	0.000569435	A	G	0.320977	0.392761	0.284855	6.41278e-05	G	A	G	0.064646	0.0230095	G	A	G	0.0296718
13:47517051	13:48091186	chr13:47517051:A:G	13	47517051	G	A	0.702251	1.23295	0.443312	G	A	0.398221	0.374752	0.355896	0.556263	A	G	A	0.0513205	0.0467076	A	G	A	0.0345084	0.80756	Imputed	13:48091186	13	48091186	G	A	1.31563	3.12236	0.000569435	G	A	0.320977	0.392761	0.284855	6.41278e-05	A	G	A	0.0646516	0.0230102	A	G	A	0.0296936
13:47516942	13:48091077	chr13:47516942:A:G	13	47516942	G	A	0.702251	1.23295	0.443312	G	A	0.398221	0.374752	0.355896	0.556263	A	G	A	0.0513274	0.0467076	A	G	A	0.0345084	0.80755	Imputed	13:48091077	13	48091077	G	A	1.31563	3.12236	0.000569435	G	A	0.320977	0.392761	0.284855	6.41278e-05	A	G	A	0.0646352	0.0230116	A	G	A	0.029658
13:47517012	13:48091147	chr13:47517012:A:C	13	47517012	C	A	0.702251	1.23295	0.443312	C	A	0.398221	0.374752	0.355896	0.556263	A	C	A	0.0513274	0.0467076	A	C	A	0.0345084	0.80755	Imputed	13:48091147	13	48091147	C	A	1.31563	3.12236	0.000569435	C	A	0.320977	0.392761	0.284855	6.41278e-05	A	C	A	0.0646433	0.0230109	A	C	A	0.0296718
8:131552069	8:132564316	chr8:131552069:C:G	8	131552069	G	C	0.881804	0.812388	0.33863	G	C	0.142391	0.377029	0.148632	0.162133	C	G	G	0.345593	0.299356	C	G	G	0.32521	0.97556	Imputed	8:132564316	8	132564316	G	C	0.981588	0.85602	0.465429	G	C	0.113126	0.869516	0.12591	0.216939	C	G	G	0.343827	0.302751	C	G	G	0.307038
8:131572580	8:132584827	chr8:131572580:G:A	8	131572580	A	G	0.881869	0.800537	0.298285	A	G	0.142557	0.377866	0.148626	0.134428	G	A	A	0.349076	0.299387	G	A	A	0.325222	0.97595	Imputed	8:132584827	8	132584827	A	G	0.987445	0.875316	0.572409	A	G	0.114461	0.912105	0.126774	0.293513	G	A	A	0.330844	0.301307	G	A	A	0.30414
13:47517372	13:48091507	chr13:47517372:G:T	13	47517372	T	G	0.702251	1.23295	0.443312	T	G	0.398221	0.374752	0.355896	0.556263	G	T	G	0.0513274	0.0467019	G	T	G	0.0345084	0.80752	Imputed	13:48091507	13	48091507	T	G	1.31563	3.12236	0.000569435	T	G	0.320977	0.392761	0.284855	6.41278e-05	G	T	G	0.0646595	0.0230014	G	T	G	0.029658
13:47517246	13:48091381	chr13:47517246:G:T	13	47517246	T	G	0.702251	1.23295	0.443312	T	G	0.398221	0.374752	0.355896	0.556263	G	T	G	0.0513274	0.0467076	G	T	G	0.0345084	0.80755	Imputed	13:48091381	13	48091381	T	G	1.31563	3.12236	0.000569435	T	G	0.320977	0.392761	0.284855	6.41278e-05	G	T	G	0.0646623	0.0230037	G	T	G	0.0296799
19:49317544	19:49820801	chr19:49317544:C:T	19	49317544	T	C	1.22031	1.78143	0.000356536	T	C	0.134436	0.138593	0.148142	9.71009e-05	C	T	T	0.386893	0.521532	C	T	T	0.461679	0.97543	Imputed	19:49820801	19	49820801	T	C	1.10897	1.33218	0.057976	T	C	0.108736	0.341488	0.122279	0.0189957	C	T	T	0.4575	0.519433	C	T	T	0.484358
1:244015772	1:244179074	chr1:244015772:G:A	1	244015772	A	G	0.813881	0.751991	0.080029	A	G	0.134023	0.124388	0.140808	0.0429441	G	A	A	0.53626	0.460724	G	A	A	0.513137	0.99208	Imputed	1:244179074	1	244179074	A	G	0.853616	0.615627	0.000241	A	G	0.106002	0.135406	0.121213	6.27614e-05	G	A	A	0.581122	0.459715	G	A	A	0.492097
13:47458579	13:48032714	chr13:47458579:A:G	13	47458579	G	A	1.43785	0.802981	0.418719	G	A	0.397835	0.361342	0.355613	0.537214	A	G	G	0.0446758	0.0381582	A	G	G	0.0272363	0.9949	Imputed	13:48032714	13	48032714	G	A	0.65477	0.286969	0.000425836	G	A	0.342572	0.216402	0.306223	4.56801e-05	A	G	G	0.06144	0.020829	A	G	G	0.0287168
13:47468105	13:48042240	chr13:47468105:G:A	13	47468105	A	G	1.43785	0.802981	0.418719	A	G	0.397835	0.361342	0.355613	0.537214	G	A	A	0.0446758	0.0381583	G	A	A	0.0272333	0.99376	Imputed	13:48042240	13	48042240	A	G	0.65477	0.286969	0.000425836	A	G	0.342572	0.216402	0.306223	4.56801e-05	G	A	A	0.0618779	0.0208641	G	A	A	0.0289796
13:75289179	13:75863315	chr13:75289179:G:C	13	75289179	C	G	1.05015	0.525836	0.000106946	C	G	0.173195	0.777552	0.163038	8.06648e-05	G	C	C	0.3381	0.233191	G	C	C	0.225397	0.96634	Imputed	13:75863315	13	75863315	C	G	0.809681	0.749473	0.04791	C	G	0.120944	0.0808875	0.134302	0.0317701	G	C	C	0.286913	0.228859	G	C	C	0.267806
13:47465192	13:48039327	chr13:47465192:G:A	13	47465192	A	G	1.43785	0.802981	0.418719	A	G	0.397835	0.361342	0.355613	0.537214	G	A	A	0.0447068	0.0381951	G	A	A	0.0272635	0.99395	Imputed	13:48039327	13	48039327	A	G	0.656473	0.28742	0.000433188	A	G	0.342574	0.219235	0.306174	4.65658e-05	G	A	A	0.0618639	0.0210524	G	A	A	0.0290345
6:32615900	6:32583677	chr6:32615900:T:C	6	32615900	C	T	0.832481	0.787571	0.168184	C	T	0.135735	0.176773	0.143264	0.0955404	T	C	C	0.485431	0.424399	T	C	C	0.46654	0.99922	Imputed	6:32583677	6	32583677	C	T	0.78777	0.912651	0.066769	C	T	0.103191	0.0207928	0.116374	0.43221	T	C	C	0.453614	0.43097	T	C	C	0.49153
9:111168874	9:113931154	chr9:111168874:G:C	9	111168874	C	G	0.956682	1.29637	0.176428	C	G	0.144319	0.758957	0.158253	0.100961	G	C	C	0.261731	0.311345	G	C	C	0.323591	0.99648	Imputed	9:113931154	9	113931154	C	G	0.825594	1.14643	0.069079	C	G	0.109674	0.0805553	0.129181	0.290124	G	C	C	0.293262	0.32147	G	C	C	0.363257
2:64184909	2:64412043	chr2:64184909:T:A	2	64184909	A	T	1.45307	1.91403	1.9062e-05	A	T	0.139807	0.00752151	0.148	1.15158e-05	T	A	T	0.559538	0.4088	T	A	T	0.495158	0.97643	Imputed	2:64412043	2	64412043	A	T	1.19494	1.19097	0.143181	A	T	0.107558	0.0977575	0.121945	0.151807	T	A	T	0.472521	0.434562	T	A	T	0.477591
8:131596923	8:132609170	chr8:131596923:A:G	8	131596923	G	A	0.887025	0.803983	0.319904	G	A	0.142853	0.401355	0.149622	0.144789	A	G	G	0.349223	0.29703	A	G	G	0.320634	0.97241	Imputed	8:132609170	8	132609170	G	A	0.958032	0.88033	0.634574	G	A	0.122344	0.72601	0.134186	0.342182	A	G	G	0.323998	0.297886	A	G	G	0.299421
2:64183988	2:64411122	chr2:64183988:T:A	2	64183988	A	T	1.39094	1.89485	3.18493e-05	A	T	0.138506	0.0171992	0.146832	1.34372e-05	T	A	T	0.559221	0.40829	T	A	T	0.485945	0.97757	Imputed	2:64411122	2	64411122	A	T	1.18591	1.19083	0.158215	A	T	0.107802	0.113725	0.121756	0.151442	T	A	T	0.472024	0.432339	T	A	T	0.473136
2:64184003	2:64411137	chr2:64184003:C:G	2	64184003	G	C	1.39094	1.89485	3.18493e-05	G	C	0.138506	0.0171992	0.146832	1.34372e-05	C	G	C	0.559217	0.408292	C	G	C	0.485945	0.97757	Imputed	2:64411137	2	64411137	G	C	1.18591	1.19083	0.158215	G	C	0.107802	0.113725	0.121756	0.151442	C	G	C	0.471988	0.432358	C	G	C	0.473181
8:131582482	8:132594729	chr8:131582482:G:A	8	131582482	A	G	0.881869	0.800537	0.298285	A	G	0.142557	0.377866	0.148626	0.134428	G	A	A	0.349051	0.299299	G	A	A	0.32505	0.97543	Imputed	8:132594729	8	132594729	A	G	0.981437	0.877601	0.593549	A	G	0.116156	0.871846	0.127769	0.306841	G	A	A	0.331629	0.300797	G	A	A	0.303797
13:47427459	13:48001594	chr13:47427459:T:C	13	47427459	C	T	1.38605	0.77639	0.429734	C	T	0.399556	0.413899	0.357519	0.478984	T	C	C	0.0446758	0.0370584	T	C	C	0.0272302	0.99087	Imputed	13:48001594	13	48001594	C	T	0.593305	0.28217	0.00034445	C	T	0.337321	0.121713	0.307822	3.95121e-05	T	C	C	0.059153	0.0211574	T	C	C	0.0301474
9:22124631	9:22124630	chr9:22124631:A:G	9	22124631	G	A	1.00823	1.18423	0.459102	G	A	0.13254	0.950692	0.140692	0.229423	A	G	G	0.391762	0.437455	A	G	G	0.435349	0.9951	Imputed	9:22124630	9	22124630	G	A	0.896865	0.571853	1.10996e-05	G	A	0.104069	0.295587	0.118466	2.38673e-06	A	G	G	0.562162	0.42055	A	G	G	0.450589
8:131598304	8:132610551	chr8:131598304:C:T	8	131598304	T	C	0.894448	0.801887	0.314721	T	C	0.142591	0.434036	0.148464	0.136978	C	T	T	0.348976	0.299246	C	T	T	0.322122	0.97512	Imputed	8:132610551	8	132610551	T	C	0.967295	0.887172	0.671799	T	C	0.122152	0.785456	0.133948	0.371452	C	T	T	0.325695	0.300202	C	T	T	0.300012
8:131588088	8:132600335	chr8:131588088:G:A	8	131588088	A	G	0.881869	0.800537	0.298285	A	G	0.142557	0.377866	0.148626	0.134428	G	A	A	0.349024	0.299279	G	A	A	0.325025	0.97517	Imputed	8:132600335	8	132600335	A	G	0.969321	0.879423	0.619575	A	G	0.119528	0.794334	0.130823	0.326021	G	A	A	0.325422	0.300404	G	A	A	0.301279
3:78002373	3:78051524	chr3:78002373:A:G	3	78002373	G	A	1.97689	0.951803	0.038263	G	A	0.30249	0.0242566	0.251301	0.844169	A	G	G	0.0931826	0.0855028	A	G	G	0.0480669	0.99607	Imputed	3:78051524	3	78051524	G	A	0.687994	0.383044	0.000592997	G	A	0.256309	0.144543	0.242323	7.49432e-05	A	G	G	0.0920999	0.0509539	A	G	G	0.0600713
8:51469657	8:52382217	chr8:51469657:G:A	8	51469657	A	G	1.13885	2.92711	4.53343e-05	A	G	0.183291	0.47811	0.273636	8.67376e-05	G	A	A	0.0564483	0.15962	G	A	A	0.140688	0.98653	Imputed	8:52382217	8	52382217	A	G	1.08681	1.40342	0.146505	A	G	0.145667	0.567688	0.178809	0.0580423	G	A	A	0.110811	0.150146	G	A	A	0.138342
4:48608944	4:48610961	chr4:48608944:T:C	4	48608944	C	T	0.933648	1.04866	0.850071	C	T	0.169195	0.684905	0.184152	0.79638	T	C	C	0.180382	0.194386	T	C	C	0.201259	0.96929	Imputed	4:48610961	4	48610961	C	T	1.28859	1.91973	0.000119496	C	T	0.132202	0.0551236	0.167487	9.86282e-05	T	C	C	0.132406	0.22605	T	C	C	0.1837
9:22124473	9:22124472	chr9:22124473:C:T	9	22124473	T	C	1.00911	1.16759	0.521898	T	C	0.132814	0.945534	0.140643	0.270601	C	T	T	0.396552	0.438746	C	T	T	0.436364	0.99998	Genotyped	9:22124472	9	22124472	T	C	0.931834	0.567229	7.19244e-06	T	C	0.104202	0.498069	0.118639	1.76057e-06	C	T	T	0.564865	0.422029	C	T	T	0.442688
2:64184798	2:64411932	chr2:64184798:A:C	2	64184798	C	A	1.40207	1.86582	4.89995e-05	C	A	0.139128	0.0151384	0.147163	2.25362e-05	A	C	A	0.555862	0.409686	A	C	A	0.488912	0.97766	Imputed	2:64411932	2	64411932	C	A	1.19189	1.18533	0.153602	C	A	0.107482	0.102432	0.121651	0.16222	A	C	A	0.469375	0.432944	A	C	A	0.475304
8:51471942	8:52384502	chr8:51471942:G:A	8	51471942	A	G	1.13885	2.92711	4.53343e-05	A	G	0.183291	0.47811	0.273636	8.67376e-05	G	A	A	0.0564483	0.159627	G	A	A	0.140697	0.98735	Imputed	8:52384502	8	52384502	A	G	1.12317	1.4025	0.140767	A	G	0.148203	0.433185	0.179086	0.0589212	G	A	A	0.110819	0.150021	G	A	A	0.138008
10:103663791	10:105423549	chr10:103663791:A:G	10	103663791	G	A	1.39725	0.283564	1.83354e-05	G	A	0.446594	0.453847	0.312614	5.54109e-05	A	G	G	0.0959624	0.0351581	A	G	G	0.0238847	0.95799	Imputed	10:105423549	10	105423549	G	A	0.914772	0.649269	0.351286	G	A	0.296165	0.763583	0.290582	0.137186	A	G	G	0.0486828	0.0365863	A	G	G	0.0354531
6:29793693	6:29761470	chr6:29793693:T:C	6	29793693	C	T	1.26296	1.87494	0.029721	C	T	0.247599	0.345741	0.234456	0.00734009	T	C	T	0.124228	0.0684853	T	C	T	0.0849541	0.99772	Imputed	6:29761470	6	29761470	C	T	0.977699	2.17266	0.000250665	C	T	0.211811	0.915204	0.193274	5.95003e-05	T	C	T	0.128659	0.0659479	T	C	T	0.0641618
2:64186087	2:64413221	chr2:64186087:T:C	2	64186087	C	T	1.33822	1.77291	0.000238595	C	T	0.13813	0.0349316	0.145585	8.3804e-05	T	C	T	0.535183	0.396732	T	C	T	0.46737	0.97741	Imputed	2:64413221	2	64413221	C	T	1.23432	1.21779	0.075133	C	T	0.1084	0.0521326	0.122112	0.106623	T	C	T	0.453689	0.410124	T	C	T	0.457751
8:131548392	8:132560639	chr8:131548392:G:A	8	131548392	A	G	0.917782	0.864591	0.60384	A	G	0.144849	0.553644	0.152003	0.338461	G	A	A	0.332369	0.293805	G	A	A	0.310255	0.97505	Imputed	8:132560639	8	132560639	A	G	0.984909	0.820375	0.306959	A	G	0.117964	0.897433	0.129702	0.126879	G	A	A	0.326543	0.286554	G	A	A	0.285604
6:30060083	6:30027860	chr6:30060083:A:G	6	30060083	G	A	1.24196	1.91284	0.024181	G	A	0.250862	0.387702	0.235295	0.0058425	A	G	A	0.124138	0.0669516	A	G	A	0.0818182	1	Genotyped	6:30027860	6	30027860	G	A	1.03241	2.14803	0.00042457	G	A	0.20887	0.878627	0.193217	7.59172e-05	A	G	A	0.129392	0.0655001	A	G	A	0.0686501
14:45850218	14:46319421	chr14:45850218:T:C	14	45850218	C	T	8.84737e+08	1.21138	0.002619	C	T	10956.5	0.9985	0.528395	0.716667	T	C	C	0.0199997	0.0251561	T	C	C	0.00390607	0.9321	Imputed	14:46319421	14	46319421	C	T	0.564618	0.17766	0.000155301	C	T	0.491169	0.244519	0.408804	2.37158e-05	T	C	C	0.0434346	0.0139959	T	C	C	0.0173489
9:22124478	9:22124477	chr9:22124478:A:G	9	22124478	G	A	1.00823	1.18423	0.459102	G	A	0.13254	0.950692	0.140692	0.229423	A	G	G	0.393103	0.438746	A	G	G	0.436364	1	Genotyped	9:22124477	9	22124477	G	A	0.903475	0.57155	1.0917e-05	G	A	0.10419	0.329932	0.118547	2.37204e-06	A	G	G	0.562162	0.420554	A	G	G	0.448617
15:57379602	15:57671800	chr15:57379602:T:C	15	57379602	C	T	0.884883	0.728472	0.313408	C	T	0.205723	0.552185	0.206225	0.124486	T	C	C	0.1475	0.111072	T	C	C	0.123619	0.98996	Imputed	15:57671800	15	57671800	C	T	0.917245	0.843756	0.617001	C	T	0.163852	0.598065	0.180173	0.345713	T	C	C	0.136201	0.121168	T	C	C	0.129232
8:131566075	8:132578322	chr8:131566075:T:G	8	131566075	G	T	0.870306	0.789879	0.25002	G	T	0.142229	0.328735	0.148256	0.11161	T	G	G	0.352521	0.299388	T	G	G	0.328258	0.97564	Imputed	8:132578322	8	132578322	G	T	0.994649	0.897315	0.69127	G	T	0.11448	0.96262	0.127868	0.396803	T	G	G	0.329721	0.303562	T	G	G	0.304446
8:131559344	8:132571591	chr8:131559344:G:C	8	131559344	C	G	0.886383	0.802678	0.309704	C	G	0.142485	0.397303	0.14848	0.138782	G	C	C	0.352583	0.303619	G	C	C	0.3283	0.97499	Imputed	8:132571591	8	132571591	C	G	0.992835	0.87694	0.577298	C	G	0.113838	0.949631	0.126917	0.300822	G	C	C	0.342394	0.306982	G	C	C	0.308784
17:81067409	17:79041209	chr17:81067409:G:A	17	81067409	A	G	0.681594	0.934851	0.127064	A	G	0.189846	0.0434753	0.212597	0.751332	G	A	A	0.126534	0.123239	G	A	A	0.167212	0.97951	Imputed	17:79041209	17	79041209	A	G	0.894271	0.707528	0.212918	A	G	0.18651	0.549076	0.194086	0.0746506	G	A	A	0.140324	0.115654	G	A	A	0.113343
8:131549289	8:132561536	chr8:131549289:C:A	8	131549289	A	C	0.881804	0.812388	0.33863	A	C	0.142391	0.377029	0.148632	0.162133	C	A	A	0.345603	0.29947	C	A	A	0.325225	0.97562	Imputed	8:132561536	8	132561536	A	C	0.975161	0.864438	0.51973	A	C	0.11364	0.82483	0.126957	0.251198	C	A	A	0.338598	0.302554	C	A	A	0.306808
8:18943305	8:18800815	chr8:18943305:A:T	8	18943305	T	A	1.34034	1.34594	0.142049	T	A	0.182945	0.109346	0.193264	0.124237	A	T	T	0.189071	0.238896	A	T	T	0.2088	0.92126	Imputed	8:18800815	8	18800815	T	A	1.23862	2.18462	9.80186e-05	T	A	0.149357	0.151918	0.196545	7.01146e-05	A	T	T	0.172308	0.264363	A	T	T	0.238287
2:64183059	2:64410193	chr2:64183059:G:T	2	64183059	T	G	0.715387	0.542528	5.59973e-05	T	G	0.137395	0.01478	0.145467	2.62473e-05	G	T	T	0.550645	0.400492	G	T	T	0.477125	0.9857	Imputed	2:64410193	2	64410193	T	G	0.843251	0.838748	0.156349	T	G	0.107955	0.114274	0.121408	0.147513	G	T	T	0.472378	0.432242	G	T	T	0.472765
2:12129621	2:12269747	chr2:12129621:A:G	2	12129621	G	A	0.815955	0.754447	0.214058	G	A	0.169053	0.228919	0.175924	0.109231	A	G	G	0.255148	0.210829	A	G	G	0.242324	0.99977	Genotyped	2:12269747	2	12269747	G	A	1.01792	0.588591	0.000241285	G	A	0.131222	0.892345	0.133521	7.19943e-05	A	G	G	0.294595	0.197523	A	G	G	0.193678
8:131534103	8:132546350	chr8:131534103:A:G	8	131534103	G	A	0.885138	0.805779	0.313981	G	A	0.141578	0.388798	0.147442	0.143025	A	G	G	0.351738	0.304852	A	G	G	0.330339	0.99979	Genotyped	8:132546350	8	132546350	G	A	0.977643	0.875824	0.574386	G	A	0.11318	0.841655	0.125612	0.291174	A	G	G	0.335051	0.303223	A	G	G	0.308326
10:102304345	10:104064102	chr10:102304345:C:T	10	102304345	T	C	1.09276	1.00474	0.873443	T	C	0.17736	0.616952	0.180557	0.979123	C	T	T	0.178034	0.174777	C	T	T	0.160715	0.97967	Imputed	10:104064102	10	104064102	T	C	0.838923	0.745066	0.122898	T	C	0.140679	0.211854	0.153864	0.055797	C	T	T	0.197297	0.154581	C	T	T	0.179838
8:131567165	8:132579412	chr8:131567165:C:A	8	131567165	A	C	0.870306	0.789879	0.25002	A	C	0.142229	0.328735	0.148256	0.11161	C	A	A	0.352531	0.299398	C	A	A	0.328288	0.97581	Imputed	8:132579412	8	132579412	A	C	0.994649	0.897315	0.69127	A	C	0.11448	0.96262	0.127868	0.396803	C	A	A	0.329452	0.303497	C	A	A	0.30432
8:131590988	8:132603235	chr8:131590988:G:T	8	131590988	T	G	0.896278	0.812116	0.355795	T	G	0.142792	0.443151	0.148824	0.161998	G	T	T	0.349127	0.303249	G	T	T	0.325477	0.97448	Imputed	8:132603235	8	132603235	T	G	0.979166	0.889342	0.674219	T	G	0.119663	0.860334	0.131728	0.373321	G	T	T	0.333427	0.303064	G	T	T	0.300809
6:30093584	6:30061361	chr6:30093584:T:C	6	30093584	C	T	1.18783	1.90272	0.024822	C	T	0.253493	0.497117	0.235174	0.00623137	T	C	T	0.124289	0.0674413	T	C	T	0.078936	0.99426	Imputed	6:30061361	6	30061361	C	T	1.01229	2.18279	0.000318563	C	T	0.212297	0.95413	0.195065	6.28752e-05	T	C	T	0.129679	0.0667764	T	C	T	0.0677452
8:131584723	8:132596970	chr8:131584723:C:A	8	131584723	A	C	0.881869	0.800537	0.298285	A	C	0.142557	0.377866	0.148626	0.134428	C	A	A	0.349048	0.299298	C	A	A	0.325053	0.97564	Imputed	8:132596970	8	132596970	A	C	0.983507	0.887278	0.653277	A	C	0.118517	0.888408	0.129657	0.356314	C	A	A	0.325362	0.300642	C	A	A	0.301808
9:22119196	9:22119195	chr9:22119196:T:C	9	22119196	C	T	1.05534	1.11905	0.712799	C	T	0.132912	0.685269	0.139702	0.420719	T	C	C	0.447579	0.481798	T	C	C	0.465825	0.9907	Imputed	9:22119195	9	22119195	C	T	0.8681	0.594032	4.53012e-05	C	T	0.10343	0.171445	0.118196	1.05091e-05	T	C	C	0.575695	0.444611	T	C	C	0.483425
13:47443483	13:48017618	chr13:47443483:A:G	13	47443483	G	A	1.38605	0.77639	0.429734	G	A	0.399556	0.413899	0.357519	0.478984	A	G	G	0.0446758	0.0379702	A	G	G	0.0272363	0.99268	Imputed	13:48017618	13	48017618	G	A	0.635631	0.278123	0.000312159	G	A	0.344445	0.188322	0.308233	3.30007e-05	A	G	G	0.0605995	0.0209421	A	G	G	0.028205
10:102296671	10:104056428	chr10:102296671:G:A	10	102296671	A	G	1.08527	1.01469	0.896313	A	G	0.177313	0.644452	0.181619	0.935985	G	A	A	0.177783	0.174779	G	A	A	0.160727	0.97952	Imputed	10:104056428	10	104056428	A	G	0.835705	0.742531	0.116035	A	G	0.140722	0.202161	0.153892	0.0530624	G	A	A	0.197305	0.15464	G	A	A	0.179838
8:131595761	8:132608008	chr8:131595761:A:G	8	131595761	G	A	0.934596	0.824501	0.442118	G	A	0.145022	0.640915	0.150835	0.200757	A	G	G	0.335828	0.293732	A	G	G	0.30708	0.97481	Imputed	8:132608008	8	132608008	G	A	0.989077	0.866925	0.549682	G	A	0.121356	0.927886	0.131718	0.278295	A	G	G	0.319954	0.291733	A	G	G	0.289357
5:1832126	5:1832240	chr5:1832126:T:C	5	1832126	C	T	0.828525	0.764615	0.26033	C	T	0.171219	0.271924	0.177244	0.129975	T	C	C	0.239528	0.199229	T	C	C	0.231503	0.98165	Imputed	5:1832240	5	1832240	C	T	1.08736	0.560387	1.8249e-05	C	T	0.132357	0.526883	0.132444	1.22763e-05	T	C	C	0.313514	0.201897	T	C	C	0.189725
13:47485576	13:48059711	chr13:47485576:C:T	13	47485576	T	C	1.43785	0.802981	0.418719	T	C	0.397835	0.361342	0.355613	0.537214	C	T	T	0.0446965	0.0381668	C	T	T	0.0272424	0.99328	Imputed	13:48059711	13	48059711	T	C	0.773219	0.314	0.000697912	T	C	0.334579	0.442069	0.293808	8.06078e-05	C	T	T	0.063824	0.0224708	C	T	T	0.0295138
10:102306482	10:104066239	chr10:102306482:G:A	10	102306482	A	G	1.09276	1.00474	0.873443	A	G	0.17736	0.616952	0.180557	0.979123	G	A	A	0.178034	0.174765	G	A	A	0.160715	0.97968	Imputed	10:104066239	10	104066239	A	G	0.844381	0.749965	0.13475	A	G	0.140167	0.227517	0.153337	0.0605938	G	A	A	0.197289	0.155202	G	A	A	0.17987
6:32615522	6:32583299	chr6:32615522:C:T	6	32615522	T	C	0.832487	0.776385	0.144301	T	C	0.135645	0.176502	0.142797	0.0763126	C	T	T	0.486097	0.424402	C	T	T	0.46654	0.99943	Imputed	6:32583299	6	32583299	T	C	0.78777	0.912651	0.066769	T	C	0.103191	0.0207928	0.116374	0.43221	C	T	T	0.453965	0.431422	C	T	T	0.492013
5:1016727	5:1016842	chr5:1016727:G:A	5	1016727	A	G	1.10867	1.3801	0.400398	A	G	0.237736	0.664336	0.235001	0.170413	G	A	G	0.115203	0.0835544	G	A	G	0.0910212	0.9287	Imputed	5:1016842	5	1016842	A	G	1.19272	1.2149	0.421536	A	G	0.167934	0.293977	0.184375	0.291063	G	A	G	0.11374	0.0943833	G	A	G	0.109786
8:131598710	8:132610957	chr8:131598710:G:T	8	131598710	T	G	0.906956	0.811848	0.363567	T	G	0.142801	0.494036	0.148632	0.160792	G	T	T	0.348986	0.303132	G	T	T	0.322453	0.97454	Imputed	8:132610957	8	132610957	T	G	0.97364	0.876297	0.616841	T	G	0.122232	0.827003	0.133809	0.323716	G	T	T	0.333548	0.303144	G	T	T	0.300768
13:47526535	13:48100670	chr13:47526535:G:A	13	47526535	A	G	0.722641	1.15799	0.534327	A	G	0.380786	0.393612	0.352693	0.677485	G	A	G	0.0585235	0.0496658	G	A	G	0.0376509	0.81444	Imputed	13:48100670	13	48100670	A	G	1.31146	3.14985	0.00051291	A	G	0.32104	0.398354	0.285036	5.69015e-05	G	A	G	0.0656326	0.0234153	G	A	G	0.0298972
1:222056078	1:222229420	chr1:222056078:T:A	1	222056078	A	T	1.01014	0.529904	0.000148483	A	T	0.160188	0.949763	0.160982	7.98357e-05	T	A	A	0.408469	0.281551	T	A	A	0.286861	0.9468	Imputed	1:222229420	1	222229420	A	T	1.02703	0.811924	0.254203	A	T	0.122724	0.827989	0.13487	0.122391	T	A	A	0.339391	0.299195	T	A	A	0.282447
13:47495164	13:48069299	chr13:47495164:G:C	13	47495164	C	G	1.43785	0.802981	0.418719	C	G	0.397835	0.361342	0.355613	0.537214	G	C	C	0.0446931	0.0381654	G	C	C	0.0272272	0.9932	Imputed	13:48069299	13	48069299	C	G	0.720388	0.315513	0.000770839	C	G	0.327349	0.316399	0.293702	8.57812e-05	G	C	C	0.0634376	0.0224379	G	C	C	0.0296698
10:102283759	10:104043516	chr10:102283759:G:T	10	102283759	T	G	1.09533	1.00791	0.869179	T	G	0.177422	0.607813	0.180617	0.965216	G	T	T	0.178031	0.176198	G	T	T	0.160712	0.9796	Imputed	10:104043516	10	104043516	T	G	0.837655	0.74413	0.120497	T	G	0.140751	0.208176	0.153924	0.0548529	G	T	T	0.19729	0.155952	G	T	T	0.179806
1:31893994	1:32359595	chr1:31893994:C:T	1	31893994	T	C	1.10838	0.429065	2.54122e-05	T	C	0.229578	0.654003	0.201522	2.68362e-05	C	T	T	0.207907	0.110347	C	T	T	0.0978882	0.97552	Imputed	1:32359595	1	32359595	T	C	0.803565	0.680817	0.098367	T	C	0.173109	0.206464	0.18736	0.04017	C	T	T	0.136483	0.104927	C	T	T	0.124034
9:22124451	9:22124450	chr9:22124451:A:G	9	22124451	G	A	1.00823	1.18423	0.459102	G	A	0.13254	0.950692	0.140692	0.229423	A	G	G	0.391762	0.437465	A	G	G	0.435328	0.99509	Imputed	9:22124450	9	22124450	G	A	0.903475	0.57155	1.0917e-05	G	A	0.10419	0.329932	0.118547	2.37204e-06	A	G	G	0.562162	0.420554	A	G	G	0.448617
19:39269278	19:39759918	chr19:39269278:T:G	19	39269278	G	T	0.755834	1.14359	0.369948	G	T	0.2466	0.256303	0.292292	0.646199	T	G	G	0.0618057	0.0733963	T	G	G	0.0933808	0.96124	Imputed	19:39759918	19	39759918	G	T	1.1426	0.373912	3.85343e-05	G	T	0.27826	0.631893	0.228351	1.64741e-05	T	G	G	0.114384	0.0642309	T	G	G	0.0502371
8:131605064	8:132617311	chr8:131605064:C:T	8	131605064	T	C	0.891794	0.82838	0.41323	T	C	0.142661	0.422124	0.149364	0.207463	C	T	T	0.345021	0.299049	C	T	T	0.321728	0.97244	Imputed	8:132617311	8	132617311	T	C	0.954331	0.896099	0.711624	T	C	0.122259	0.70221	0.136126	0.420297	C	T	T	0.32224	0.300245	C	T	T	0.299292
4:41125046	4:41127063	chr4:41125046:T:G	4	41125046	G	T	0.778327	0.686019	0.234233	G	T	0.226802	0.269175	0.233984	0.107271	T	G	G	0.123628	0.0896926	T	G	G	0.105061	0.98392	Imputed	4:41127063	4	41127063	G	T	0.818912	0.495563	0.00071149	G	T	0.182624	0.273983	0.179581	9.25127e-05	T	G	G	0.151127	0.0827305	T	G	G	0.0985884
13:47424055	13:47998190	chr13:47424055:G:A	13	47424055	A	G	1.38605	0.77639	0.429734	A	G	0.399556	0.413899	0.357519	0.478984	G	A	A	0.0446758	0.0370443	G	A	A	0.0272272	0.99094	Imputed	13:47998190	13	47998190	A	G	0.593974	0.294745	0.000698295	A	G	0.337425	0.122634	0.311367	8.72768e-05	G	A	A	0.0588745	0.0210888	G	A	A	0.0298057
13:47425583	13:47999718	chr13:47425583:C:T	13	47425583	T	C	1.38605	0.77639	0.429734	T	C	0.399556	0.413899	0.357519	0.478984	C	T	T	0.0446758	0.0370598	C	T	T	0.0272272	0.99114	Imputed	13:47999718	13	47999718	T	C	0.593974	0.294745	0.000698295	T	C	0.337425	0.122634	0.311367	8.72768e-05	C	T	T	0.0590015	0.0211532	C	T	T	0.0297938
5:1834163	5:1834277	chr5:1834163:C:T	5	1834163	T	C	0.829324	0.781053	0.313874	T	C	0.173026	0.27943	0.180477	0.170932	C	T	T	0.241107	0.200084	C	T	T	0.231841	0.96473	Imputed	5:1834277	5	1834277	T	C	1.09494	0.563945	2.08674e-05	T	C	0.132405	0.493322	0.132493	1.53748e-05	C	T	T	0.313514	0.203254	C	T	T	0.189725
14:82110619	14:82576963	chr14:82110619:C:T	14	82110619	T	C	0.949763	1.0446	0.883956	T	C	0.157963	0.744198	0.169232	0.796539	C	T	T	0.240283	0.249594	C	T	T	0.261903	0.98185	Imputed	14:82576963	14	82576963	T	C	1.07166	0.704711	0.049943	T	C	0.148304	0.640722	0.155781	0.0246692	C	T	T	0.274233	0.23617	C	T	T	0.226948
8:131574545	8:132586792	chr8:131574545:G:A	8	131574545	A	G	0.898257	0.813588	0.363428	A	G	0.142821	0.452484	0.148857	0.165778	G	A	A	0.349086	0.303558	G	A	A	0.325215	0.97592	Imputed	8:132586792	8	132586792	A	G	0.999099	0.886553	0.626788	A	G	0.114603	0.993723	0.127579	0.345249	G	A	A	0.333304	0.30393	G	A	A	0.304137
11:118615352	11:118486067	chr11:118615352:T:C	11	118615352	C	T	0.652584	0.825176	0.008395	C	T	0.141682	0.00259126	0.143795	0.18144	T	C	T	0.365517	0.411687	T	C	T	0.312124	0.99997	Genotyped	11:118486067	11	118486067	C	T	0.618197	0.776751	3.89934e-05	C	T	0.111961	1.74156e-05	0.122485	0.0391524	T	C	T	0.383784	0.44169	T	C	T	0.335968
13:47524800	13:48098935	chr13:47524800:T:C	13	47524800	C	T	0.58313	1.09925	0.262043	C	T	0.385902	0.162227	0.332666	0.776062	T	C	T	0.0565819	0.0549779	T	C	T	0.0349482	0.81271	Imputed	13:48098935	13	48098935	C	T	1.31418	3.11831	0.000578854	C	T	0.320974	0.394654	0.284875	6.54519e-05	T	C	T	0.0649374	0.0239087	T	C	T	0.0299067
13:47485565	13:48059700	chr13:47485565:C:T	13	47485565	T	C	1.49391	0.834388	0.404226	T	C	0.39617	0.310968	0.353696	0.608721	C	T	T	0.0446965	0.0395913	C	T	T	0.0272454	0.99307	Imputed	13:48059700	13	48059700	T	C	0.773219	0.314	0.000697912	T	C	0.334579	0.442069	0.293808	8.06078e-05	C	T	T	0.0638215	0.0224628	C	T	T	0.0294998
11:72681858	11:72392903	chr11:72681858:A:G	11	72681858	G	A	1.26776	1.30997	0.069434	G	A	0.132889	0.0742048	0.14085	0.0552416	A	G	G	0.39782	0.46723	A	G	G	0.40673	0.98634	Imputed	11:72392903	11	72392903	G	A	1.21846	1.07217	0.17808	G	A	0.107055	0.0649438	0.120487	0.563016	A	G	G	0.459614	0.468449	A	G	G	0.425943
7:146049240	7:145746333	chr7:146049240:A:C	7	146049240	C	A	0.957018	0.927193	0.853021	C	A	0.134309	0.743589	0.140358	0.590181	A	C	C	0.391062	0.379779	A	C	C	0.385231	0.9826	Imputed	7:145746333	7	145746333	C	A	1.34848	1.664	5.67262e-05	C	A	0.110503	0.0068174	0.129526	8.44335e-05	A	C	C	0.316604	0.429223	A	C	C	0.357458
11:118588354	11:118459069	chr11:118588354:G:A	11	118588354	A	G	1.28162	1.48773	0.011637	A	G	0.135591	0.0672576	0.142563	0.00532832	G	A	G	0.532962	0.435863	G	A	G	0.496835	0.9949	Imputed	11:118459069	11	118459069	A	G	1.53389	1.22395	0.000139742	A	G	0.103852	3.79918e-05	0.116652	0.0832097	G	A	G	0.465408	0.416055	G	A	G	0.523767
13:47485015	13:48059150	chr13:47485015:A:G	13	47485015	G	A	1.43785	0.802981	0.418719	G	A	0.397835	0.361342	0.355613	0.537214	A	G	G	0.0446965	0.0381682	A	G	G	0.0272302	0.99319	Imputed	13:48059150	13	48059150	G	A	0.773219	0.314	0.000697912	G	A	0.334579	0.442069	0.293808	8.06078e-05	A	G	G	0.0634919	0.0224358	A	G	G	0.0294563
10:103655443	10:105415201	chr10:103655443:C:G	10	103655443	G	C	1.22009	0.284023	3.45453e-05	G	C	0.426081	0.640597	0.312394	5.59641e-05	C	G	G	0.0960691	0.0353718	C	G	G	0.0240726	0.95883	Imputed	10:105415201	10	105415201	G	C	0.959506	0.685006	0.434179	G	C	0.294415	0.888341	0.288736	0.190098	C	G	G	0.0482585	0.0365007	C	G	G	0.0353847
13:47489936	13:48064071	chr13:47489936:C:T	13	47489936	T	C	1.43785	0.802981	0.418719	T	C	0.397835	0.361342	0.355613	0.537214	C	T	T	0.0446965	0.0381697	C	T	T	0.0272302	0.99323	Imputed	13:48064071	13	48064071	T	C	0.721162	0.315874	0.000780912	T	C	0.327334	0.317965	0.293696	8.71542e-05	C	T	T	0.0635566	0.0224343	C	T	T	0.0295713
2:12136179	2:12276305	chr2:12136179:G:A	2	12136179	A	G	0.810848	0.747382	0.195486	A	G	0.169635	0.216444	0.176441	0.0988837	G	A	A	0.253803	0.208781	G	A	A	0.239398	0.99048	Imputed	2:12276305	2	12276305	A	G	1.0425	0.584566	0.000172308	A	G	0.13282	0.753997	0.134347	6.43499e-05	G	A	A	0.292543	0.19688	G	A	A	0.18887
8:131598628	8:132610875	chr8:131598628:T:G	8	131598628	G	T	0.934446	0.832823	0.478075	G	T	0.144968	0.64	0.1506	0.224479	T	G	G	0.335352	0.29368	T	G	G	0.307068	0.97561	Imputed	8:132610875	8	132610875	G	T	0.990006	0.875078	0.597622	G	T	0.121946	0.934352	0.132764	0.314848	T	G	G	0.319409	0.291405	T	G	G	0.286877
5:1013579	5:1013694	chr5:1013579:T:C	5	1013579	C	T	1.04121	1.336	0.451726	C	T	0.239428	0.866056	0.231369	0.210558	T	C	T	0.112869	0.084905	T	C	T	0.0927666	0.93551	Imputed	5:1013694	5	1013694	C	T	1.18905	1.21299	0.42983	C	T	0.1678	0.302109	0.184214	0.294557	T	C	T	0.113657	0.0948522	T	C	T	0.110224
19:18194768	19:18305578	chr19:18194768:G:C	19	18194768	C	G	1.3178	1.73996	0.001921	C	G	0.15722	0.0792164	0.15982	0.000529167	G	C	G	0.368489	0.255496	G	C	G	0.315078	0.96421	Imputed	19:18305578	19	18305578	T	G	0.290243	0.997615	0.00016672	T	G	0.30431	4.80214e-05	0.469345	0.995941	G	T	T	0.0172616	0.0171415	G	T	T	0.049806
8:131603178	8:132615425	chr8:131603178:C:T	8	131603178	T	C	0.922811	0.831477	0.47326	T	C	0.145673	0.581326	0.152179	0.225233	C	T	T	0.335714	0.292698	C	T	T	0.306882	0.97211	Imputed	8:132615425	8	132615425	T	C	0.974315	0.894806	0.714545	T	C	0.122495	0.831779	0.13503	0.410427	C	T	T	0.314041	0.291021	C	T	T	0.288073
4:41124077	4:41126094	chr4:41124077:C:T	4	41124077	T	C	0.775761	0.711381	0.284184	T	C	0.226166	0.261575	0.235338	0.147881	C	T	T	0.12018	0.089422	C	T	T	0.104991	0.98443	Imputed	4:41126094	4	41126094	T	C	0.804412	0.493067	0.00063862	T	C	0.181607	0.230748	0.179682	8.30801e-05	C	T	T	0.151089	0.0823441	C	T	T	0.0986539
17:82504740	17:80462616	chr17:82504740:A:G	17	82504740	G	A	0.749309	0.806448	0.255972	G	A	0.187498	0.123747	0.198449	0.278371	A	G	G	0.247479	0.203491	A	G	G	0.229833	0.87355	Imputed	17:80462616	17	80462616	G	A	0.627646	0.346337	7.80239e-07	G	A	0.19574	0.0173321	0.201648	1.45315e-07	A	G	G	0.273835	0.184564	A	G	G	0.218013
10:103596274	10:105356031	chr10:103596274:G:A	10	103596274	A	G	1.08044	0.283733	5.9043e-05	A	G	0.409885	0.850292	0.31266	5.60032e-05	G	A	A	0.0930687	0.0321854	G	A	A	0.0271908	0.95579	Imputed	10:105356031	10	105356031	A	G	0.883573	0.65782	0.433041	A	G	0.313516	0.692979	0.315274	0.184033	G	A	A	0.0435832	0.0325107	G	A	A	0.0325016
8:131542701	8:132554948	chr8:131542701:T:A	8	131542701	A	T	0.87184	0.819207	0.352337	A	T	0.14307	0.337749	0.150001	0.183702	T	A	A	0.345638	0.298825	T	A	A	0.325219	0.97527	Imputed	8:132554948	8	132554948	A	T	0.979817	0.880699	0.604011	A	T	0.113447	0.857365	0.126296	0.31447	T	A	A	0.335583	0.303061	T	A	A	0.306669
2:64181858	2:64408992	chr2:64181858:C:T	2	64181858	T	C	0.722599	0.563155	0.000153461	T	C	0.137245	0.0179178	0.144652	7.20128e-05	C	T	T	0.548145	0.400728	C	T	T	0.477682	0.9877	Imputed	2:64408992	2	64408992	T	C	0.84437	0.840621	0.158218	T	C	0.107152	0.114395	0.120449	0.149476	C	T	T	0.472546	0.431481	C	T	T	0.472546
5:98275282	5:97610986	chr5:98275282:G:A	5	98275282	A	G	0.741951	0.544927	0.312509	A	G	0.4163	0.473397	0.395006	0.124306	G	A	A	0.0410857	0.0224985	G	A	A	0.0302453	0.94423	Imputed	5:97610986	5	97610986	A	G	1.13709	0.675522	0.485278	A	G	0.391835	0.743013	0.367656	0.285995	G	A	A	0.0307423	0.0252307	G	A	A	0.0275294
2:64181834	2:64408968	chr2:64181834:C:T	2	64181834	T	C	0.713084	0.56249	0.000135199	T	C	0.137485	0.0139095	0.144899	7.15981e-05	C	T	T	0.548155	0.400787	C	T	T	0.480781	0.98759	Imputed	2:64408968	2	64408968	T	C	0.843964	0.840854	0.157901	T	C	0.107094	0.113175	0.120688	0.150932	C	T	T	0.470167	0.431475	C	T	T	0.472559
5:1835270	5:1835384	chr5:1835270:T:C	5	1835270	C	T	0.829324	0.781053	0.313874	C	T	0.173026	0.27943	0.180477	0.170932	T	C	C	0.241306	0.199832	T	C	C	0.231623	0.96446	Imputed	5:1835384	5	1835384	C	T	1.09776	0.565054	2.17068e-05	C	T	0.132415	0.481175	0.132508	1.64791e-05	T	C	C	0.313405	0.203557	T	C	C	0.189723
5:1835192	5:1835306	chr5:1835192:C:T	5	1835192	T	C	0.829324	0.781053	0.313874	T	C	0.173026	0.27943	0.180477	0.170932	C	T	T	0.241082	0.199729	C	T	T	0.231566	0.96502	Imputed	5:1835306	5	1835306	T	C	1.09776	0.565054	2.17068e-05	T	C	0.132415	0.481175	0.132508	1.64791e-05	C	T	T	0.313427	0.203531	C	T	T	0.189721
10:102218576	10:103978333	chr10:102218576:T:A	10	102218576	A	T	1.12064	1.06764	0.798347	A	T	0.176462	0.518623	0.181785	0.718819	T	A	A	0.178228	0.181464	T	A	A	0.164809	0.98373	Imputed	10:103978333	10	103978333	A	T	0.848079	0.745284	0.131866	A	T	0.141226	0.243293	0.154022	0.0562932	T	A	A	0.197384	0.155836	T	A	A	0.180352
2:64181981	2:64409115	chr2:64181981:G:A	2	64181981	A	G	0.722599	0.563155	0.000153461	A	G	0.137245	0.0179178	0.144652	7.20128e-05	G	A	A	0.548131	0.400725	G	A	A	0.477654	0.98771	Imputed	2:64409115	2	64409115	A	G	0.833993	0.844295	0.142243	A	G	0.107639	0.0917054	0.120658	0.16069	G	A	A	0.47251	0.431483	G	A	A	0.472577
17:81057812	17:79031612	chr17:81057812:C:T	17	81057812	T	C	0.590832	0.791755	0.375242	T	C	0.371566	0.156708	0.423697	0.581558	C	T	T	0.0307001	0.0264288	C	T	T	0.0423726	0.99126	Imputed	17:79031612	17	79031612	T	C	1.02196	0.6458	0.460958	T	C	0.377007	0.954062	0.357031	0.220677	C	T	T	0.0357394	0.0263916	C	T	T	0.0247399
1:242824894	1:242988196	chr1:242824894:G:C	1	242824894	C	G	0.990312	0.854216	0.614395	C	G	0.16092	0.95176	0.164079	0.336887	G	C	C	0.244345	0.213564	G	C	C	0.216385	0.99556	Imputed	1:242988196	1	242988196	C	G	0.713368	0.565581	0.000154998	C	G	0.133747	0.0115581	0.144179	7.72621e-05	G	C	C	0.251027	0.164226	G	C	C	0.212642
14:45967247	14:46436450	chr14:45967247:A:T	14	45967247	T	A	8.50922e+08	1.10841	0.011392	T	A	12481.8	0.998686	0.596544	0.863009	A	T	T	0.0151929	0.0192633	A	T	T	0.00416056	0.92028	Imputed	14:46436450	14	46436450	T	A	0.442952	0.173281	0.000216731	T	A	0.481882	0.0910622	0.424834	3.69212e-05	A	T	T	0.042156	0.0103154	A	T	T	0.0185466
4:41120485	4:41122502	chr4:41120485:A:T	4	41120485	T	A	0.790914	0.725321	0.329425	T	A	0.225723	0.298722	0.234917	0.171612	A	T	T	0.120345	0.0899716	A	T	T	0.105342	0.98876	Imputed	4:41122502	4	41122502	T	A	0.804412	0.493067	0.00063862	T	A	0.181607	0.230748	0.179682	8.30801e-05	A	T	T	0.150919	0.0821913	A	T	T	0.0988556
8:131540734	8:132552981	chr8:131540734:T:G	8	131540734	G	T	0.881114	0.828448	0.396787	G	T	0.142635	0.374884	0.149526	0.208154	T	G	G	0.345673	0.29935	T	G	G	0.325307	0.9755	Imputed	8:132552981	8	132552981	G	T	0.979817	0.880699	0.604011	G	T	0.113447	0.857365	0.126296	0.31447	T	G	G	0.33551	0.303147	T	G	G	0.306587
8:131543495	8:132555742	chr8:131543495:A:G	8	131543495	G	A	0.881114	0.828448	0.396787	G	A	0.142635	0.374884	0.149526	0.208154	A	G	G	0.345632	0.299344	A	G	G	0.325282	0.97563	Imputed	8:132555742	8	132555742	G	A	0.979817	0.880699	0.604011	G	A	0.113447	0.857365	0.126296	0.31447	A	G	G	0.335629	0.303006	A	G	G	0.306721
8:131544737	8:132556984	chr8:131544737:A:G	8	131544737	G	A	0.881114	0.828448	0.396787	G	A	0.142635	0.374884	0.149526	0.208154	A	G	G	0.345655	0.299452	A	G	G	0.325358	0.97564	Imputed	8:132556984	8	132556984	G	A	0.979817	0.880699	0.604011	G	A	0.113447	0.857365	0.126296	0.31447	A	G	G	0.335699	0.302971	A	G	G	0.30675
8:131543393	8:132555640	chr8:131543393:T:A	8	131543393	A	T	0.881114	0.828448	0.396787	A	T	0.142635	0.374884	0.149526	0.208154	T	A	A	0.345645	0.299213	T	A	A	0.325289	0.97512	Imputed	8:132555640	8	132555640	A	T	0.979817	0.880699	0.604011	A	T	0.113447	0.857365	0.126296	0.31447	T	A	A	0.335624	0.303005	T	A	A	0.306709
2:64181342	2:64408476	chr2:64181342:A:T	2	64181342	T	A	0.713084	0.56249	0.000135199	T	A	0.137485	0.0139095	0.144899	7.15981e-05	A	T	T	0.548142	0.400728	A	T	T	0.480678	0.98775	Imputed	2:64408476	2	64408476	T	A	0.846493	0.842915	0.167717	T	A	0.107225	0.120127	0.120543	0.156291	A	T	T	0.472697	0.4322	A	T	T	0.472526
2:64180800	2:64407934	chr2:64180800:A:G	2	64180800	G	A	0.713084	0.56249	0.000135199	G	A	0.137485	0.0139095	0.144899	7.15981e-05	A	G	G	0.548148	0.400731	A	G	G	0.480787	0.9876	Imputed	2:64407934	2	64407934	G	A	0.846493	0.842915	0.167717	G	A	0.107225	0.120127	0.120543	0.156291	A	G	G	0.472895	0.432188	A	G	G	0.472389
2:64180576	2:64407710	chr2:64180576:C:T	2	64180576	T	C	0.713084	0.56249	0.000135199	T	C	0.137485	0.0139095	0.144899	7.15981e-05	C	T	T	0.548135	0.400706	C	T	T	0.480727	0.9877	Imputed	2:64407710	2	64407710	T	C	0.846493	0.842915	0.167717	T	C	0.107225	0.120127	0.120543	0.156291	C	T	T	0.472976	0.432216	C	T	T	0.472334
6:168003170	6:168403850	chr6:168003170:C:T	6	168003170	T	C	1.08664	1.24579	0.314544	T	C	0.137529	0.545745	0.146181	0.13273	C	T	T	0.336148	0.386687	C	T	T	0.370188	0.99032	Imputed	6:168403850	6	168403850	T	C	1.15762	1.10581	0.38085	T	C	0.112995	0.195195	0.128496	0.433777	C	T	T	0.336133	0.352488	C	T	T	0.313577
10:102287795	10:104047552	chr10:102287795:C:G	10	102287795	G	C	1.09814	1.03154	0.867689	G	C	0.17652	0.595855	0.180753	0.863586	C	G	G	0.178118	0.178614	C	G	G	0.163766	0.98288	Imputed	10:104047552	10	104047552	G	C	0.845943	0.751409	0.139006	G	C	0.140183	0.232688	0.153355	0.0623668	C	G	G	0.1973	0.155789	C	G	G	0.179848
12:51188405	12:51582188	chr12:51188405:T:C	12	51188405	C	T	0.739118	0.537239	0.000120575	C	T	0.140821	0.0318183	0.153612	5.2394e-05	T	C	T	0.333572	0.468628	T	C	T	0.399388	0.99018	Genotyped	12:51582188	12	51582188	C	T	0.948845	0.891025	0.60876	C	T	0.10878	0.629301	0.120236	0.33724	T	C	T	0.413248	0.441955	T	C	T	0.431966
10:102213959	10:103973716	chr10:102213959:G:A	10	102213959	A	G	1.08634	1.05808	0.880589	A	G	0.175688	0.637376	0.18197	0.75636	G	A	A	0.178224	0.180028	G	A	A	0.167879	0.98376	Imputed	10:103973716	10	103973716	A	G	0.868772	0.743754	0.145581	A	G	0.142443	0.323356	0.154483	0.0553199	G	A	A	0.19737	0.155885	G	A	A	0.180299
5:1833785	5:1833899	chr5:1833785:T:C	5	1833785	C	T	0.829324	0.781053	0.313874	C	T	0.173026	0.27943	0.180477	0.170932	T	C	C	0.241096	0.200097	T	C	C	0.231835	0.96442	Imputed	5:1833899	5	1833899	C	T	1.09494	0.563945	2.08674e-05	C	T	0.132405	0.493322	0.132493	1.53748e-05	T	C	C	0.313514	0.203186	T	C	C	0.189725
2:12136786	2:12276912	chr2:12136786:T:C	2	12136786	C	T	0.828168	0.758215	0.235814	C	T	0.169242	0.265271	0.175365	0.114483	T	C	C	0.253803	0.210164	T	C	C	0.239131	0.99156	Imputed	2:12276912	2	12276912	C	T	1.03905	0.586676	0.000206601	C	T	0.132741	0.772879	0.134586	7.42045e-05	T	C	C	0.292606	0.196971	T	C	C	0.188781
10:102320471	10:104080228	chr10:102320471:A:G	10	102320471	G	A	1.08543	1.04144	0.892915	G	A	0.17571	0.640811	0.180924	0.822418	A	G	G	0.178114	0.179109	A	G	G	0.166799	0.98215	Imputed	10:104080228	10	104080228	G	A	0.840038	0.750671	0.132609	G	A	0.1403	0.214089	0.153427	0.0615942	A	G	G	0.19729	0.155784	A	G	G	0.180223
2:12132425	2:12272551	chr2:12132425:T:C	2	12132425	C	T	0.804773	0.751328	0.189448	C	T	0.167807	0.195557	0.174374	0.101077	T	C	C	0.254459	0.210162	T	C	C	0.243425	0.99106	Imputed	2:12272551	2	12272551	C	T	1.06423	0.593423	0.000210737	C	T	0.132861	0.639388	0.133887	9.71168e-05	T	C	C	0.2921	0.198176	T	C	C	0.190411
1:31933187	1:32398788	chr1:31933187:A:C	1	31933187	C	A	1.13858	0.40582	6.30774e-05	C	A	0.271417	0.63253	0.226419	6.80286e-05	A	C	C	0.154732	0.0746554	A	C	C	0.0636149	0.98595	Imputed	1:32398788	1	32398788	C	A	0.899163	0.674832	0.156266	C	A	0.191406	0.578678	0.199736	0.0489469	A	C	C	0.109196	0.0857129	A	C	C	0.0886312
4:41119946	4:41121963	chr4:41119946:C:T	4	41119946	T	C	0.787746	0.722441	0.3192	T	C	0.225669	0.290415	0.234875	0.166291	C	T	T	0.120345	0.0897109	C	T	T	0.105276	0.98905	Imputed	4:41121963	4	41121963	T	C	0.804104	0.496324	0.00072094	T	C	0.181593	0.229893	0.17954	9.54804e-05	C	T	T	0.150925	0.0822147	C	T	T	0.0988776
4:41114346	4:41116363	chr4:41114346:C:T	4	41114346	T	C	0.785466	0.720429	0.312157	T	C	0.225658	0.284573	0.234874	0.162682	C	T	T	0.120352	0.0884388	C	T	T	0.105285	0.98931	Imputed	4:41116363	4	41116363	T	C	0.805334	0.497148	0.000746466	T	C	0.181591	0.23317	0.179544	9.92305e-05	C	T	T	0.150606	0.0824793	C	T	T	0.0992099
4:41116739	4:41118756	chr4:41116739:G:T	4	41116739	T	G	0.785466	0.720429	0.312157	T	G	0.225658	0.284573	0.234874	0.162682	G	T	T	0.121448	0.089017	G	T	T	0.10607	0.99526	Genotyped	4:41118756	4	41118756	T	G	0.805334	0.497148	0.000746466	T	G	0.181591	0.23317	0.179544	9.92305e-05	G	T	T	0.150792	0.0823685	G	T	T	0.0990633
6:167995710	6:168396390	chr6:167995710:G:C	6	167995710	C	G	1.07815	1.25053	0.304127	C	G	0.137205	0.583382	0.146117	0.126006	G	C	C	0.333168	0.386074	G	C	C	0.370545	0.98681	Imputed	6:168396390	6	168396390	C	G	1.20579	1.10743	0.239246	C	G	0.114983	0.103634	0.127341	0.422949	G	C	C	0.33693	0.353518	G	C	C	0.314241
5:1836062	5:1836176	chr5:1836062:A:T	5	1836062	T	A	0.834222	0.785652	0.332732	T	A	0.172937	0.294592	0.180397	0.18113	A	T	T	0.241044	0.198441	A	T	T	0.231523	0.96609	Imputed	5:1836176	5	1836176	T	A	1.10017	0.565607	2.94307e-05	T	A	0.134131	0.476643	0.134372	2.22643e-05	A	T	T	0.313143	0.203344	A	T	T	0.189747
4:41117996	4:41120013	chr4:41117996:C:A	4	41117996	A	C	0.787746	0.722441	0.3192	A	C	0.225669	0.290415	0.234875	0.166291	C	A	A	0.120349	0.0897138	C	A	A	0.105279	0.98926	Imputed	4:41120013	4	41120013	A	C	0.805324	0.497014	0.000742052	A	C	0.181597	0.233159	0.179535	9.85404e-05	C	A	A	0.150863	0.0822993	C	A	A	0.0989823
18:68011761	18:65678998	chr18:68011761:C:A	18	68011761	A	C	0.837928	0.998353	0.848739	A	C	0.32058	0.581242	0.353311	0.996277	C	A	A	0.0415826	0.0459573	C	A	A	0.0545209	0.97737	Imputed	18:65678998	18	65678998	A	C	0.981779	0.381805	0.000336035	A	C	0.283981	0.948369	0.240835	6.38945e-05	C	A	A	0.0864514	0.0350305	C	A	A	0.0352803
10:102328107	10:104087864	chr10:102328107:G:A	10	102328107	A	G	1.08102	1.01643	0.905675	A	G	0.176736	0.659376	0.180953	0.928249	G	A	A	0.178152	0.17546	G	A	A	0.163924	0.97807	Imputed	10:104087864	10	104087864	A	G	0.846231	0.764432	0.165768	A	G	0.139831	0.232463	0.153543	0.0802072	G	A	A	0.200135	0.156859	G	A	A	0.180915
14:31953648	14:32422854	chr14:31953648:T:C	14	31953648	C	T	1.01991	1.00167	0.991077	C	T	0.151544	0.896489	0.159106	0.991636	T	C	C	0.309435	0.323121	T	C	C	0.309026	0.95429	Imputed	14:32422854	14	32422854	C	T	0.891988	0.549415	0.000256937	C	T	0.134045	0.393818	0.147356	4.8174e-05	T	C	C	0.402689	0.303992	T	C	C	0.306087
9:82909919	9:85524834	chr9:82909919:A:G	9	82909919	G	A	1.07146	0.892147	0.661919	G	A	0.172846	0.689649	0.173278	0.510142	A	G	G	0.214203	0.197075	A	G	G	0.191539	0.97167	Imputed	9:85524834	9	85524834	G	A	0.936662	0.780146	0.210257	G	A	0.129105	0.61228	0.13943	0.0749729	A	G	G	0.254257	0.207001	A	G	G	0.217368
13:75289817	13:75863953	chr13:75289817:C:G	13	75289817	G	C	1.01636	0.521827	0.000114799	G	C	0.170431	0.924157	0.163154	6.70447e-05	C	G	G	0.348534	0.240796	C	G	G	0.235182	0.96916	Imputed	13:75863953	13	75863953	G	C	0.808228	0.77331	0.064326	G	C	0.119234	0.0741557	0.13285	0.0529795	C	G	G	0.29868	0.240508	C	G	G	0.281903
6:32614298	6:32582075	chr6:32614298:G:A	6	32614298	A	G	1.17025	1.17876	0.436519	A	G	0.151733	0.300125	0.160452	0.305353	G	A	A	0.237931	0.270655	G	A	A	0.239394	0.99997	Genotyped	6:32582075	6	32582075	A	G	1.07682	1.16222	0.521422	A	G	0.12289	0.54701	0.139895	0.282544	G	A	A	0.227027	0.253644	G	A	A	0.23913
5:1007513	5:1007628	chr5:1007513:T:C	5	1007513	C	T	0.989729	0.773473	0.523685	C	T	0.241669	0.965924	0.232744	0.26975	T	C	C	0.103276	0.0791752	T	C	C	0.0819822	0.98999	Imputed	5:1007628	5	1007628	C	T	0.815652	0.817583	0.350406	C	T	0.166865	0.22203	0.184377	0.274681	T	C	C	0.113514	0.0933032	T	C	C	0.110672
22:23896670	22:24238857	chr22:23896670:T:G	22	23896670	G	T	1.36948	1.16068	0.172951	G	T	0.168879	0.0626204	0.17772	0.401788	T	G	T	0.240865	0.212242	T	G	T	0.26429	0.93634	Imputed	22:24238857	22	24238857	G	T	1.15286	1.79032	0.000408237	G	T	0.136162	0.296166	0.146045	6.66901e-05	T	G	T	0.322835	0.225858	T	G	T	0.25102
16:9305683	16:9399540	chr16:9305683:C:T	16	9305683	T	C	0.92862	1.06428	0.70342	T	C	0.134974	0.583236	0.142791	0.662634	C	T	T	0.38801	0.405607	C	T	T	0.419509	0.99091	Imputed	16:9399540	16	9399540	T	C	0.868586	0.609258	0.000309859	T	C	0.111148	0.204948	0.124216	6.63167e-05	C	T	T	0.493219	0.37818	C	T	T	0.402852
1:115631903	1:116174524	chr1:115631903:T:C	1	115631903	C	T	1.10942	1.57731	0.063042	C	T	0.196789	0.597727	0.192606	0.0179779	T	C	T	0.193472	0.139313	T	C	T	0.148315	0.94187	Imputed	1:116174524	1	116174524	C	T	0.704014	1.02183	0.073392	C	T	0.165222	0.0336572	0.163968	0.895201	T	C	T	0.137193	0.13622	T	C	T	0.0965787
3:3080173	3:3121857	chr3:3080173:G:A	3	3080173	A	G	1.038	0.821982	0.640448	A	G	0.234392	0.873563	0.233256	0.400663	G	A	A	0.12414	0.110786	G	A	A	0.114363	0.92644	Imputed	3:3121857	3	3121857	A	G	0.945799	0.454011	6.25419e-05	A	G	0.187693	0.766548	0.178991	1.02619e-05	G	A	A	0.177589	0.104478	G	A	A	0.114788
2:12138122	2:12278248	chr2:12138122:C:T	2	12138122	T	C	0.829339	0.763359	0.25009	T	C	0.168701	0.267338	0.175607	0.124126	C	T	T	0.254314	0.21014	C	T	T	0.238295	0.99216	Imputed	2:12278248	2	12278248	T	C	1.04065	0.587522	0.000212585	T	C	0.132751	0.764036	0.134594	7.76845e-05	C	T	T	0.292743	0.196962	C	T	T	0.188684
8:131582087	8:132594334	chr8:131582087:G:A	8	131582087	A	G	0.920918	0.831478	0.465435	A	G	0.144887	0.569619	0.15075	0.220872	G	A	A	0.335424	0.293664	G	A	A	0.310001	0.97585	Imputed	8:132594334	8	132594334	A	G	1.01177	0.898139	0.670977	A	G	0.115924	0.919591	0.127833	0.400685	G	A	A	0.319162	0.291916	G	A	A	0.289056
12:114472037	12:114909842	chr12:114472037:C:T	12	114472037	T	C	2.01089	0.977509	0.484587	T	C	0.649794	0.282343	0.541114	0.966467	C	T	T	0.0215829	0.0194473	C	T	T	0.00925145	0.96722	Imputed	12:114909842	12	114909842	T	C	0.521435	0.263963	0.000268479	T	C	0.345067	0.059149	0.324613	4.07519e-05	C	T	T	0.0540541	0.0153076	C	T	T	0.0296443
10:79324896	10:81084653	chr10:79324896:A:G	10	79324896	G	A	0.680673	0.944595	0.710494	G	A	0.467467	0.410572	0.544072	0.916563	A	G	G	0.0171136	0.0171766	A	G	G	0.0242273	0.99263	Imputed	10:81084653	10	81084653	G	A	0.268469	0.201245	1.37124e-05	G	A	0.378894	0.00051914	0.3822	2.73173e-05	A	G	G	0.045308	0.00998521	A	G	G	0.0336182
10:102357647	10:104117404	chr10:102357647:T:C	10	102357647	C	T	1.09242	1.04794	0.874834	C	T	0.175629	0.614738	0.180855	0.795716	T	C	C	0.178276	0.179831	T	C	C	0.168769	0.98641	Imputed	10:104117404	10	104117404	C	T	0.850055	0.753117	0.146546	C	T	0.14028	0.246834	0.153541	0.0648004	T	C	C	0.197827	0.157339	T	C	C	0.181033
8:131574054	8:132586301	chr8:131574054:T:A	8	131574054	A	T	0.920918	0.831478	0.465435	A	T	0.144887	0.569619	0.15075	0.220872	T	A	A	0.335469	0.293765	T	A	A	0.310167	0.97649	Imputed	8:132586301	8	132586301	A	T	1.00849	0.899526	0.677831	A	T	0.114409	0.941066	0.126381	0.402121	T	A	A	0.318978	0.292371	T	A	A	0.290561
8:131598317	8:132610564	chr8:131598317:T:C	8	131598317	C	T	0.934446	0.832823	0.478075	C	T	0.144968	0.64	0.1506	0.224479	T	C	C	0.335352	0.293762	T	C	C	0.307113	0.97548	Imputed	8:132610564	8	132610564	C	T	0.991469	0.90043	0.731366	C	T	0.122414	0.944202	0.133794	0.433089	T	C	C	0.314371	0.291413	T	C	C	0.286899
8:19250067	8:19107577	chr8:19250067:A:T	8	19250067	T	A	1.12804	0.837177	0.505623	T	A	0.221651	0.586742	0.217146	0.413111	A	T	T	0.146347	0.122498	A	T	T	0.104599	0.94986	Imputed	8:19107577	8	19107577	T	A	0.847311	0.501557	0.000141325	T	A	0.163925	0.312135	0.160481	1.70952e-05	A	T	T	0.19364	0.117766	A	T	T	0.127653
17:81060850	17:79034650	chr17:81060850:C:T	17	81060850	T	C	0.625338	0.841805	0.451752	T	C	0.367455	0.201388	0.420015	0.681806	C	T	T	0.0310206	0.0278717	C	T	T	0.0424788	0.9939	Imputed	17:79034650	17	79034650	T	C	1.01326	0.653587	0.483341	T	C	0.377142	0.972138	0.356858	0.233366	C	T	T	0.035329	0.0264323	C	T	T	0.0252643
8:131590407	8:132602654	chr8:131590407:C:T	8	131590407	T	C	0.920918	0.831478	0.465435	T	C	0.144887	0.569619	0.15075	0.220872	C	T	T	0.335424	0.29365	C	T	T	0.309992	0.97602	Imputed	8:132602654	8	132602654	T	C	0.994164	0.91157	0.777272	T	C	0.119762	0.961021	0.132069	0.483273	C	T	T	0.313113	0.291246	C	T	T	0.286774
2:29947979	2:30170845	chr2:29947979:C:T	2	29947979	T	C	1.69745	0.798042	0.144842	T	C	0.365245	0.147426	0.299014	0.450572	C	T	T	0.0696443	0.0585652	C	T	T	0.0343665	0.94618	Imputed	2:30170845	2	30170845	T	C	0.841244	0.353259	0.000556703	T	C	0.298382	0.56234	0.261804	7.05113e-05	C	T	T	0.0980376	0.0450619	C	T	T	0.0454497
17:81060041	17:79033841	chr17:81060041:G:A	17	81060041	A	G	0.625338	0.841805	0.451752	A	G	0.367455	0.201388	0.420015	0.681806	G	A	A	0.0310345	0.0272792	G	A	A	0.0424242	0.99867	Genotyped	17:79033841	17	79033841	A	G	1.01553	0.655133	0.486087	A	G	0.377144	0.967401	0.356871	0.23599	G	A	A	0.0354045	0.0264099	G	A	A	0.0250865
5:1834969	5:1835083	chr5:1834969:A:G	5	1834969	G	A	0.825829	0.808213	0.369207	G	A	0.17147	0.264403	0.179925	0.236637	A	G	G	0.242203	0.204545	A	G	G	0.237896	0.96375	Imputed	5:1835083	5	1835083	G	A	1.10774	0.564192	1.68432e-05	G	A	0.132229	0.439026	0.132074	1.4666e-05	A	G	G	0.316219	0.204812	A	G	G	0.189725
8:131554907	8:132567154	chr8:131554907:G:A	8	131554907	A	G	0.920918	0.831478	0.465435	A	G	0.144887	0.569619	0.15075	0.220872	G	A	A	0.335417	0.293748	G	A	A	0.31017	0.9761	Imputed	8:132567154	8	132567154	A	G	0.996389	0.886257	0.629243	A	G	0.114885	0.974878	0.127741	0.344524	G	A	A	0.330598	0.293985	G	A	A	0.293738
8:131575004	8:132587251	chr8:131575004:A:G	8	131575004	G	A	0.920918	0.831478	0.465435	G	A	0.144887	0.569619	0.15075	0.220872	A	G	G	0.335638	0.293859	A	G	G	0.310209	0.97621	Imputed	8:132587251	8	132587251	G	A	1.0068	0.898379	0.674382	G	A	0.114394	0.952735	0.126361	0.396398	A	G	G	0.319023	0.29254	A	G	G	0.290566
11:100253761	11:100124493	chr11:100253761:T:C	11	100253761	C	T	1.28848	1.11179	0.199706	C	T	0.141517	0.0732908	0.151459	0.484125	T	C	T	0.334065	0.31811	T	C	T	0.371817	0.97915	Imputed	11:100124493	11	100124493	C	T	1.14398	1.16104	0.322849	C	T	0.112494	0.231809	0.126442	0.237631	T	C	T	0.348649	0.321269	T	C	T	0.349812
8:131574275	8:132586522	chr8:131574275:A:G	8	131574275	G	A	0.920918	0.831478	0.465435	G	A	0.144887	0.569619	0.15075	0.220872	A	G	G	0.335469	0.293762	A	G	G	0.310167	0.97647	Imputed	8:132586522	8	132586522	G	A	1.00849	0.899526	0.677831	G	A	0.114409	0.941066	0.126381	0.402121	A	G	G	0.318987	0.292423	A	G	G	0.290626
8:131575416	8:132587663	chr8:131575416:A:G	8	131575416	G	A	0.920918	0.831478	0.465435	G	A	0.144887	0.569619	0.15075	0.220872	A	G	G	0.335465	0.293759	A	G	G	0.310167	0.97647	Imputed	8:132587663	8	132587663	G	A	1.00849	0.899526	0.677831	G	A	0.114409	0.941066	0.126381	0.402121	A	G	G	0.31901	0.292289	A	G	G	0.290496
11:76655976	11:76367020	chr11:76655976:G:A	11	76655976	A	G	0.547845	0.755309	0.575087	A	G	0.565847	0.287567	0.636674	0.659378	G	A	A	0.0143519	0.0116069	G	A	A	0.0205848	0.95279	Imputed	11:76367020	11	76367020	A	G	0.396277	0.146974	0.000142159	A	G	0.524475	0.0775822	0.460305	3.10373e-05	G	A	A	0.0393909	0.00947967	G	A	A	0.0169552
8:131572098	8:132584345	chr8:131572098:C:T	8	131572098	T	C	0.920918	0.831478	0.465435	T	C	0.144887	0.569619	0.15075	0.220872	C	T	T	0.335459	0.293759	C	T	T	0.310164	0.97645	Imputed	8:132584345	8	132584345	T	C	1.00695	0.898383	0.67416	T	C	0.114392	0.951738	0.126359	0.396411	C	T	T	0.319665	0.292539	C	T	T	0.290941
4:112021728	4:112942884	chr4:112021728:A:G	4	112021728	G	A	0.493628	0.519595	0.153765	G	A	0.412533	0.0870229	0.434412	0.131783	A	G	G	0.0371243	0.019292	A	G	G	0.0361759	0.96346	Imputed	4:112942884	4	112942884	G	A	0.72038	0.33744	0.000742722	G	A	0.307643	0.286382	0.277178	8.87768e-05	A	G	G	0.0648649	0.022602	A	G	G	0.0316283
8:131553257	8:132565504	chr8:131553257:A:T	8	131553257	T	A	0.920753	0.844122	0.519282	T	A	0.144713	0.568316	0.150784	0.261077	A	T	T	0.331979	0.293761	A	T	T	0.310173	0.97607	Imputed	8:132565504	8	132565504	T	A	1.00729	0.880027	0.580814	T	A	0.115038	0.949672	0.127856	0.31751	A	T	T	0.330947	0.294639	A	T	T	0.291976
8:131574024	8:132586271	chr8:131574024:A:G	8	131574024	G	A	0.920918	0.831478	0.465435	G	A	0.144887	0.569619	0.15075	0.220872	A	G	G	0.335448	0.293751	A	G	G	0.310164	0.97635	Imputed	8:132586271	8	132586271	G	A	1.00849	0.899526	0.677831	G	A	0.114409	0.941066	0.126381	0.402121	A	G	G	0.31894	0.292339	A	G	G	0.290564
8:131573928	8:132586175	chr8:131573928:C:T	8	131573928	T	C	0.920918	0.831478	0.465435	T	C	0.144887	0.569619	0.15075	0.220872	C	T	T	0.335465	0.293765	C	T	T	0.310167	0.97649	Imputed	8:132586175	8	132586175	T	C	1.00849	0.899526	0.677831	T	C	0.114409	0.941066	0.126381	0.402121	C	T	T	0.319022	0.292392	C	T	T	0.290625
8:131573950	8:132586197	chr8:131573950:A:G	8	131573950	G	A	0.920918	0.831478	0.465435	G	A	0.144887	0.569619	0.15075	0.220872	A	G	G	0.335469	0.293764	A	G	G	0.310167	0.97647	Imputed	8:132586197	8	132586197	G	A	1.00849	0.899526	0.677831	G	A	0.114409	0.941066	0.126381	0.402121	A	G	G	0.319	0.292384	A	G	G	0.290615
8:131573983	8:132586230	chr8:131573983:G:A	8	131573983	A	G	0.920918	0.831478	0.465435	A	G	0.144887	0.569619	0.15075	0.220872	G	A	A	0.335469	0.293705	G	A	A	0.310167	0.97632	Imputed	8:132586230	8	132586230	A	G	1.00849	0.899526	0.677831	A	G	0.114409	0.941066	0.126381	0.402121	G	A	A	0.318941	0.292368	G	A	A	0.290585
8:131572267	8:132584514	chr8:131572267:G:A	8	131572267	A	G	0.920918	0.831478	0.465435	A	G	0.144887	0.569619	0.15075	0.220872	G	A	A	0.335469	0.293764	G	A	A	0.310164	0.97648	Imputed	8:132584514	8	132584514	A	G	1.00849	0.899526	0.677831	A	G	0.114409	0.941066	0.126381	0.402121	G	A	A	0.319584	0.292575	G	A	A	0.290921
1:115631417	1:116174038	chr1:115631417:T:C	1	115631417	C	T	1.10942	1.57731	0.063042	C	T	0.196789	0.597727	0.192606	0.0179779	T	C	T	0.193472	0.139316	T	C	T	0.148315	0.94167	Imputed	1:116174038	1	116174038	C	T	0.698131	1.01033	0.066346	C	T	0.164721	0.0291423	0.163318	0.949816	T	C	T	0.137295	0.136245	T	C	T	0.0966126
10:89292783	10:91052540	chr10:89292783:C:G	10	89292783	G	C	1.36379	1.09934	0.100578	G	C	0.144647	0.0319532	0.150322	0.528677	C	G	C	0.33369	0.314261	C	G	C	0.378709	0.95933	Imputed	10:91052540	10	91052540	G	C	0.917029	1.74597	3.89698e-05	G	C	0.128299	0.499602	0.133942	3.17074e-05	C	G	C	0.428438	0.3333	C	G	C	0.303409
8:131563653	8:132575900	chr8:131563653:A:G	8	131563653	G	A	0.920918	0.831478	0.465435	G	A	0.144887	0.569619	0.15075	0.220872	A	G	G	0.335462	0.293769	A	G	G	0.310185	0.97625	Imputed	8:132575900	8	132575900	G	A	0.998649	0.898444	0.690538	G	A	0.114863	0.990608	0.127327	0.400307	A	G	G	0.324834	0.293404	A	G	G	0.29273
8:131563906	8:132576153	chr8:131563906:C:T	8	131563906	T	C	0.920918	0.831478	0.465435	T	C	0.144887	0.569619	0.15075	0.220872	C	T	T	0.335465	0.293789	C	T	T	0.310185	0.97606	Imputed	8:132576153	8	132576153	T	C	0.998649	0.898444	0.690538	T	C	0.114863	0.990608	0.127327	0.400307	C	T	T	0.324777	0.293387	C	T	T	0.292701
5:1815492	5:1815606	chr5:1815492:C:T	5	1815492	T	C	0.850065	0.702293	0.300579	T	C	0.228966	0.478038	0.227646	0.120559	C	T	T	0.128945	0.0879075	C	T	T	0.104191	0.97637	Imputed	5:1815606	5	1815606	T	C	1.04901	0.481549	0.000101648	T	C	0.191013	0.802203	0.174899	2.93932e-05	C	T	T	0.15943	0.0846786	C	T	T	0.0810277
6:37728659	6:37696435	chr6:37728659:G:A	6	37728659	A	G	0.536759	0.399506	1.0988e-06	A	G	0.185217	0.000781308	0.185603	7.67391e-07	G	A	A	0.233741	0.109251	G	A	A	0.187021	0.99278	Imputed	6:37696435	6	37696435	A	G	0.991407	0.92065	0.874714	A	G	0.146431	0.953001	0.160388	0.606223	G	A	A	0.166043	0.151943	G	A	A	0.154872
5:1766621	5:1766736	chr5:1766621:G:T	5	1766621	T	G	0.758014	0.67101	0.183853	T	G	0.227888	0.224081	0.230267	0.0831587	G	T	T	0.124038	0.088701	G	T	T	0.111412	0.97393	Imputed	5:1766736	5	1766736	T	G	0.944734	0.489907	0.000200021	T	G	0.181696	0.754362	0.171465	3.16261e-05	G	T	T	0.162162	0.0860073	G	T	T	0.0909091
6:152194166	6:152515301	chr6:152194166:T:C	6	152194166	C	T	0.866797	1.27359	0.10411	C	T	0.15736	0.363651	0.156711	0.122783	T	C	T	0.392607	0.360628	T	C	T	0.341185	0.92194	Imputed	6:152515301	6	152515301	C	T	1.34979	1.60505	6.42743e-05	C	T	0.107015	0.00506493	0.118833	6.84197e-05	T	C	T	0.438154	0.326619	T	C	T	0.397235
1:115635938	1:116178559	chr1:115635938:A:G	1	115635938	G	A	1.10942	1.57731	0.063042	G	A	0.196789	0.597727	0.192606	0.0179779	A	G	A	0.193472	0.139313	A	G	A	0.148312	0.94168	Imputed	1:116178559	1	116178559	G	A	0.660599	1.00768	0.036612	G	A	0.172696	0.0163591	0.168151	0.963691	A	G	A	0.136658	0.136773	A	G	A	0.0966092
22:23909579	22:24251766	chr22:23909579:C:A	22	23909579	A	C	1.29788	1.15629	0.231216	A	C	0.155155	0.0928666	0.167545	0.386084	C	A	C	0.254368	0.22588	C	A	C	0.273233	0.95875	Imputed	22:24251766	22	24251766	A	C	1.14416	1.70856	0.000376713	A	C	0.125686	0.283961	0.133574	6.06799e-05	C	A	C	0.32726	0.223669	C	A	C	0.250809
8:131558075	8:132570322	chr8:131558075:C:A	8	131558075	A	C	0.920918	0.831478	0.465435	A	C	0.144887	0.569619	0.15075	0.220872	C	A	A	0.335434	0.293765	C	A	A	0.310173	0.97606	Imputed	8:132570322	8	132570322	A	C	1.00324	0.898618	0.68528	A	C	0.114794	0.977508	0.127316	0.401117	C	A	A	0.326632	0.293747	C	A	A	0.293247
8:131563956	8:132576203	chr8:131563956:T:C	8	131563956	C	T	0.918725	0.833588	0.473836	C	T	0.144749	0.558128	0.151026	0.228128	T	C	C	0.335331	0.293765	T	C	C	0.31017	0.97622	Imputed	8:132576203	8	132576203	C	T	0.998649	0.898444	0.690538	C	T	0.114863	0.990608	0.127327	0.400307	T	C	C	0.324756	0.293386	T	C	C	0.292695
5:1836292	5:1836406	chr5:1836292:G:C	5	1836292	C	G	0.830925	0.782663	0.319613	C	G	0.172887	0.284029	0.180353	0.174228	G	C	C	0.241023	0.197609	G	C	C	0.231511	0.96642	Imputed	5:1836406	5	1836406	C	G	1.10041	0.576407	5.975e-05	C	G	0.134601	0.477168	0.134769	4.35036e-05	G	C	C	0.307313	0.20192	G	C	C	0.189705
8:131563481	8:132575728	chr8:131563481:T:G	8	131563481	G	T	0.920918	0.831478	0.465435	G	T	0.144887	0.569619	0.15075	0.220872	T	G	G	0.335452	0.293767	T	G	G	0.310176	0.97635	Imputed	8:132575728	8	132575728	G	T	0.998649	0.898444	0.690538	G	T	0.114863	0.990608	0.127327	0.400307	T	G	G	0.324975	0.293443	T	G	G	0.292805
8:3858734	8:3716256	chr8:3858734:C:G	8	3858734	G	C	0.617285	0.861463	0.42914	G	C	0.366343	0.187882	0.419168	0.72202	C	G	G	0.0307413	0.0267264	C	G	G	0.0441427	0.98389	Imputed	8:3716256	8	3716256	G	C	0.943179	0.309335	0.000463521	G	C	0.36477	0.872586	0.299047	8.72458e-05	C	G	G	0.064816	0.0217206	C	G	G	0.0290533
1:43429629	1:43895300	chr1:43429629:C:T	1	43429629	T	C	1.23492	0.580099	0.355338	T	C	0.533984	0.692728	0.446548	0.222662	C	T	T	0.0309789	0.0237349	C	T	T	0.021233	0.93215	Imputed	1:43895300	1	43895300	T	C	0.894598	0.254668	0.000484038	T	C	0.455387	0.806778	0.350075	9.33941e-05	C	T	T	0.0506681	0.0224276	C	T	T	0.0225537
8:131555972	8:132568219	chr8:131555972:G:A	8	131555972	A	G	0.920918	0.831478	0.465435	A	G	0.144887	0.569619	0.15075	0.220872	G	A	A	0.335417	0.293758	G	A	A	0.310158	0.97603	Imputed	8:132568219	8	132568219	A	G	0.998386	0.898631	0.691888	A	G	0.114861	0.98878	0.127333	0.401248	G	A	A	0.327311	0.293876	G	A	A	0.293501
8:131556400	8:132568647	chr8:131556400:A:G	8	131556400	G	A	0.920918	0.831478	0.465435	G	A	0.144887	0.569619	0.15075	0.220872	A	G	G	0.335421	0.293754	A	G	G	0.310173	0.97616	Imputed	8:132568647	8	132568647	G	A	0.998386	0.898631	0.691888	G	A	0.114861	0.98878	0.127333	0.401248	A	G	G	0.327146	0.293832	A	G	G	0.293429
1:31926338	1:32391939	chr1:31926338:A:T	1	31926338	T	A	1.15917	0.412875	7.49674e-05	T	A	0.270793	0.585454	0.225535	8.7715e-05	A	T	T	0.154718	0.0747778	A	T	T	0.0635907	0.98758	Imputed	1:32391939	1	32391939	T	A	0.902803	0.69724	0.203057	T	A	0.188614	0.587738	0.197908	0.0684273	A	T	T	0.10892	0.0848885	A	T	T	0.0882377
6:168005103	6:168405783	chr6:168005103:A:G	6	168005103	G	A	1.07909	1.22503	0.375734	G	A	0.137946	0.581091	0.146572	0.166134	A	G	G	0.339597	0.385301	A	G	G	0.370491	0.99016	Imputed	6:168405783	6	168405783	G	A	1.18113	1.07263	0.334181	G	A	0.114122	0.144635	0.127991	0.58381	A	G	G	0.338943	0.353119	A	G	G	0.315632
19:32183632	19:32674538	chr19:32183632:C:T	19	32183632	T	C	0.946671	0.394902	0.000141008	T	C	0.263195	0.835054	0.229653	5.21588e-05	C	T	T	0.155176	0.0703461	C	T	T	0.0734364	0.99722	Genotyped	19:32674538	19	32674538	T	C	1.04895	0.794722	0.517687	T	C	0.213735	0.823064	0.219155	0.294455	C	T	T	0.0922777	0.0803226	C	T	T	0.0757393
8:131562662	8:132574909	chr8:131562662:G:A	8	131562662	A	G	0.920918	0.831478	0.465435	A	G	0.144887	0.569619	0.15075	0.220872	G	A	A	0.335462	0.293766	G	A	A	0.310185	0.97649	Imputed	8:132574909	8	132574909	A	G	0.998649	0.898444	0.690538	A	G	0.114863	0.990608	0.127327	0.400307	G	A	A	0.325256	0.293513	G	A	A	0.292954
1:242808802	1:242972104	chr1:242808802:G:C	1	242808802	C	G	1.0052	0.930293	0.896414	C	G	0.160424	0.974216	0.165968	0.6633	G	C	C	0.237118	0.216083	G	C	C	0.217322	0.99504	Imputed	1:242972104	1	242972104	C	G	0.716473	0.554271	9.66571e-05	C	G	0.134315	0.0130529	0.143677	4.006e-05	G	C	C	0.253269	0.164844	G	C	C	0.213981
12:101135476	12:101529254	chr12:101135476:T:C	12	101135476	C	T	1.19105	1.12724	0.471905	C	T	0.153745	0.255461	0.158853	0.450855	T	C	C	0.229394	0.25794	T	C	C	0.222388	0.98742	Imputed	12:101529254	12	101529254	C	T	0.935959	0.739207	0.099851	C	T	0.128676	0.60701	0.13948	0.0302764	T	C	C	0.270332	0.219148	T	C	C	0.231227
10:102324151	10:104083908	chr10:102324151:T:C	10	102324151	C	T	1.10424	1.05952	0.841859	C	T	0.175844	0.572823	0.181076	0.749505	T	C	C	0.178231	0.180709	T	C	C	0.1669	0.98133	Imputed	10:104083908	10	104083908	C	T	0.843168	0.761746	0.157039	C	T	0.139867	0.222595	0.153568	0.0763724	T	C	C	0.200149	0.157492	T	C	C	0.180868
12:101131595	12:101525373	chr12:101131595:C:T	12	101131595	T	C	1.17358	1.1535	0.476493	T	C	0.153229	0.296214	0.159687	0.371183	C	T	T	0.222483	0.255087	C	T	T	0.222361	0.98728	Imputed	12:101525373	12	101525373	T	C	0.942347	0.729363	0.078778	T	C	0.128615	0.644294	0.138733	0.0229206	C	T	T	0.27027	0.214286	C	T	T	0.227273
7:23068814	7:23108433	chr7:23068814:T:A	7	23068814	A	T	0.807692	0.840519	0.797355	A	T	0.349269	0.540875	0.367661	0.636539	T	A	A	0.0466858	0.0427158	T	A	A	0.0554423	0.92043	Imputed	7:23108433	7	23108433	A	T	1.0086	0.371891	0.000265252	A	T	0.303088	0.977467	0.24688	6.15945e-05	T	A	A	0.0969774	0.0501039	T	A	A	0.0471152
9:68748025	9:71362941	chr9:68748025:A:C	9	68748025	C	A	0.918585	1.15778	0.368946	C	A	0.138285	0.539151	0.143846	0.308459	A	C	A	0.470964	0.444025	A	C	A	0.423797	0.96923	Imputed	9:71362941	9	71362941	C	A	0.410998	0.182582	6.396e-05	C	A	0.380338	0.0193959	0.415064	4.18373e-05	A	C	A	0.387166	0.438329	A	C	A	0.437694
6:14941117	6:14941348	chr6:14941117:C:T	6	14941117	T	C	0.810753	1.25783	0.377138	T	C	0.246092	0.393939	0.292919	0.433558	C	T	T	0.0603859	0.0723547	C	T	T	0.0874915	0.98028	Imputed	6:14941348	6	14941348	T	C	0.779431	0.400368	0.000254605	T	C	0.227189	0.272709	0.218106	2.70585e-05	C	T	T	0.115445	0.0584583	C	T	T	0.0663158
8:131566427	8:132578674	chr8:131566427:G:A	8	131566427	A	G	0.923141	0.823898	0.428119	A	G	0.143964	0.578548	0.149453	0.194933	G	A	A	0.341379	0.299145	G	A	A	0.315152	0.99997	Genotyped	8:132578674	8	132578674	A	G	1.00207	0.920419	0.799081	A	G	0.115397	0.98569	0.128058	0.517262	G	A	A	0.315216	0.293093	G	A	A	0.290677
8:131579494	8:132591741	chr8:131579494:C:A	8	131579494	A	C	0.920918	0.831478	0.465435	A	C	0.144887	0.569619	0.15075	0.220872	C	A	A	0.335441	0.293674	C	A	A	0.310001	0.97591	Imputed	8:132591741	8	132591741	A	C	1.01266	0.918595	0.77142	A	C	0.114662	0.912659	0.127309	0.5048	C	A	A	0.317703	0.292055	C	A	A	0.289333
11:100243220	11:100113952	chr11:100243220:C:T	11	100243220	T	C	1.27146	1.06477	0.221137	T	C	0.138383	0.0826473	0.149174	0.673951	C	T	C	0.34423	0.3328	C	T	C	0.386753	0.98291	Imputed	11:100113952	11	100113952	T	C	1.15108	1.1596	0.30981	T	C	0.112883	0.21262	0.126578	0.242056	C	T	C	0.359089	0.32944	C	T	C	0.361832
5:1826658	5:1826772	chr5:1826658:C:T	5	1826658	T	C	0.812097	0.814888	0.336987	T	C	0.167994	0.215366	0.176692	0.246644	C	T	T	0.242014	0.213452	C	T	T	0.243718	0.98607	Imputed	5:1826772	5	1826772	T	C	1.08702	0.568376	2.759e-05	T	C	0.131049	0.524324	0.131967	1.85933e-05	C	T	T	0.322046	0.212285	C	T	T	0.206059
9:80075938	9:82690853	chr9:80075938:A:G	9	80075938	G	A	1.64205	2.02365	2.17215e-06	G	A	0.145033	0.000627298	0.150491	2.8132e-06	A	G	A	0.382917	0.236303	A	G	A	0.341984	0.97793	Imputed	9:82690853	9	82690853	G	A	0.9111	1.15858	0.3465	G	A	0.127717	0.466018	0.139938	0.29285	A	G	A	0.284818	0.264964	A	G	A	0.255559
4:41130938	4:41132955	chr4:41130938:C:G	4	41130938	G	C	0.7765	0.763234	0.397266	G	C	0.22793	0.267081	0.241346	0.262921	C	G	G	0.120156	0.0896742	C	G	G	0.105327	0.98397	Imputed	4:41132955	4	41132955	G	C	0.797124	0.498552	0.000732932	G	C	0.180822	0.209855	0.178712	9.828e-05	C	G	G	0.151178	0.0839652	C	G	G	0.100165
8:3862308	8:3719830	chr8:3862308:T:G	8	3862308	G	T	0.626312	1.00818	0.362238	G	T	0.343632	0.173308	0.410268	0.984162	T	G	G	0.0308204	0.0313262	T	G	G	0.0481425	0.99511	Imputed	8:3719830	8	3719830	G	T	0.77667	0.285071	0.000149257	G	T	0.344465	0.463122	0.292966	1.83698e-05	T	G	G	0.0699371	0.0227445	T	G	G	0.0367066
1:22096228	1:22422721	chr1:22096228:G:A	1	22096228	A	G	1.2222	0.770775	0.102905	A	G	0.191371	0.294404	0.180214	0.148536	G	A	A	0.196166	0.158771	G	A	A	0.133173	0.99506	Imputed	1:22422721	1	22422721	A	G	0.896039	0.95142	0.74074	A	G	0.142718	0.441806	0.163359	0.76048	G	A	A	0.153987	0.1468	G	A	A	0.16616
1:115645973	1:116188594	chr1:115645973:T:A	1	115645973	A	T	0.926715	0.636926	0.062501	A	T	0.195987	0.697767	0.191891	0.0187318	T	A	A	0.185393	0.130777	T	A	A	0.138788	0.99456	Imputed	1:116188594	1	116188594	A	T	1.54475	1.00859	0.042673	A	T	0.184355	0.0183327	0.176941	0.961464	T	A	A	0.135134	0.135362	T	A	A	0.096609
8:19251091	8:19108601	chr8:19251091:T:G	8	19251091	G	T	1.07408	0.824205	0.560439	G	T	0.221885	0.747378	0.219011	0.377363	T	G	G	0.142882	0.117122	T	G	G	0.104851	0.95128	Imputed	8:19108601	8	19108601	G	T	0.909602	0.540839	0.000604719	G	T	0.161271	0.556861	0.157159	9.19482e-05	T	G	G	0.19371	0.115977	T	G	G	0.127125
12:101132286	12:101526064	chr12:101132286:T:C	12	101132286	C	T	1.1798	1.18495	0.401539	C	T	0.151367	0.274689	0.158911	0.285563	T	C	C	0.224148	0.257852	T	C	C	0.224233	0.99982	Genotyped	12:101526064	12	101526064	C	T	0.934488	0.721863	0.067839	C	T	0.128958	0.599297	0.139132	0.0191539	T	C	C	0.27027	0.214356	T	C	C	0.227275
9:137141280	9:140035732	chr9:137141280:A:C	9	137141280	C	A	1.0199	1.02023	0.983466	C	A	0.13187	0.881229	0.137611	0.884259	A	C	A	0.48013	0.474678	A	C	A	0.478812	0.98638	Imputed	9:140035732	9	140035732	C	A	0.644434	0.532615	7.29864e-06	C	A	0.134693	0.00110585	0.151311	3.13668e-05	A	C	A	0.412655	0.512059	A	C	A	0.432088
1:61485298	1:61950970	chr1:61485298:G:A	1	61485298	A	G	1.06111	0.970499	0.910039	A	G	0.175895	0.735934	0.187454	0.873083	G	A	G	0.184371	0.188667	G	A	G	0.192758	0.95371	Imputed	1:61950970	1	61950970	A	G	1.03069	1.78911	0.000246896	A	G	0.142212	0.831674	0.143691	5.1574e-05	G	A	G	0.268831	0.183102	G	A	G	0.185852
6:168001295	6:168401975	chr6:168001295:T:A	6	168001295	A	T	1.0726	1.2249	0.372086	A	T	0.136643	0.608029	0.145402	0.162967	T	A	A	0.339659	0.386479	T	A	A	0.370658	0.99179	Imputed	6:168401975	6	168401975	A	T	1.18093	1.08727	0.316031	A	T	0.112652	0.139879	0.126801	0.509367	T	A	A	0.340578	0.354468	T	A	A	0.317259
8:131580056	8:132592303	chr8:131580056:G:T	8	131580056	T	G	0.920918	0.831478	0.465435	T	G	0.144887	0.569619	0.15075	0.220872	G	T	T	0.335441	0.29376	G	T	T	0.310044	0.97572	Imputed	8:132592303	8	132592303	T	G	1.01256	0.914505	0.750641	T	G	0.114714	0.913366	0.127019	0.481672	G	T	T	0.319108	0.292047	G	T	T	0.289308
8:131568561	8:132580808	chr8:131568561:G:C	8	131568561	C	G	0.920918	0.831478	0.465435	C	G	0.144887	0.569619	0.15075	0.220872	G	C	C	0.335465	0.293745	G	C	C	0.310167	0.97646	Imputed	8:132580808	8	132580808	C	G	1.0086	0.917271	0.774353	C	G	0.115206	0.940739	0.127988	0.49987	G	C	C	0.314381	0.292858	G	C	C	0.290209
8:131567717	8:132579964	chr8:131567717:A:T	8	131567717	T	A	0.920918	0.831478	0.465435	T	A	0.144887	0.569619	0.15075	0.220872	A	T	T	0.335469	0.293765	A	T	T	0.310167	0.97579	Imputed	8:132579964	8	132579964	T	A	1.0086	0.917271	0.774353	T	A	0.115206	0.940739	0.127988	0.49987	A	T	T	0.314751	0.292985	A	T	T	0.290557
8:131580250	8:132592497	chr8:131580250:T:C	8	131580250	C	T	0.920918	0.831478	0.465435	C	T	0.144887	0.569619	0.15075	0.220872	T	C	C	0.335393	0.29376	T	C	C	0.310052	0.97576	Imputed	8:132592497	8	132592497	C	T	1.01371	0.915514	0.753249	C	T	0.114729	0.905535	0.127022	0.487111	T	C	C	0.319132	0.292028	T	C	C	0.289258
4:932335	4:926123	chr4:932335:C:T	4	932335	T	C	1.01303	0.678342	0.503212	T	C	0.370418	0.97213	0.346399	0.262545	C	T	T	0.0593525	0.039883	C	T	T	0.037515	0.93795	Imputed	4:926123	4	926123	T	C	0.769554	0.360251	0.000436928	T	C	0.278753	0.347372	0.251882	5.05013e-05	C	T	T	0.0920696	0.0376482	C	T	T	0.047897
12:101137235	12:101531013	chr12:101137235:C:T	12	101137235	T	C	1.19493	1.14251	0.443044	T	C	0.153693	0.246565	0.159524	0.403625	C	T	T	0.230073	0.258261	C	T	T	0.222383	0.98693	Imputed	12:101531013	12	101531013	T	C	0.940673	0.742733	0.107215	T	C	0.128673	0.634563	0.139498	0.0330019	C	T	T	0.270268	0.219088	C	T	T	0.231223
8:3862677	8:3720199	chr8:3862677:G:T	8	3862677	T	G	0.626312	1.00818	0.362238	T	G	0.343632	0.173308	0.410268	0.984162	G	T	T	0.0308204	0.0313219	G	T	T	0.0481394	0.99513	Imputed	8:3720199	8	3720199	T	G	0.837253	0.28761	0.000145034	T	G	0.35344	0.615265	0.292718	2.07039e-05	G	T	T	0.0700611	0.0227139	G	T	T	0.036714
8:3862493	8:3720015	chr8:3862493:G:A	8	3862493	A	G	0.626312	1.00818	0.362238	A	G	0.343632	0.173308	0.410268	0.984162	G	A	A	0.0308308	0.0313915	G	A	A	0.0480607	0.9941	Imputed	8:3720015	8	3720015	A	G	0.837253	0.28761	0.000145034	A	G	0.35344	0.615265	0.292718	2.07039e-05	G	A	A	0.0700423	0.0227388	G	A	A	0.0367201
6:37724632	6:37692408	chr6:37724632:G:A	6	37724632	A	G	0.571438	0.423907	5.35028e-06	A	G	0.182579	0.00217695	0.182823	2.67416e-06	G	A	A	0.234483	0.112536	G	A	A	0.184843	0.99988	Genotyped	6:37692408	6	37692408	A	G	0.968088	0.917914	0.865556	A	G	0.146508	0.824804	0.161083	0.594916	G	A	A	0.16604	0.152735	G	A	A	0.156668
8:131566935	8:132579182	chr8:131566935:G:A	8	131566935	A	G	0.920918	0.831478	0.465435	A	G	0.144887	0.569619	0.15075	0.220872	G	A	A	0.335462	0.293769	G	A	A	0.310188	0.97634	Imputed	8:132579182	8	132579182	A	G	1.00819	0.920123	0.788661	A	G	0.115306	0.943584	0.128021	0.515519	G	A	A	0.314986	0.29305	G	A	A	0.29058
8:131566763	8:132579010	chr8:131566763:C:T	8	131566763	T	C	0.920918	0.831478	0.465435	T	C	0.144887	0.569619	0.15075	0.220872	C	T	T	0.335462	0.293769	C	T	T	0.310185	0.97629	Imputed	8:132579010	8	132579010	T	C	1.00207	0.920419	0.799081	T	C	0.115397	0.98569	0.128058	0.517262	C	T	T	0.315102	0.293063	C	T	T	0.290636
8:131566768	8:132579015	chr8:131566768:G:C	8	131566768	C	G	0.920918	0.831478	0.465435	C	G	0.144887	0.569619	0.15075	0.220872	G	C	C	0.335521	0.293757	G	C	C	0.310185	0.97627	Imputed	8:132579015	8	132579015	C	G	1.00207	0.920419	0.799081	C	G	0.115397	0.98569	0.128058	0.517262	G	C	C	0.315089	0.29308	G	C	C	0.290632
8:131566911	8:132579158	chr8:131566911:A:C	8	131566911	C	A	0.920918	0.831478	0.465435	C	A	0.144887	0.569619	0.15075	0.220872	A	C	C	0.335459	0.293762	A	C	C	0.310185	0.97646	Imputed	8:132579158	8	132579158	C	A	1.00207	0.920419	0.799081	C	A	0.115397	0.98569	0.128058	0.517262	A	C	C	0.315024	0.293062	A	C	C	0.290602
5:117815985	5:117151680	chr5:117815985:T:G	5	117815985	G	T	0.847393	0.627963	0.013536	G	T	0.156684	0.290582	0.157923	0.00321688	T	G	G	0.294321	0.212741	T	G	G	0.23743	0.98904	Imputed	5:117151680	5	117151680	G	T	0.82524	0.790719	0.106413	G	T	0.119884	0.109107	0.133515	0.078629	T	G	G	0.270502	0.223242	T	G	G	0.25606
8:31434043	8:31291559	chr8:31434043:T:C	8	31434043	C	T	1.12016	0.98511	0.869486	C	T	0.236602	0.631528	0.239905	0.950138	T	C	C	0.101137	0.0971079	T	C	C	0.092833	0.94807	Imputed	8:31291559	8	31291559	C	T	0.990433	0.737181	0.280325	C	T	0.185544	0.958681	0.192065	0.112377	T	C	C	0.121203	0.0909529	T	C	C	0.0908654
1:61486902	1:61952574	chr1:61486902:A:G	1	61486902	G	A	1.05282	0.98676	0.945797	G	A	0.177341	0.771641	0.188275	0.943563	A	G	A	0.184281	0.187105	A	G	A	0.189718	0.95382	Imputed	1:61952574	1	61952574	G	A	1.03221	1.77662	0.000361373	G	A	0.143398	0.825024	0.145153	7.51567e-05	A	G	A	0.268901	0.182945	A	G	A	0.185857
1:61486496	1:61952168	chr1:61486496:C:G	1	61486496	G	C	1.05282	0.98676	0.945797	G	C	0.177341	0.771641	0.188275	0.943563	C	G	C	0.184278	0.187104	C	G	C	0.189718	0.95389	Imputed	1:61952168	1	61952168	G	C	1.03221	1.77662	0.000361373	G	C	0.143398	0.825024	0.145153	7.51567e-05	C	G	C	0.268861	0.182868	C	G	C	0.185845
8:30696489	8:30554006	chr8:30696489:G:A	8	30696489	A	G	1.05971	1.04893	0.896707	A	G	0.139842	0.678337	0.145048	0.741873	G	A	A	0.444345	0.46227	G	A	A	0.439943	0.95143	Imputed	8:30554006	8	30554006	A	G	0.834751	0.63224	0.000258598	A	G	0.102478	0.0779779	0.115814	7.53212e-05	G	A	A	0.522621	0.400136	G	A	A	0.450668
5:1808937	5:1809051	chr5:1808937:G:A	5	1808937	A	G	0.850065	0.702293	0.300579	A	G	0.228966	0.478038	0.227646	0.120559	G	A	A	0.128972	0.0879544	G	A	A	0.104234	0.97771	Imputed	5:1809051	5	1809051	A	G	1.04372	0.492264	0.000190353	A	G	0.190783	0.822523	0.175395	5.32616e-05	G	A	A	0.156886	0.0845488	G	A	A	0.0810277
8:3861557	8:3719079	chr8:3861557:C:T	8	3861557	T	C	0.626312	1.00818	0.362238	T	C	0.343632	0.173308	0.410268	0.984162	C	T	T	0.0308206	0.0312835	C	T	T	0.0481425	0.99664	Imputed	8:3719079	8	3719079	T	C	0.761131	0.294391	0.000220951	T	C	0.335241	0.415536	0.290825	2.61373e-05	C	T	T	0.0695431	0.0227344	C	T	T	0.0365569
7:156025835	7:155818529	chr7:156025835:A:C	7	156025835	C	A	0.958766	0.889499	0.848529	C	A	0.198082	0.831654	0.203861	0.5657	A	C	C	0.154259	0.143192	A	C	C	0.147243	0.98724	Imputed	7:155818529	7	155818529	C	A	1.18094	0.544953	6.84057e-05	C	A	0.162424	0.305876	0.154518	8.54078e-05	A	C	C	0.222934	0.137954	A	C	C	0.12373
7:156025648	7:155818342	chr7:156025648:A:G	7	156025648	G	A	0.958766	0.889499	0.848529	G	A	0.198082	0.831654	0.203861	0.5657	A	G	G	0.154259	0.143188	A	G	G	0.147243	0.98725	Imputed	7:155818342	7	155818342	G	A	1.19977	0.545297	5.69517e-05	G	A	0.163306	0.264727	0.154493	8.66412e-05	A	G	G	0.222718	0.137963	A	G	G	0.123692
8:131576203	8:132588450	chr8:131576203:C:T	8	131576203	T	C	0.920918	0.831478	0.465435	T	C	0.144887	0.569619	0.15075	0.220872	C	T	T	0.335459	0.293754	C	T	T	0.310161	0.97641	Imputed	8:132588450	8	132588450	T	C	1.01429	0.927878	0.811785	T	C	0.114926	0.90174	0.127477	0.557066	C	T	T	0.312696	0.292177	C	T	T	0.289723
4:937408	4:931196	chr4:937408:A:T	4	937408	T	A	1.01729	0.680861	0.506992	T	A	0.370434	0.963083	0.346381	0.267106	A	T	T	0.0593933	0.0404699	A	T	T	0.0376091	0.937	Imputed	4:931196	4	931196	T	A	0.769758	0.362564	0.000476016	T	A	0.278726	0.347815	0.251716	5.56457e-05	A	T	T	0.0918076	0.0374261	A	T	T	0.0479003
16:9303639	16:9397496	chr16:9303639:C:T	16	9303639	T	C	0.915597	1.06608	0.63575	T	C	0.133785	0.509825	0.141487	0.651082	C	T	T	0.406897	0.42308	C	T	T	0.446791	0.99916	Genotyped	16:9397496	16	9397496	T	C	0.913223	0.609136	0.000291221	T	C	0.110734	0.412356	0.123716	6.1529e-05	C	T	T	0.508878	0.395937	C	T	T	0.406213
6:168000962	6:168401642	chr6:168000962:G:T	6	168000962	T	G	1.0726	1.2249	0.372086	T	G	0.136643	0.608029	0.145402	0.162967	G	T	T	0.339655	0.38647	G	T	T	0.370652	0.9916	Imputed	6:168401642	6	168401642	T	G	1.18388	1.08065	0.311576	T	G	0.112833	0.134649	0.126291	0.539105	G	T	T	0.340648	0.354613	G	T	T	0.31749
9:117272272	9:120034551	chr9:117272272:C:T	9	117272272	T	C	0.755378	0.463905	0.000384671	T	C	0.204006	0.169088	0.192999	6.90069e-05	C	T	T	0.212338	0.112074	C	T	T	0.1429	0.96799	Imputed	9:120034551	9	120034551	T	C	0.869744	0.884505	0.618672	T	C	0.16379	0.394191	0.177056	0.488212	C	T	T	0.150036	0.143366	C	T	T	0.154261
8:3862035	8:3719557	chr8:3862035:A:C	8	3862035	C	A	0.626312	1.00818	0.362238	C	A	0.343632	0.173308	0.410268	0.984162	A	C	C	0.0308377	0.0313219	A	C	C	0.0482061	0.99562	Imputed	8:3719557	8	3719557	C	A	0.760392	0.294077	0.000218229	C	A	0.335261	0.413907	0.290839	2.57382e-05	A	C	C	0.0701479	0.0227622	A	C	C	0.0367042
8:3861732	8:3719254	chr8:3861732:T:C	8	3861732	C	T	0.626312	1.00818	0.362238	C	T	0.343632	0.173308	0.410268	0.984162	T	C	C	0.0307967	0.0313204	T	C	C	0.0481425	0.99575	Imputed	8:3719254	8	3719254	C	T	0.761131	0.294391	0.000220951	C	T	0.335241	0.415536	0.290825	2.61373e-05	T	C	C	0.0698128	0.0227661	T	C	C	0.0366988
8:3861757	8:3719279	chr8:3861757:C:T	8	3861757	T	C	0.626312	1.00818	0.362238	T	C	0.343632	0.173308	0.410268	0.984162	C	T	T	0.0308103	0.0313205	C	T	T	0.0481425	0.99596	Imputed	8:3719279	8	3719279	T	C	0.761131	0.294391	0.000220951	T	C	0.335241	0.415536	0.290825	2.61373e-05	C	T	T	0.0698316	0.0227654	C	T	T	0.0366988
12:101140388	12:101534166	chr12:101140388:A:C	12	101140388	C	A	1.19046	1.1381	0.459614	C	A	0.153624	0.256445	0.159448	0.417209	A	C	C	0.230097	0.25793	A	C	C	0.222383	0.98708	Imputed	12:101534166	12	101534166	C	A	0.941305	0.743214	0.108189	C	A	0.128656	0.638244	0.139483	0.033366	A	C	C	0.270303	0.219222	A	C	C	0.231219
7:156026997	7:155819691	chr7:156026997:C:T	7	156026997	T	C	1.05583	1.07574	0.926814	T	C	0.19942	0.785288	0.207787	0.72531	C	T	C	0.15357	0.145795	C	T	C	0.150563	0.94969	Imputed	7:155819691	7	155819691	T	C	0.907167	1.92736	5.06947e-05	T	C	0.164195	0.552935	0.157006	2.92605e-05	C	T	C	0.216294	0.128772	C	T	C	0.120648
6:167999200	6:168399880	chr6:167999200:G:A	6	167999200	A	G	1.07361	1.2253	0.370584	A	G	0.13666	0.603231	0.145392	0.162256	G	A	A	0.339755	0.387549	G	A	A	0.37094	0.99292	Imputed	6:168399880	6	168399880	A	G	1.17742	1.07294	0.337688	A	G	0.112635	0.147041	0.125835	0.575821	G	A	A	0.340673	0.354884	G	A	A	0.317907
8:131571633	8:132583880	chr8:131571633:G:A	8	131571633	A	G	0.920918	0.831478	0.465435	A	G	0.144887	0.569619	0.15075	0.220872	G	A	A	0.335282	0.293762	G	A	A	0.310164	0.9764	Imputed	8:132583880	8	132583880	A	G	1.00551	0.929032	0.832329	A	G	0.114627	0.961777	0.127768	0.564524	G	A	A	0.313352	0.292532	G	A	A	0.290984
8:3860613	8:3718135	chr8:3860613:G:C	8	3860613	C	G	0.666783	1.00401	0.480999	C	G	0.349604	0.24634	0.410273	0.992212	G	C	C	0.0306653	0.0309373	G	C	C	0.0475212	0.98805	Imputed	8:3718135	8	3718135	C	G	0.761131	0.294391	0.000220951	C	G	0.335241	0.415536	0.290825	2.61373e-05	G	C	C	0.069473	0.0227636	G	C	C	0.036389
8:3862268	8:3719790	chr8:3862268:A:G	8	3862268	G	A	0.626312	1.00818	0.362238	G	A	0.343632	0.173308	0.410268	0.984162	A	G	G	0.0308137	0.0313219	A	G	G	0.0481425	0.99521	Imputed	8:3719790	8	3719790	G	A	0.805361	0.296173	0.00021715	G	A	0.342539	0.527424	0.29053	2.81103e-05	A	G	G	0.0699046	0.0227607	A	G	G	0.0367164
8:3862279	8:3719801	chr8:3862279:A:G	8	3862279	G	A	0.626312	1.00818	0.362238	G	A	0.343632	0.173308	0.410268	0.984162	A	G	G	0.0308137	0.0312521	A	G	G	0.0481212	0.99479	Imputed	8:3719801	8	3719801	G	A	0.805361	0.296173	0.00021715	G	A	0.342539	0.527424	0.29053	2.81103e-05	A	G	G	0.0699126	0.0227469	A	G	G	0.0367143
8:3861243	8:3718765	chr8:3861243:G:A	8	3861243	A	G	0.666783	1.00401	0.480999	A	G	0.349604	0.24634	0.410273	0.992212	G	A	A	0.0306207	0.0309315	G	A	A	0.0476575	0.98864	Imputed	8:3718765	8	3718765	A	G	0.761131	0.294391	0.000220951	A	G	0.335241	0.415536	0.290825	2.61373e-05	G	A	A	0.0695806	0.0227796	G	A	A	0.0364742
5:180357709	5:179784709	chr5:180357709:G:A	5	180357709	A	G	0.711866	0.486108	0.000218042	A	G	0.177367	0.0553433	0.177363	4.76367e-05	G	A	A	0.26908	0.159258	G	A	A	0.207519	0.98929	Imputed	5:179784709	5	179784709	A	G	1.1345	0.873398	0.356549	A	G	0.143252	0.378384	0.151745	0.372368	G	A	A	0.210253	0.186492	G	A	A	0.165926
8:3861186	8:3718708	chr8:3861186:T:C	8	3861186	C	T	0.626312	1.00818	0.362238	C	T	0.343632	0.173308	0.410268	0.984162	T	C	C	0.0310448	0.0313404	T	C	C	0.048491	0.99947	Genotyped	8:3718708	8	3718708	C	T	0.761131	0.294391	0.000220951	C	T	0.335241	0.415536	0.290825	2.61373e-05	T	C	C	0.0695456	0.0227425	T	C	C	0.0364484
11:118606652	11:118477367	chr11:118606652:A:G	11	118606652	G	A	1.26777	1.17051	0.209166	G	A	0.1418	0.0942887	0.147255	0.285005	A	G	A	0.370517	0.333546	A	G	A	0.392787	0.97826	Imputed	11:118477367	11	118477367	G	A	1.33578	1.30367	0.008223	G	A	0.108098	0.00740085	0.120875	0.0282469	A	G	A	0.373454	0.308776	A	G	A	0.376393
6:167999280	6:168399960	chr6:167999280:C:T	6	167999280	T	C	1.07361	1.2253	0.370584	T	C	0.13666	0.603231	0.145392	0.162256	C	T	T	0.341331	0.38886	C	T	T	0.372721	0.99948	Genotyped	6:168399960	6	168399960	T	C	1.17742	1.07294	0.337688	T	C	0.112635	0.147041	0.125835	0.575821	C	T	T	0.340694	0.354849	C	T	T	0.317939
15:57379962	15:57672160	chr15:57379962:A:G	15	57379962	G	A	0.937048	0.822666	0.668299	G	A	0.212538	0.75966	0.215742	0.365567	A	G	G	0.13039	0.108228	A	G	G	0.114755	0.98976	Imputed	15:57672160	15	57672160	G	A	0.888019	0.846785	0.593933	G	A	0.167522	0.478366	0.185265	0.369357	A	G	G	0.131191	0.11438	A	G	G	0.126679
8:131561887	8:132574134	chr8:131561887:T:C	8	131561887	C	T	0.920918	0.831478	0.465435	C	T	0.144887	0.569619	0.15075	0.220872	T	C	C	0.335459	0.293764	T	C	C	0.310185	0.97647	Imputed	8:132574134	8	132574134	C	T	0.998427	0.921351	0.807825	C	T	0.11522	0.989102	0.12816	0.522726	T	C	C	0.320556	0.293495	T	C	C	0.293037
8:131562198	8:132574445	chr8:131562198:C:A	8	131562198	A	C	0.920918	0.831478	0.465435	A	C	0.144887	0.569619	0.15075	0.220872	C	A	A	0.335459	0.293769	C	A	A	0.310149	0.97644	Imputed	8:132574445	8	132574445	A	C	0.998427	0.921351	0.807825	A	C	0.11522	0.989102	0.12816	0.522726	C	A	A	0.320526	0.293551	C	A	A	0.293031
6:37723519	6:37691295	chr6:37723519:G:A	6	37723519	A	G	0.590484	0.446226	7.98017e-06	A	G	0.174584	0.00254848	0.174859	3.93604e-06	G	A	A	0.247634	0.122308	G	A	A	0.196291	0.99641	Imputed	6:37691295	6	37691295	A	G	0.971781	0.911779	0.845548	A	G	0.145322	0.843847	0.159379	0.562264	G	A	A	0.17207	0.160017	G	A	A	0.163261
8:3859690	8:3717212	chr8:3859690:G:T	8	3859690	T	G	0.617285	0.861463	0.42914	T	G	0.366343	0.187882	0.419168	0.72202	G	T	T	0.030755	0.0266751	G	T	T	0.0440215	0.98331	Imputed	8:3717212	8	3717212	T	G	0.943179	0.309335	0.000463521	T	G	0.36477	0.872586	0.299047	8.72458e-05	G	T	T	0.065057	0.021755	G	T	T	0.0290825
12:101143921	12:101537699	chr12:101143921:C:T	12	101143921	T	C	1.17092	1.12803	0.523253	T	C	0.153237	0.303158	0.159771	0.450832	C	T	T	0.232887	0.257982	C	T	T	0.225419	0.9867	Imputed	12:101537699	12	101537699	T	C	0.947576	0.749204	0.120046	T	C	0.128352	0.674823	0.139091	0.0379004	C	T	T	0.270281	0.219538	C	T	T	0.231314
12:89717164	12:90110941	chr12:89717164:T:C	12	89717164	C	T	0.73814	0.783569	0.19565	C	T	0.183448	0.097908	0.195638	0.212517	T	C	C	0.161818	0.136299	T	C	C	0.175004	0.99598	Imputed	12:90110941	12	90110941	C	T	1.16963	0.908258	0.410455	C	T	0.155017	0.31211	0.161426	0.551108	T	C	C	0.156713	0.143763	T	C	C	0.126162
5:1824239	5:1824353	chr5:1824239:G:A	5	1824239	A	G	0.819742	0.825906	0.358215	A	G	0.163785	0.22491	0.171438	0.264548	G	A	A	0.244845	0.213692	G	A	A	0.245463	0.99977	Genotyped	5:1824353	5	1824353	A	G	1.05454	0.579352	7.29912e-05	A	G	0.128968	0.680517	0.131557	3.33751e-05	G	A	A	0.320313	0.212617	G	A	A	0.205439
16:9304147	16:9398004	chr16:9304147:G:A	16	9304147	A	G	0.915597	1.06608	0.63575	A	G	0.133785	0.509825	0.141487	0.651082	G	A	A	0.405476	0.421455	G	A	A	0.445406	0.99301	Imputed	16:9398004	16	9398004	A	G	0.923059	0.61251	0.000335324	A	G	0.110486	0.468674	0.123533	7.24499e-05	G	A	A	0.508737	0.395936	G	A	A	0.40593
16:9303655	16:9397512	chr16:9303655:C:T	16	9303655	T	C	0.919727	1.07063	0.640426	T	C	0.133913	0.532055	0.141616	0.629858	C	T	T	0.405569	0.423021	C	T	T	0.445479	0.99281	Imputed	16:9397512	16	9397512	T	C	0.918175	0.612496	0.000338023	T	C	0.110552	0.440004	0.123509	7.2159e-05	C	T	T	0.508862	0.396013	C	T	T	0.406341
12:102846674	12:103240452	chr12:102846674:A:C	12	102846674	C	A	0.961196	1.16247	0.619862	C	A	0.166629	0.812259	0.182596	0.409674	A	C	C	0.169041	0.189618	A	C	C	0.196957	0.99957	Genotyped	12:103240452	12	103240452	C	A	0.928576	1.15767	0.491879	C	A	0.137305	0.589407	0.163184	0.369612	A	C	C	0.156776	0.178573	A	C	C	0.189721
6:37720375	6:37688151	chr6:37720375:T:C	6	37720375	C	T	0.523152	0.597023	7.23901e-06	C	T	0.1528	2.23454e-05	0.154819	0.000863377	T	C	T	0.378582	0.479681	T	C	T	0.353197	0.94753	Imputed	6:37688151	6	37688151	C	T	0.890787	0.876058	0.373297	C	T	0.106088	0.275653	0.118742	0.265121	T	C	T	0.411143	0.442732	T	C	T	0.417206
1:239761809	1:239925109	chr1:239761809:G:A	1	239761809	A	G	1.26215	0.89296	0.331157	A	G	0.203837	0.253392	0.205436	0.581574	G	A	A	0.290445	0.267814	G	A	A	0.248828	0.76372	Imputed	1:239925109	1	239925109	A	G	0.860065	0.330314	0.000261069	A	G	0.256391	0.55656	0.27678	6.27714e-05	G	A	A	0.280571	0.236377	G	A	A	0.245261
5:1809428	5:1809542	chr5:1809428:G:A	5	1809428	A	G	0.826726	0.832168	0.38905	A	G	0.163793	0.245349	0.171441	0.283885	G	A	A	0.243342	0.214161	G	A	A	0.244152	0.99169	Imputed	5:1809542	5	1809542	A	G	1.05113	0.581766	8.03019e-05	A	G	0.128456	0.697886	0.130984	3.54134e-05	G	A	A	0.321592	0.214284	G	A	A	0.207516
17:81056502	17:79030302	chr17:81056502:G:A	17	81056502	A	G	0.544349	1.0054	0.225203	A	G	0.367982	0.0983922	0.461543	0.990697	G	A	A	0.0303378	0.0263989	G	A	A	0.0454	0.98654	Imputed	17:79030302	17	79030302	A	G	1.09097	0.618871	0.369318	A	G	0.393195	0.824761	0.359014	0.181353	G	A	A	0.0358207	0.026528	G	A	A	0.0243427
11:76641479	11:76352523	chr11:76641479:T:G	11	76641479	G	T	0.659619	0.984638	0.770046	G	T	0.594095	0.483689	0.698655	0.982322	T	G	G	0.011024	0.0115511	T	G	G	0.0174059	0.95299	Imputed	11:76352523	11	76352523	G	T	0.438598	0.164044	0.000274165	G	T	0.511259	0.106952	0.444998	4.86364e-05	T	G	G	0.0402784	0.00929812	T	G	G	0.0170356
9:117288729	9:120051008	chr9:117288729:A:G	9	117288729	G	A	0.790183	0.456298	0.000332017	G	A	0.211741	0.266068	0.19596	6.22999e-05	A	G	G	0.198638	0.101265	A	G	G	0.120842	0.97412	Imputed	9:120051008	9	120051008	G	A	0.835472	0.812871	0.380247	G	A	0.168344	0.285609	0.180092	0.249968	A	G	G	0.150649	0.132456	A	G	G	0.146053
5:1804817	5:1804931	chr5:1804817:C:G	5	1804817	G	C	0.826726	0.832168	0.38905	G	C	0.163793	0.245349	0.171441	0.283885	C	G	G	0.243348	0.214164	C	G	G	0.244194	0.99172	Imputed	5:1804931	5	1804931	G	C	1.05113	0.581766	8.03019e-05	G	C	0.128456	0.697886	0.130984	3.54134e-05	C	G	G	0.321557	0.214289	C	G	G	0.207492
21:20548782	21:21921095	chr21:20548782:G:A	21	20548782	A	G	1.02938	1.10121	0.925064	A	G	0.230822	0.900169	0.245617	0.694672	G	A	A	0.0923447	0.105098	G	A	A	0.101697	0.96611	Imputed	21:21921095	21	21921095	A	G	1.13504	1.30726	0.407808	A	G	0.182699	0.488123	0.215407	0.21355	G	A	A	0.088115	0.112778	G	A	A	0.104874
8:3854829	8:3712351	chr8:3854829:C:A	8	3854829	A	C	0.653181	0.912899	0.504367	A	C	0.362774	0.24039	0.416027	0.826612	C	A	A	0.0307344	0.0281608	C	A	A	0.0440517	0.97705	Imputed	8:3712351	8	3712351	A	C	0.810584	0.307209	0.000438151	A	C	0.342958	0.540325	0.293637	5.83623e-05	C	A	A	0.0644457	0.0218847	C	A	A	0.0329007
1:90621550	1:91087107	chr1:90621550:G:A	1	90621550	A	G	0.829224	0.871136	0.413984	A	G	0.151756	0.217208	0.158911	0.385316	G	A	A	0.301731	0.278671	G	A	A	0.308052	0.97124	Imputed	1:91087107	1	91087107	A	G	0.855812	0.547434	7.53247e-05	A	G	0.128178	0.224461	0.137877	1.24293e-05	G	A	A	0.377227	0.260794	G	A	A	0.297316
5:1812299	5:1812413	chr5:1812299:G:A	5	1812299	A	G	0.828914	0.833865	0.398496	A	G	0.16381	0.252018	0.171432	0.289236	G	A	A	0.243359	0.214398	G	A	A	0.244143	0.99101	Imputed	5:1812413	5	1812413	A	G	1.04534	0.57947	7.46959e-05	A	G	0.128422	0.72989	0.130975	3.10005e-05	G	A	A	0.321616	0.213557	G	A	A	0.207512
5:180357637	5:179784637	chr5:180357637:C:T	5	180357637	T	C	0.711866	0.486108	0.000218042	T	C	0.177367	0.0553433	0.177363	4.76367e-05	C	T	T	0.269104	0.159244	C	T	T	0.207519	0.98943	Imputed	5:179784637	5	179784637	T	C	1.13909	0.865952	0.320826	T	C	0.143277	0.363388	0.151129	0.340927	C	T	T	0.210129	0.186531	C	T	T	0.165961
5:1823465	5:1823579	chr5:1823465:G:A	5	1823465	A	G	0.822816	0.828647	0.371942	A	G	0.16384	0.233917	0.171473	0.273011	G	A	A	0.243311	0.214758	G	A	A	0.244158	0.9914	Imputed	5:1823579	5	1823579	A	G	1.05886	0.579781	6.44879e-05	A	G	0.128736	0.656823	0.130875	3.11237e-05	G	A	A	0.321613	0.213477	G	A	A	0.205524
12:101142414	12:101536192	chr12:101142414:T:A	12	101142414	A	T	1.19046	1.1381	0.459614	A	T	0.153624	0.256445	0.159448	0.417209	T	A	A	0.230084	0.257946	T	A	A	0.222379	0.98711	Imputed	12:101536192	12	101536192	A	T	0.947576	0.749204	0.120046	A	T	0.128352	0.674823	0.139091	0.0379004	T	A	A	0.270246	0.219327	T	A	A	0.231218
12:101142783	12:101536561	chr12:101142783:A:G	12	101142783	G	A	1.17099	1.1381	0.507688	G	A	0.153201	0.302845	0.159617	0.417689	A	G	G	0.23009	0.257942	A	G	G	0.225413	0.98716	Imputed	12:101536561	12	101536561	G	A	0.947576	0.749204	0.120046	G	A	0.128352	0.674823	0.139091	0.0379004	A	G	G	0.27027	0.219361	A	G	G	0.231225
18:25818481	18:23398445	chr18:25818481:A:G	18	25818481	G	A	0.767149	0.715006	0.510123	G	A	0.312994	0.397051	0.320121	0.294671	A	G	G	0.0560551	0.0449785	A	G	G	0.0526635	0.96264	Imputed	18:23398445	18	23398445	G	A	0.301134	0.40619	8.49022e-05	G	A	0.290918	3.69823e-05	0.331974	0.00665015	A	G	G	0.0482054	0.0243823	A	G	G	0.0607372
12:102843972	12:103237750	chr12:102843972:C:G	12	102843972	G	C	0.970123	1.1507	0.672046	G	C	0.167033	0.855899	0.182285	0.441268	C	G	G	0.168142	0.187903	C	G	G	0.193094	0.99055	Imputed	12:103237750	12	103237750	G	C	0.919728	1.15289	0.479033	G	C	0.137967	0.544179	0.163132	0.383144	C	G	G	0.15684	0.178905	C	G	G	0.190369
12:87333817	12:87727594	chr12:87333817:C:T	12	87333817	T	C	0.900898	0.935759	0.750986	T	C	0.144965	0.471572	0.151145	0.660449	C	T	C	0.332972	0.346464	C	T	C	0.324062	0.96696	Imputed	12:87727594	12	87727594	T	C	0.91142	0.562871	8.97604e-05	T	C	0.113007	0.411784	0.137451	2.90032e-05	C	T	C	0.245878	0.361142	C	T	C	0.339844
6:14940542	6:14940773	chr6:14940542:C:T	6	14940542	T	C	0.813594	1.26113	0.379282	T	C	0.246129	0.401945	0.292887	0.428281	C	T	T	0.0604168	0.0734942	C	T	T	0.0875216	0.97887	Imputed	6:14940773	6	14940773	T	C	0.792573	0.418202	0.000582176	T	C	0.2266	0.304934	0.218855	6.79349e-05	C	T	T	0.114929	0.0591606	C	T	T	0.0663311
15:97376366	15:97919596	chr15:97376366:T:G	15	97376366	G	T	1.0113	0.783575	0.867539	G	T	0.503806	0.982203	0.4836	0.614037	T	G	G	0.0249171	0.020235	T	G	G	0.0186636	0.98391	Imputed	15:97919596	15	97919596	G	T	0.376992	0.172621	8.85782e-05	G	T	0.43606	0.0252764	0.41094	1.91371e-05	T	G	G	0.040143	0.0092289	T	G	G	0.0217879
15:97374994	15:97918224	chr15:97374994:G:C	15	97374994	C	G	0.861778	0.786062	0.874806	C	G	0.479685	0.756474	0.483097	0.618283	G	C	C	0.0241171	0.0189528	G	C	C	0.0211241	0.98494	Imputed	15:97918224	15	97918224	C	G	0.376371	0.172319	8.68628e-05	C	G	0.436037	0.025023	0.410954	1.8787e-05	G	C	C	0.0402878	0.00890753	G	C	C	0.0220688
5:1811204	5:1811318	chr5:1811204:T:G	5	1811204	G	T	0.826726	0.832168	0.38905	G	T	0.163793	0.245349	0.171441	0.283885	T	G	G	0.243342	0.214167	T	G	G	0.244155	0.99165	Imputed	5:1811318	5	1811318	G	T	1.05113	0.581766	8.03019e-05	G	T	0.128456	0.697886	0.130984	3.54134e-05	T	G	G	0.321614	0.214286	T	G	G	0.207514
15:97372384	15:97915614	chr15:97372384:C:T	15	97372384	T	C	1.01024	0.791948	0.877878	T	C	0.503993	0.983878	0.483228	0.629302	C	T	T	0.0241379	0.0185199	C	T	T	0.0181818	0.99994	Genotyped	15:97915614	15	97915614	T	C	0.375079	0.171713	8.33415e-05	T	C	0.435986	0.0245003	0.410942	1.80659e-05	C	T	T	0.0404025	0.00806469	C	T	T	0.0216858
15:97371996	15:97915226	chr15:97371996:C:T	15	97371996	T	C	1.01024	0.791948	0.877878	T	C	0.503993	0.983878	0.483228	0.629302	C	T	T	0.0241	0.0185114	C	T	T	0.0180363	0.99748	Imputed	15:97915226	15	97915226	T	C	0.375079	0.171713	8.33415e-05	T	C	0.435986	0.0245003	0.410942	1.80659e-05	C	T	T	0.0404188	0.00805878	C	T	T	0.0216916
12:102844181	12:103237959	chr12:102844181:A:G	12	102844181	G	A	0.970123	1.1507	0.672046	G	A	0.167033	0.855899	0.182285	0.441268	A	G	G	0.168142	0.187895	A	G	G	0.193094	0.99056	Imputed	12:103237959	12	103237959	G	A	0.918562	1.15013	0.483071	G	A	0.137982	0.538142	0.163129	0.391183	A	G	G	0.156762	0.17822	A	G	G	0.190373
12:89714523	12:90108300	chr12:89714523:G:A	12	89714523	A	G	0.744401	0.790496	0.214601	A	G	0.183234	0.107196	0.195451	0.229043	G	A	A	0.16211	0.136815	G	A	A	0.17583	0.99914	Genotyped	12:90108300	12	90108300	A	G	1.16963	0.908258	0.410455	A	G	0.155017	0.31211	0.161426	0.551108	G	A	A	0.156743	0.143733	G	A	A	0.126282
5:1822492	5:1822606	chr5:1822492:G:A	5	1822492	A	G	0.826726	0.832168	0.38905	A	G	0.163793	0.245349	0.171441	0.283885	G	A	A	0.243304	0.214109	G	A	A	0.244161	0.99217	Imputed	5:1822606	5	1822606	A	G	1.0588	0.579969	6.54285e-05	A	G	0.128688	0.657071	0.13087	3.14432e-05	G	A	A	0.321624	0.213593	G	A	A	0.205542
19:50638126	19:51141383	chr19:50638126:G:A	19	50638126	A	G	1.47567	0.719664	0.439423	A	G	0.526773	0.46011	0.43753	0.452122	G	A	A	0.0349792	0.0290624	G	A	A	0.0198688	0.88871	Imputed	19:51141383	19	51141383	A	G	0.252074	0.111201	4.57424e-05	A	G	0.568772	0.0154005	0.538268	4.49331e-05	G	A	A	0.0522524	0.0193774	G	A	A	0.0276254
12:102844180	12:103237958	chr12:102844180:A:C	12	102844180	C	A	0.970123	1.1507	0.672046	C	A	0.167033	0.855899	0.182285	0.441268	A	C	C	0.168142	0.187895	A	C	C	0.193094	0.99056	Imputed	12:103237958	12	103237958	C	A	0.923082	1.14984	0.498296	C	A	0.137926	0.561718	0.163115	0.392014	A	C	C	0.156778	0.178153	A	C	C	0.189786
1:22109953	1:22436446	chr1:22109953:G:C	1	22109953	C	G	1.23178	0.77699	0.104556	C	G	0.191279	0.275795	0.180088	0.161175	G	C	C	0.196228	0.159128	G	C	C	0.133015	0.99573	Imputed	1:22436446	1	22436446	C	G	0.889716	0.954187	0.713305	C	G	0.142247	0.411373	0.163431	0.774154	G	C	C	0.154054	0.14723	G	C	C	0.166008
5:1806539	5:1806653	chr5:1806539:G:A	5	1806539	A	G	0.826726	0.832168	0.38905	A	G	0.163793	0.245349	0.171441	0.283885	G	A	A	0.243342	0.21414	G	A	A	0.244143	0.99172	Imputed	5:1806653	5	1806653	A	G	1.05113	0.581766	8.03019e-05	A	G	0.128456	0.697886	0.130984	3.54134e-05	G	A	A	0.321622	0.214267	G	A	A	0.207518
1:173322072	1:173291211	chr1:173322072:G:A	1	173322072	A	G	1.12828	0.840963	0.224601	A	G	0.140843	0.391473	0.14835	0.242985	G	A	A	0.516034	0.48315	G	A	A	0.452909	0.95438	Imputed	1:173291211	1	173291211	A	G	1.11329	0.929293	0.418475	A	G	0.108054	0.320624	0.121508	0.54617	G	A	A	0.527777	0.515971	G	A	A	0.498836
15:97375576	15:97918806	chr15:97375576:G:T	15	97375576	T	G	1.01024	0.791948	0.877878	T	G	0.503993	0.983878	0.483228	0.629302	G	T	T	0.0240965	0.0185627	G	T	T	0.0180303	0.99533	Imputed	15:97918806	15	97918806	T	G	0.376371	0.172319	8.68628e-05	T	G	0.436037	0.025023	0.410954	1.8787e-05	G	T	T	0.0401539	0.00883826	G	T	T	0.0218593
15:97371914	15:97915144	chr15:97371914:T:G	15	97371914	G	T	1.01024	0.791948	0.877878	G	T	0.503993	0.983878	0.483228	0.629302	T	G	G	0.0241034	0.0185669	T	G	G	0.0180363	0.99491	Imputed	15:97915144	15	97915144	G	T	0.376371	0.172319	8.68628e-05	G	T	0.436037	0.025023	0.410954	1.8787e-05	T	G	G	0.0404647	0.00871401	T	G	G	0.0219719
5:180332928	5:179759928	chr5:180332928:T:C	5	180332928	C	T	0.673276	0.491155	7.6729e-05	C	T	0.16717	0.0179598	0.168236	2.37699e-05	T	C	C	0.310044	0.187403	T	C	C	0.249437	0.9796	Imputed	5:179759928	5	179759928	C	T	1.06571	0.853521	0.408187	C	T	0.13305	0.632426	0.143401	0.269381	T	C	C	0.248362	0.226989	T	C	C	0.214035
5:1803050	5:1803164	chr5:1803050:C:G	5	1803050	G	C	0.826726	0.832168	0.38905	G	C	0.163793	0.245349	0.171441	0.283885	C	G	G	0.243259	0.214124	C	G	G	0.2442	0.99088	Imputed	5:1803164	5	1803164	G	C	1.04534	0.57947	7.46959e-05	G	C	0.128422	0.72989	0.130975	3.10005e-05	C	G	G	0.321554	0.213533	C	G	G	0.207431
6:14944760	6:14944991	chr6:14944760:G:A	6	14944760	A	G	0.790107	1.22155	0.373517	A	G	0.246694	0.339592	0.293355	0.495118	G	A	A	0.0601344	0.0705584	G	A	A	0.087446	0.9836	Imputed	6:14944991	6	14944991	A	G	0.822891	0.423001	0.000573892	A	G	0.225316	0.386959	0.216083	6.84208e-05	G	A	A	0.116029	0.0604639	G	A	A	0.0664107
11:96014174	11:95747337	chr11:96014174:T:C	11	96014174	C	T	1.30631	1.3562	0.033823	C	T	0.133108	0.0447035	0.139958	0.0294817	T	C	T	0.544803	0.470085	T	C	T	0.536364	0.99999	Genotyped	11:95747337	11	95747337	C	T	1.39377	1.64823	7.28532e-06	C	T	0.103484	0.00133496	0.117724	2.18893e-05	T	C	T	0.596543	0.465462	T	C	T	0.555798
1:173323822	1:173292961	chr1:173323822:A:T	1	173323822	T	A	1.10736	0.847427	0.288163	T	A	0.141093	0.469821	0.148339	0.264409	A	T	T	0.51912	0.483071	A	T	T	0.456655	0.95486	Imputed	1:173292961	1	173292961	T	A	1.10745	0.951902	0.519784	T	A	0.108466	0.346733	0.122224	0.686723	A	T	T	0.525689	0.515831	A	T	T	0.500128
5:1765696	5:1765811	chr5:1765696:A:G	5	1765696	G	A	0.75842	0.678303	0.196537	G	A	0.22779	0.224779	0.230102	0.0916202	A	G	G	0.123086	0.088497	A	G	G	0.111442	0.97513	Imputed	5:1765811	5	1765811	G	A	0.974107	0.501808	0.000343527	G	A	0.183577	0.886366	0.172606	6.47346e-05	A	G	G	0.159459	0.0867347	A	G	G	0.0889328
17:81056410	17:79030210	chr17:81056410:C:T	17	81056410	T	C	0.635082	1.0198	0.452224	T	C	0.379174	0.231172	0.459946	0.965994	C	T	T	0.0303103	0.0263018	C	T	T	0.0419667	0.98376	Imputed	17:79030210	17	79030210	T	C	1.09203	0.61837	0.367692	T	C	0.393201	0.822842	0.359012	0.180615	C	T	T	0.0357941	0.0261237	C	T	T	0.0241096
8:3861916	8:3719438	chr8:3861916:A:G	8	3861916	G	A	0.736995	1.01385	0.61391	G	A	0.326431	0.349849	0.374528	0.9707	A	G	G	0.037717	0.0384544	A	G	G	0.0511454	0.99576	Imputed	8:3719438	8	3719438	G	A	0.84685	0.314706	0.000287077	G	A	0.328889	0.613255	0.280712	3.81327e-05	A	G	G	0.0726449	0.0256822	A	G	G	0.0367898
6:14945413	6:14945644	chr6:14945413:G:A	6	14945413	A	G	0.805625	1.20665	0.435511	A	G	0.249786	0.386879	0.293926	0.522761	G	A	A	0.0598304	0.0714794	G	A	A	0.0873907	0.97854	Imputed	6:14945644	6	14945644	A	G	0.851148	0.42774	0.000573439	A	G	0.224665	0.473143	0.213989	7.22933e-05	G	A	A	0.119057	0.0627315	G	A	A	0.0670311
5:180336290	5:179763290	chr5:180336290:G:A	5	180336290	A	G	0.678283	0.458765	6.05331e-05	A	G	0.180105	0.0311344	0.179338	1.39297e-05	G	A	A	0.269138	0.150634	G	A	A	0.20597	0.9812	Imputed	5:179763290	5	179763290	A	G	1.10549	0.87202	0.424065	A	G	0.142265	0.480849	0.151094	0.364756	G	A	A	0.205848	0.185139	G	A	A	0.169464
9:137142809	9:140037261	chr9:137142809:C:G	9	137142809	G	C	1.00305	1.01792	0.991587	G	C	0.131301	0.981503	0.137887	0.897493	C	G	C	0.483588	0.478833	C	G	C	0.480949	0.98978	Imputed	9:140037261	9	140037261	G	C	0.647121	0.546203	1.53856e-05	G	C	0.135226	0.00128878	0.151586	6.61881e-05	C	G	C	0.416247	0.512969	C	G	C	0.438831
5:180355632	5:179782632	chr5:180355632:T:C	5	180355632	C	T	0.701915	0.487679	0.000219622	C	T	0.176844	0.0453448	0.177319	5.12756e-05	T	C	C	0.26909	0.160422	T	C	C	0.211252	0.99234	Imputed	5:179782632	5	179782632	C	T	1.16265	0.870823	0.275729	C	T	0.142796	0.291266	0.150106	0.356812	T	C	C	0.210359	0.187006	T	C	C	0.166003
5:180335405	5:179762405	chr5:180335405:T:C	5	180335405	C	T	0.678283	0.458765	6.05331e-05	C	T	0.180105	0.0311344	0.179338	1.39297e-05	T	C	C	0.269151	0.150634	T	C	C	0.206004	0.98117	Imputed	5:179762405	5	179762405	C	T	1.09498	0.872323	0.452248	C	T	0.141803	0.522236	0.151154	0.366165	T	C	C	0.205841	0.185255	T	C	C	0.169662
4:42884448	4:42886465	chr4:42884448:C:T	4	42884448	T	C	0.74646	0.680562	0.092128	T	C	0.188564	0.120964	0.194012	0.0473037	C	T	T	0.178583	0.133579	C	T	T	0.166352	0.9958	Imputed	4:42886465	4	42886465	T	C	1.19956	1.07244	0.473702	T	C	0.151646	0.230183	0.165351	0.672327	C	T	T	0.145943	0.155996	C	T	T	0.132411
4:42884463	4:42886480	chr4:42884463:A:G	4	42884463	G	A	0.74646	0.680562	0.092128	G	A	0.188564	0.120964	0.194012	0.0473037	A	G	G	0.178687	0.13358	A	G	G	0.166358	0.99574	Imputed	4:42886480	4	42886480	G	A	1.19956	1.07244	0.473702	G	A	0.151646	0.230183	0.165351	0.672327	A	G	G	0.145943	0.156005	A	G	G	0.132411
5:180334769	5:179761769	chr5:180334769:C:T	5	180334769	T	C	0.662337	0.444869	3.16292e-05	T	C	0.181355	0.0231061	0.180949	7.59574e-06	C	T	T	0.269141	0.15042	C	T	T	0.205991	0.98094	Imputed	5:179761769	5	179761769	T	C	1.09181	0.882739	0.499352	T	C	0.141303	0.534199	0.151072	0.409028	C	T	T	0.205416	0.185231	C	T	T	0.169976
8:3858721	8:3716243	chr8:3858721:C:G	8	3858721	G	C	0.666783	1.00401	0.480999	G	C	0.349604	0.24634	0.410273	0.992212	C	G	G	0.0307619	0.0309614	C	G	G	0.0476426	0.98794	Imputed	8:3716243	8	3716243	G	C	0.761753	0.305873	0.00045095	G	C	0.335126	0.416773	0.293598	5.4667e-05	C	G	G	0.0689539	0.0231148	C	G	G	0.0363516
8:3858865	8:3716387	chr8:3858865:T:G	8	3858865	G	T	0.666783	1.00401	0.480999	G	T	0.349604	0.24634	0.410273	0.992212	T	G	G	0.0307826	0.0309686	T	G	G	0.0476847	0.98707	Imputed	8:3716387	8	3716387	G	T	0.761753	0.305873	0.00045095	G	T	0.335126	0.416773	0.293598	5.4667e-05	T	G	G	0.0689887	0.0231272	T	G	G	0.0364918
8:3858928	8:3716450	chr8:3858928:T:C	8	3858928	C	T	0.666783	1.00401	0.480999	C	T	0.349604	0.24634	0.410273	0.992212	T	C	C	0.0307653	0.03096	T	C	C	0.0476518	0.98797	Imputed	8:3716450	8	3716450	C	T	0.761753	0.305873	0.00045095	C	T	0.335126	0.416773	0.293598	5.4667e-05	T	C	C	0.0690187	0.0231608	T	C	C	0.0364798
5:180336923	5:179763923	chr5:180336923:T:C	5	180336923	C	T	0.678283	0.458765	6.05331e-05	C	T	0.180105	0.0311344	0.179338	1.39297e-05	T	C	C	0.269248	0.150657	T	C	C	0.206007	0.98094	Imputed	5:179763923	5	179763923	C	T	1.0997	0.872121	0.44019	C	T	0.142323	0.504286	0.151109	0.365208	T	C	C	0.205862	0.185079	T	C	C	0.168669
5:143186778	5:142566343	chr5:143186778:A:G	5	143186778	G	A	1.20141	0.953054	0.522505	G	A	0.188817	0.331139	0.188044	0.79818	A	G	G	0.171266	0.165621	A	G	G	0.141169	0.98734	Imputed	5:142566343	5	142566343	G	A	0.776525	0.563435	0.000333894	G	A	0.135531	0.0620148	0.144191	6.92749e-05	A	G	G	0.24204	0.15958	A	G	G	0.194108
5:1820551	5:1820665	chr5:1820551:G:A	5	1820551	A	G	0.826726	0.832168	0.38905	A	G	0.163793	0.245349	0.171441	0.283885	G	A	A	0.243307	0.214127	G	A	A	0.244157	0.9918	Imputed	5:1820665	5	1820665	A	G	1.05229	0.57987	7.0443e-05	A	G	0.128783	0.692258	0.130894	3.13667e-05	G	A	A	0.321622	0.213563	G	A	A	0.205783
12:101144275	12:101538053	chr12:101144275:G:T	12	101144275	T	G	1.17099	1.1381	0.507688	T	G	0.153201	0.302845	0.159617	0.417689	G	T	T	0.230093	0.25798	G	T	T	0.225413	0.9871	Imputed	12:101538053	12	101538053	T	G	0.950148	0.750786	0.123663	T	G	0.128405	0.690442	0.139121	0.039367	G	T	T	0.270281	0.219615	G	T	T	0.231336
12:87334724	12:87728501	chr12:87334724:C:T	12	87334724	T	C	0.900898	0.935759	0.750986	T	C	0.144965	0.471572	0.151145	0.660449	C	T	C	0.332968	0.34646	C	T	C	0.324053	0.967	Imputed	12:87728501	12	87728501	T	C	0.91142	0.562871	8.97604e-05	T	C	0.113007	0.411784	0.137451	2.90032e-05	C	T	C	0.245825	0.361098	C	T	C	0.339863
10:71565684	10:73325441	chr10:71565684:A:C	10	71565684	C	A	0.879633	1.00194	0.624927	C	A	0.13973	0.358697	0.145845	0.989396	A	C	A	0.489448	0.494098	A	C	A	0.459224	0.98511	Imputed	10:73325441	10	73325441	C	A	0.988654	0.604481	9.11285e-05	C	A	0.103874	0.912528	0.121579	3.46721e-05	A	C	A	0.3629	0.487876	A	C	A	0.494607
1:31932871	1:32398472	chr1:31932871:A:C	1	31932871	C	A	0.893515	0.372733	0.000152349	C	A	0.283592	0.69135	0.243618	5.10035e-05	A	C	C	0.134004	0.0566995	A	C	C	0.0605879	0.98578	Imputed	1:32398472	1	32398472	C	A	0.91161	0.774825	0.504124	C	A	0.200901	0.645056	0.216723	0.239131	A	C	C	0.0882311	0.076003	A	C	C	0.0822885
8:3862805	8:3720327	chr8:3862805:C:G	8	3862805	G	C	0.626312	1.00818	0.362238	G	C	0.343632	0.173308	0.410268	0.984162	C	G	G	0.0308137	0.0313219	C	G	G	0.0481425	0.9952	Imputed	8:3720327	8	3720327	G	C	0.837253	0.28761	0.000145034	G	C	0.35344	0.615265	0.292718	2.07039e-05	C	G	G	0.0700504	0.0226767	C	G	G	0.0364139
8:3862752	8:3720274	chr8:3862752:G:C	8	3862752	C	G	0.626312	1.00818	0.362238	C	G	0.343632	0.173308	0.410268	0.984162	G	C	C	0.0308204	0.0313247	G	C	C	0.0481394	0.99492	Imputed	8:3720274	8	3720274	C	G	0.837253	0.28761	0.000145034	C	G	0.35344	0.615265	0.292718	2.07039e-05	G	C	C	0.0700882	0.0227138	G	C	C	0.0367142
8:3862725	8:3720247	chr8:3862725:G:C	8	3862725	C	G	0.626312	1.00818	0.362238	C	G	0.343632	0.173308	0.410268	0.984162	G	C	C	0.0308204	0.0313248	G	C	C	0.0481394	0.99493	Imputed	8:3720247	8	3720247	C	G	0.837253	0.28761	0.000145034	C	G	0.35344	0.615265	0.292718	2.07039e-05	G	C	C	0.0700854	0.0227124	G	C	C	0.0367122
5:1832894	5:1833008	chr5:1832894:T:C	5	1832894	C	T	0.745712	0.700689	0.259749	C	T	0.238215	0.218052	0.244943	0.146463	T	C	C	0.121686	0.0835002	T	C	C	0.104158	0.97244	Imputed	5:1833008	5	1833008	C	T	1.0568	0.452623	2.89751e-05	C	T	0.197541	0.779746	0.178031	8.48455e-06	T	C	C	0.161276	0.0806216	T	C	C	0.0754662
10:103692633	10:105452391	chr10:103692633:G:C	10	103692633	C	G	1.38701	0.282717	1.81696e-05	C	G	0.446509	0.463754	0.312352	5.24342e-05	G	C	C	0.0935069	0.0331323	G	C	C	0.0217816	0.95869	Imputed	10:105452391	10	105452391	C	G	1.14558	0.719044	0.42098	C	G	0.317973	0.669065	0.294978	0.263499	G	C	C	0.0475231	0.0369551	G	C	C	0.0352534
6:32631597	6:32599374	chr6:32631597:C:A	6	32631597	A	C	1.18538	1.11796	0.49935	A	C	0.153654	0.268376	0.160322	0.486732	C	A	A	0.241379	0.263533	C	A	A	0.230303	1	Genotyped	6:32599374	6	32599374	A	C	1.03379	1.1362	0.65807	A	C	0.123409	0.787723	0.140785	0.364429	C	A	A	0.22391	0.246412	C	A	A	0.2388
5:1814255	5:1814369	chr5:1814255:C:T	5	1814255	T	C	0.834402	0.839972	0.42596	T	C	0.16378	0.268993	0.171436	0.309051	C	T	T	0.243069	0.215569	C	T	T	0.244154	0.99135	Imputed	5:1814369	5	1814369	T	C	1.05504	0.58514	8.96329e-05	T	C	0.128207	0.676017	0.130664	4.10701e-05	C	T	T	0.321622	0.215015	C	T	T	0.20751
1:194825542	1:194794672	chr1:194825542:C:G	1	194825542	G	C	1.1704	1.00486	0.488913	G	C	0.137416	0.252204	0.141346	0.972623	C	G	G	0.377572	0.385074	C	G	G	0.350958	0.99035	Imputed	1:194794672	1	194794672	G	C	1.2207	0.874886	0.04899	G	C	0.108001	0.0648186	0.118834	0.260684	C	G	G	0.447203	0.413534	C	G	G	0.372482
15:62442408	15:62734607	chr15:62442408:C:T	15	62442408	T	C	1.93914	1.17386	2.49731e-05	T	C	0.14851	8.22338e-06	0.145327	0.270014	C	T	T	0.414345	0.442751	C	T	T	0.30178	0.98021	Imputed	15:62734607	15	62734607	T	C	0.938548	1.38165	0.025022	T	C	0.112352	0.572423	0.13352	0.0154708	C	T	T	0.320833	0.38703	C	T	T	0.399264
3:28157712	3:28199203	chr3:28157712:T:G	3	28157712	G	T	1.14425	0.778928	0.417831	G	T	0.265642	0.611971	0.247322	0.312415	T	G	G	0.0924521	0.0733349	T	G	G	0.0658212	0.98101	Imputed	3:28199203	3	28199203	G	T	0.830253	0.488488	0.000760007	G	T	0.186732	0.319149	0.184041	9.90814e-05	T	G	G	0.142164	0.0763109	T	G	G	0.0935189
8:6704571	8:6562092	chr8:6704571:C:T	8	6704571	T	C	1.13965	1.13313	0.53835	T	C	0.139158	0.347556	0.14573	0.391088	C	T	C	0.401758	0.375443	C	T	C	0.414779	0.97105	Imputed	8:6562092	8	6562092	T	C	0.855211	1.0803	0.224538	T	C	0.111116	0.15925	0.122543	0.528517	C	T	C	0.402632	0.385783	C	T	C	0.347804
11:96013734	11:95746897	chr11:96013734:T:C	11	96013734	C	T	1.30631	1.3562	0.033823	C	T	0.133108	0.0447035	0.139958	0.0294817	T	C	T	0.545361	0.47063	T	C	T	0.536851	0.99735	Imputed	11:95746897	11	95746897	C	T	1.39934	1.65304	6.18038e-06	C	T	0.103703	0.00119524	0.117793	1.98191e-05	T	C	T	0.596757	0.464884	T	C	T	0.554287
5:1799101	5:1799215	chr5:1799101:G:C	5	1799101	C	G	0.827348	0.814968	0.351916	C	G	0.163868	0.247435	0.171071	0.231684	G	C	C	0.246779	0.214156	G	C	C	0.244173	0.99152	Imputed	5:1799215	5	1799215	C	G	1.05709	0.583593	8.36894e-05	C	G	0.128515	0.665739	0.130995	3.93518e-05	G	C	C	0.321622	0.215015	G	C	C	0.20751
9:68747480	9:71362396	chr9:68747480:A:G	9	68747480	G	A	0.886295	1.17896	0.227651	G	A	0.139718	0.387632	0.143577	0.251529	A	G	A	0.457285	0.425809	A	G	A	0.399436	0.96835	Imputed	9:71362396	9	71362396	G	A	0.421102	0.201361	0.00015142	G	A	0.374375	0.0208774	0.409578	9.11743e-05	A	G	A	0.376312	0.42287	A	G	A	0.422132
13:45313753	13:45887888	chr13:45313753:G:A	13	45313753	A	G	0.90228	1.00991	0.878635	A	G	0.218133	0.637345	0.23582	0.966658	G	A	A	0.0972787	0.102688	G	A	A	0.116115	0.95708	Imputed	13:45887888	13	45887888	A	G	0.865766	0.491113	0.000223621	A	G	0.175235	0.410761	0.169464	2.71604e-05	G	A	A	0.169068	0.0911881	G	A	A	0.105822
5:180333525	5:179760525	chr5:180333525:T:C	5	180333525	C	T	0.676074	0.449159	3.62418e-05	C	T	0.180357	0.0299741	0.179364	8.10767e-06	T	C	C	0.272631	0.150634	T	C	C	0.207282	0.98064	Imputed	5:179760525	5	179760525	C	T	1.08489	0.878295	0.501249	C	T	0.141322	0.564251	0.151073	0.390339	T	C	C	0.205584	0.18525	T	C	C	0.170383
5:180335289	5:179762289	chr5:180335289:C:T	5	180335289	T	C	0.678283	0.458765	6.05331e-05	T	C	0.180105	0.0311344	0.179338	1.39297e-05	C	T	T	0.269141	0.15063	C	T	T	0.205992	0.98098	Imputed	5:179762289	5	179762289	T	C	1.08818	0.880652	0.501497	T	C	0.141317	0.549858	0.151078	0.400215	C	T	T	0.205422	0.185177	C	T	T	0.169743
2:26548322	2:26771190	chr2:26548322:A:C	2	26548322	C	A	0.425528	0.263256	0.000227955	C	A	0.359594	0.0174976	0.338495	8.05268e-05	A	C	C	0.0851794	0.0278292	A	C	C	0.052424	0.95752	Imputed	2:26771190	2	26771190	C	A	0.596544	0.685195	0.115231	C	A	0.261522	0.048226	0.296694	0.202586	A	C	C	0.0519723	0.047698	A	C	C	0.067025
4:45965587	4:45967604	chr4:45965587:G:T	4	45965587	T	G	1.57844	0.682181	0.482456	T	G	0.665622	0.492885	0.528442	0.469219	G	T	T	0.0207067	0.0152351	G	T	T	0.00920577	0.964	Imputed	4:45967604	4	45967604	T	G	0.476354	0.186967	0.000439797	T	G	0.481671	0.123651	0.424462	7.79999e-05	G	T	T	0.0375455	0.0105952	G	T	T	0.0171872
5:180334248	5:179761248	chr5:180334248:G:T	5	180334248	T	G	0.678283	0.458765	6.05331e-05	T	G	0.180105	0.0311344	0.179338	1.39297e-05	G	T	T	0.269141	0.150636	G	T	T	0.206004	0.98104	Imputed	5:179761248	5	179761248	T	G	1.0842	0.877674	0.50066	T	G	0.141327	0.567322	0.151078	0.387773	G	T	T	0.2054	0.185193	G	T	T	0.170101
11:96005186	11:95738350	chr11:96005186:A:G	11	96005186	G	A	1.30707	1.35833	0.033036	G	A	0.133147	0.0443017	0.140045	0.0287545	A	G	A	0.545413	0.470695	A	G	A	0.536882	0.9969	Imputed	11:95738350	11	95738350	G	A	1.40476	1.64923	6.6279e-06	G	A	0.103956	0.00107799	0.11805	2.25428e-05	A	G	A	0.596437	0.466711	A	G	A	0.553709
8:6703404	8:6560925	chr8:6703404:T:A	8	6703404	A	T	1.16111	1.16474	0.425501	A	T	0.139299	0.28356	0.146263	0.297122	T	A	T	0.401386	0.369038	T	A	T	0.411082	0.97111	Imputed	8:6560925	8	6560925	A	T	0.859145	1.05832	0.285947	A	T	0.111864	0.174729	0.123765	0.64696	T	A	T	0.397786	0.385955	T	A	T	0.346291
8:6703407	8:6560928	chr8:6703407:T:A	8	6703407	A	T	1.16111	1.16474	0.425501	A	T	0.139299	0.28356	0.146263	0.297122	T	A	T	0.401379	0.369037	T	A	T	0.411082	0.97111	Imputed	8:6560928	8	6560928	A	T	0.859145	1.05832	0.285947	A	T	0.111864	0.174729	0.123765	0.64696	T	A	T	0.397722	0.385899	T	A	T	0.346267
5:180333595	5:179760595	chr5:180333595:A:T	5	180333595	T	A	0.678283	0.458765	6.05331e-05	T	A	0.180105	0.0311344	0.179338	1.39297e-05	A	T	T	0.269186	0.150637	A	T	T	0.205979	0.98105	Imputed	5:179760595	5	179760595	T	A	1.08489	0.878295	0.501249	T	A	0.141322	0.564251	0.151073	0.390339	A	T	T	0.205394	0.185232	A	T	T	0.170172
1:194824506	1:194793636	chr1:194824506:C:T	1	194824506	T	C	1.1704	1.00486	0.488913	T	C	0.137416	0.252204	0.141346	0.972623	C	T	T	0.37762	0.385077	C	T	T	0.350985	0.9903	Imputed	1:194793636	1	194793636	T	C	1.22809	0.875087	0.042956	T	C	0.107894	0.0568712	0.118811	0.261411	C	T	T	0.447254	0.413549	C	T	T	0.372455
13:80775188	13:81349323	chr13:80775188:A:G	13	80775188	G	A	0.420748	0.637064	0.000353921	G	A	0.218894	7.65404e-05	0.248245	0.069326	A	G	G	0.0993486	0.0706596	A	G	G	0.148264	0.98744	Imputed	13:81349323	13	81349323	G	A	0.912765	0.472383	0.00048644	G	A	0.203178	0.653254	0.188909	7.1881e-05	A	G	G	0.132212	0.0673721	A	G	G	0.0750437
4:42883113	4:42885130	chr4:42883113:G:A	4	42883113	A	G	0.754585	0.670803	0.089384	A	G	0.190633	0.139644	0.195342	0.0409526	G	A	A	0.178576	0.133226	G	A	A	0.163309	0.99543	Imputed	4:42885130	4	42885130	A	G	1.21995	1.07198	0.414557	A	G	0.152326	0.191849	0.165277	0.674088	G	A	A	0.145946	0.155985	G	A	A	0.130435
5:180334454	5:179761454	chr5:180334454:G:C	5	180334454	C	G	0.678283	0.458765	6.05331e-05	C	G	0.180105	0.0311344	0.179338	1.39297e-05	G	C	C	0.269144	0.150633	G	C	C	0.205991	0.98119	Imputed	5:179761454	5	179761454	C	G	1.08818	0.880652	0.501497	C	G	0.141317	0.549858	0.151078	0.400215	G	C	C	0.205411	0.185259	G	C	C	0.170037
8:3876343	8:3733865	chr8:3876343:G:C	8	3876343	C	G	0.589629	1.08025	0.254353	C	G	0.346929	0.127838	0.429407	0.857343	G	C	C	0.0274486	0.0313543	G	C	C	0.0514819	0.98248	Imputed	8:3733865	8	3733865	C	G	0.713176	0.288756	0.00019334	C	G	0.336323	0.314865	0.292654	2.19062e-05	G	C	C	0.0707955	0.0236402	G	C	C	0.0394967
8:3857918	8:3715440	chr8:3857918:T:C	8	3857918	C	T	0.668661	1.00663	0.484451	C	T	0.349605	0.249635	0.410249	0.987149	T	C	C	0.030917	0.0314282	T	C	C	0.0476908	0.98226	Imputed	8:3715440	8	3715440	C	T	0.699484	0.303956	0.000441439	C	T	0.327702	0.275422	0.293631	4.99904e-05	T	C	C	0.0686027	0.0231415	T	C	C	0.0391518
1:22028045	1:22354538	chr1:22028045:C:A	1	22028045	A	C	1.36192	0.855972	0.105591	A	C	0.196048	0.11512	0.184456	0.399163	C	A	A	0.185804	0.165127	C	A	A	0.127633	0.99365	Imputed	1:22354538	1	22354538	A	C	0.983743	0.970839	0.981269	A	C	0.14484	0.909899	0.16338	0.856257	C	A	A	0.157576	0.153569	C	A	A	0.15811
5:1816317	5:1816431	chr5:1816317:G:C	5	1816317	C	G	0.835593	0.842261	0.430907	C	G	0.163053	0.270649	0.170562	0.314192	G	C	C	0.243324	0.215562	G	C	C	0.244161	0.99156	Imputed	5:1816431	5	1816431	C	G	1.05113	0.581766	8.03019e-05	C	G	0.128456	0.697886	0.130984	3.54134e-05	G	C	C	0.321622	0.214286	G	C	C	0.20751
5:180338019	5:179765019	chr5:180338019:A:C	5	180338019	C	A	0.673242	0.465445	7.31081e-05	C	A	0.178461	0.0266221	0.178394	1.81162e-05	A	C	C	0.268168	0.150464	A	C	C	0.209188	0.98985	Imputed	5:179765019	5	179765019	C	A	1.08414	0.872276	0.481383	C	A	0.141906	0.569133	0.151171	0.366027	A	C	C	0.205902	0.185002	A	C	C	0.170187
22:23905606	22:24247793	chr22:23905606:T:C	22	23905606	C	T	1.28204	1.16841	0.279773	C	T	0.161216	0.12329	0.171464	0.364012	T	C	T	0.233517	0.207182	T	C	T	0.249748	0.96423	Imputed	22:24247793	22	24247793	C	T	1.09879	1.70863	0.00037484	C	T	0.12783	0.461116	0.133647	6.11698e-05	T	C	T	0.305384	0.208343	T	C	T	0.224741
1:22026643	1:22353136	chr1:22026643:G:A	1	22026643	A	G	1.3319	0.853754	0.132909	A	G	0.196535	0.144763	0.186027	0.395356	G	A	A	0.18659	0.166519	G	A	A	0.129464	0.98369	Imputed	1:22353136	1	22353136	A	G	0.987531	0.982092	0.992013	A	G	0.144785	0.930942	0.163249	0.911862	G	A	A	0.156773	0.153771	G	A	A	0.158107
11:96012024	11:95745187	chr11:96012024:G:T	11	96012024	T	G	1.30946	1.34353	0.037305	T	G	0.133385	0.0432473	0.140133	0.0350952	G	T	G	0.544828	0.472934	G	T	G	0.539385	1	Genotyped	11:95745187	11	95745187	T	G	1.40217	1.64339	6.33518e-06	T	G	0.10319	0.00105391	0.117153	2.23224e-05	G	T	G	0.6	0.468287	G	T	G	0.557146
11:96012110	11:95745273	chr11:96012110:C:T	11	96012110	T	C	1.30946	1.34353	0.037305	T	C	0.133385	0.0432473	0.140133	0.0350952	C	T	C	0.545448	0.473492	C	T	C	0.539963	0.99728	Imputed	11:95745273	11	95745273	T	C	1.39495	1.64827	6.49942e-06	T	C	0.103054	0.00123808	0.117212	2.01308e-05	C	T	C	0.599997	0.467515	C	T	C	0.556154
19:19887486	19:19998295	chr19:19887486:A:G	19	19887486	G	A	0.977948	1.07037	0.862736	G	A	0.142982	0.876066	0.152167	0.654924	A	G	G	0.320418	0.337194	A	G	G	0.343297	0.97233	Imputed	19:19998295	19	19998295	G	A	1.21305	1.86842	0.000162509	G	A	0.127056	0.128479	0.157078	6.90577e-05	A	G	G	0.279506	0.366384	A	G	G	0.332717
12:93530634	12:93924410	chr12:93530634:C:T	12	93530634	T	C	1.18577	1.8169	0.000348422	T	C	0.13815	0.217429	0.153281	9.79285e-05	C	T	T	0.322631	0.452148	C	T	T	0.411605	0.9828	Imputed	12:93924410	12	93924410	T	C	1.10437	1.05609	0.63184	T	C	0.107314	0.354901	0.120217	0.649862	C	T	T	0.377295	0.396841	C	T	T	0.369205
1:194803327	1:194772457	chr1:194803327:A:G	1	194803327	G	A	1.12504	1.02363	0.68352	G	A	0.136365	0.387594	0.141664	0.869057	A	G	G	0.370987	0.383112	A	G	G	0.355467	0.99294	Imputed	1:194772457	1	194772457	G	A	1.2212	0.863187	0.037333	G	A	0.107086	0.0620241	0.117392	0.210106	A	G	G	0.448643	0.412534	A	G	G	0.371538
1:22021916	1:22348409	chr1:22021916:G:A	1	22021916	A	G	1.31201	0.911539	0.23431	A	G	0.196004	0.165901	0.188246	0.622705	G	A	A	0.17648	0.166768	G	A	A	0.130067	0.98015	Imputed	1:22348409	1	22348409	A	G	0.947031	0.991399	0.934054	A	G	0.147751	0.712618	0.167507	0.95887	G	A	A	0.148142	0.149596	G	A	A	0.160502
8:3862968	8:3720490	chr8:3862968:T:G	8	3862968	G	T	0.626312	1.00818	0.362238	G	T	0.343632	0.173308	0.410268	0.984162	T	G	G	0.0308171	0.031356	T	G	G	0.0481425	0.99537	Imputed	8:3720490	8	3720490	G	T	0.841773	0.302776	0.000356359	G	T	0.353295	0.625877	0.295394	5.24028e-05	T	G	G	0.067607	0.0226991	T	G	G	0.0367077
5:1800013	5:1800127	chr5:1800013:T:G	5	1800013	G	T	0.826726	0.832168	0.38905	G	T	0.163793	0.245349	0.171441	0.283885	T	G	G	0.243345	0.214057	T	G	G	0.244182	0.99008	Imputed	5:1800127	5	1800127	G	T	1.04649	0.581686	8.43327e-05	G	T	0.128515	0.723643	0.130992	3.52937e-05	T	G	G	0.321622	0.214286	T	G	G	0.207763
9:80070266	9:82685181	chr9:80070266:T:C	9	80070266	C	T	1.5992	2.04348	3.62602e-06	C	T	0.148392	0.00155653	0.152577	2.81484e-06	T	C	T	0.377892	0.227943	T	C	T	0.326836	0.97443	Imputed	9:82685181	9	82685181	C	T	0.899757	1.08919	0.518737	C	T	0.130573	0.418527	0.144102	0.553243	T	C	T	0.270486	0.259292	T	C	T	0.246321
1:22033346	1:22359839	chr1:22033346:T:C	1	22033346	C	T	1.36192	0.855972	0.105591	C	T	0.196048	0.11512	0.184456	0.399163	T	C	C	0.185604	0.164876	T	C	C	0.127097	0.99698	Imputed	1:22359839	1	22359839	C	T	0.968725	0.956366	0.950975	C	T	0.143956	0.825309	0.162031	0.783051	T	C	C	0.159459	0.153061	T	C	C	0.160079
5:143185258	5:142564823	chr5:143185258:A:C	5	143185258	C	A	1.20141	0.953054	0.522505	C	A	0.188817	0.331139	0.188044	0.79818	A	C	C	0.172497	0.167212	A	C	C	0.142455	0.99934	Genotyped	5:142564823	5	142564823	C	A	0.781225	0.563271	0.00033925	C	A	0.135376	0.0681888	0.144081	6.78148e-05	A	C	C	0.242105	0.159599	A	C	C	0.192317
5:143185107	5:142564672	chr5:143185107:A:G	5	143185107	G	A	1.20141	0.953054	0.522505	G	A	0.188817	0.331139	0.188044	0.79818	A	G	G	0.171252	0.165623	A	G	G	0.141085	0.98797	Imputed	5:142564672	5	142564672	G	A	0.781225	0.563271	0.00033925	G	A	0.135376	0.0681888	0.144081	6.78148e-05	A	G	G	0.242118	0.159651	A	G	G	0.192337
12:87330923	12:87724700	chr12:87330923:C:T	12	87330923	T	C	0.904224	0.940592	0.769335	T	C	0.145139	0.48789	0.151053	0.685139	C	T	C	0.333616	0.345875	C	T	C	0.324441	0.96818	Imputed	12:87724700	12	87724700	T	C	0.914835	0.565951	0.000117471	T	C	0.113394	0.432469	0.138223	3.81633e-05	C	T	C	0.245253	0.358194	C	T	C	0.338246
10:102397154	10:104156911	chr10:102397154:A:G	10	102397154	G	A	1.07988	1.05424	0.893205	G	A	0.173328	0.6575	0.179458	0.768522	A	G	G	0.181855	0.183889	A	G	G	0.174324	0.98976	Imputed	10:104156911	10	104156911	G	A	0.842992	0.780002	0.196295	G	A	0.139548	0.220977	0.154209	0.10714	A	G	G	0.195011	0.160335	A	G	G	0.185547
1:22032343	1:22358836	chr1:22032343:C:T	1	22032343	T	C	1.36192	0.855972	0.105591	T	C	0.196048	0.11512	0.184456	0.399163	C	T	T	0.185604	0.164879	C	T	T	0.127097	0.99642	Imputed	1:22358836	1	22358836	T	C	0.982589	0.955922	0.960951	T	C	0.144909	0.903525	0.162486	0.781448	C	T	T	0.159484	0.153067	C	T	T	0.158136
5:180338104	5:179765104	chr5:180338104:A:G	5	180338104	G	A	0.68203	0.470208	9.56059e-05	G	A	0.178289	0.0318397	0.178207	2.29267e-05	A	G	G	0.268248	0.151889	A	G	G	0.208397	0.99018	Imputed	5:179765104	5	179765104	G	A	1.095	0.872425	0.454127	G	A	0.142404	0.523922	0.151109	0.366428	A	G	G	0.205899	0.185004	A	G	G	0.170154
5:133041218	5:132376910	chr5:133041218:A:G	5	133041218	G	A	0.857542	1.15902	0.266604	G	A	0.151043	0.308919	0.164994	0.371103	A	G	G	0.234059	0.261669	A	G	G	0.287133	0.98473	Imputed	5:132376910	5	132376910	G	A	0.932495	0.779239	0.134367	G	A	0.113663	0.538621	0.123654	0.0436718	A	G	G	0.31173	0.257272	A	G	G	0.270163
1:22032102	1:22358595	chr1:22032102:G:A	1	22032102	A	G	1.36192	0.855972	0.105591	A	G	0.196048	0.11512	0.184456	0.399163	G	A	A	0.185604	0.164875	G	A	A	0.127097	0.99695	Imputed	1:22358595	1	22358595	A	G	0.968725	0.956366	0.950975	A	G	0.143956	0.825309	0.162031	0.783051	G	A	A	0.159376	0.153085	G	A	A	0.160077
5:133039930	5:132375622	chr5:133039930:A:G	5	133039930	G	A	0.852794	1.14178	0.283326	G	A	0.150747	0.290823	0.164825	0.421153	A	G	G	0.234241	0.258895	A	G	G	0.285248	0.98503	Imputed	5:132375622	5	132375622	G	A	0.959541	0.786368	0.15913	G	A	0.115133	0.719804	0.124451	0.0534688	A	G	G	0.306089	0.254328	A	G	G	0.26031
4:149298444	4:150219596	chr4:149298444:C:G	4	149298444	G	C	0.901783	0.709711	0.639049	G	C	0.375074	0.782834	0.357383	0.337324	C	G	G	0.0482624	0.0328305	C	G	G	0.0394263	0.93951	Imputed	4:150219596	4	150219596	G	C	0.235118	0.388939	0.000114267	G	C	0.352609	4.03287e-05	0.418912	0.0241807	C	G	G	0.03595	0.0220675	C	G	G	0.0553975
19:48997925	19:49501182	chr19:48997925:C:A	19	48997925	A	C	1.09188	1.02606	0.971429	A	C	0.367123	0.810762	0.380375	0.946075	C	A	A	0.0453998	0.0394888	C	A	A	0.034018	0.94541	Imputed	19:49501182	19	49501182	A	C	1.43604	0.385069	3.60148e-05	A	C	0.317501	0.254368	0.237197	5.73698e-05	C	A	A	0.0999091	0.059497	C	A	A	0.0478746
1:22034736	1:22361229	chr1:22034736:C:T	1	22034736	T	C	1.36192	0.855972	0.105591	T	C	0.196048	0.11512	0.184456	0.399163	C	T	T	0.185614	0.164892	C	T	T	0.127097	0.99684	Imputed	1:22361229	1	22361229	T	C	0.968725	0.956366	0.950975	T	C	0.143956	0.825309	0.162031	0.783051	C	T	T	0.159459	0.153059	C	T	T	0.160077
18:72504024	18:70171259	chr18:72504024:T:A	18	72504024	A	T	1.15922	0.988546	0.689878	A	T	0.186029	0.427068	0.189231	0.951458	T	A	A	0.17327	0.177538	T	A	A	0.159377	0.96857	Imputed	18:70171259	18	70171259	A	T	1.28619	0.562951	1.42909e-05	A	T	0.155442	0.105412	0.145524	7.87326e-05	T	A	A	0.258992	0.165955	T	A	A	0.132379
22:23906594	22:24248781	chr22:23906594:A:G	22	23906594	G	A	1.29272	1.17822	0.254523	G	A	0.161237	0.1113	0.17147	0.338846	A	G	A	0.233679	0.205607	A	G	A	0.249696	0.96368	Imputed	22:24248781	22	24248781	G	A	1.09646	1.69376	0.000539494	G	A	0.128391	0.473245	0.134563	9.00228e-05	A	G	A	0.305436	0.208488	A	G	A	0.222297
1:22039609	1:22366102	chr1:22039609:T:C	1	22039609	C	T	1.29834	0.85333	0.161539	C	T	0.193562	0.177382	0.18491	0.391024	T	C	C	0.186583	0.166337	T	C	C	0.133497	0.99082	Imputed	1:22366102	1	22366102	C	T	0.968544	0.936981	0.914826	C	T	0.143996	0.824344	0.161229	0.686413	T	C	C	0.162157	0.153308	T	C	C	0.160085
12:89727698	12:90121475	chr12:89727698:A:T	12	89727698	T	A	0.761242	0.812401	0.278735	T	A	0.183588	0.137289	0.196145	0.289499	A	T	T	0.158373	0.136457	A	T	T	0.171997	0.99552	Imputed	12:90121475	12	90121475	T	A	1.14667	0.939283	0.560629	T	A	0.155433	0.378575	0.164756	0.703803	A	T	T	0.155682	0.143243	A	T	T	0.125452
15:62437155	15:62729354	chr15:62437155:T:G	15	62437155	G	T	1.83238	1.15866	9.35674e-05	G	T	0.144516	2.78137e-05	0.143217	0.303828	T	G	G	0.420806	0.45136	T	G	G	0.314227	0.99662	Genotyped	15:62729354	15	62729354	G	T	0.927571	1.37733	0.017115	G	T	0.109382	0.491846	0.12821	0.0125228	T	G	G	0.321897	0.391601	T	G	G	0.405423
17:8830350	17:8733667	chr17:8830350:C:G	17	8830350	G	C	1.25531	1.04441	0.31213	G	C	0.151508	0.133408	0.153286	0.776807	C	G	G	0.274331	0.285174	C	G	G	0.24127	0.98781	Imputed	17:8733667	17	8733667	G	C	0.896575	0.816471	0.251713	G	C	0.117728	0.353752	0.128617	0.114912	C	G	G	0.294315	0.246775	C	G	G	0.268791
5:1824091	5:1824205	chr5:1824091:C:T	5	1824091	T	C	0.834467	0.831867	0.408664	T	C	0.164211	0.270457	0.171304	0.282555	C	T	T	0.243311	0.214099	C	T	T	0.243582	0.9916	Imputed	5:1824205	5	1824205	T	C	1.05378	0.58445	8.60061e-05	T	C	0.128193	0.682787	0.130576	3.90258e-05	C	T	T	0.321621	0.214861	C	T	T	0.207587
12:118791316	12:119229121	chr12:118791316:T:G	12	118791316	G	T	0.798452	1.08947	0.162849	G	T	0.143256	0.116141	0.157001	0.585193	T	G	G	0.283746	0.292936	T	G	G	0.342609	0.98543	Imputed	12:119229121	12	119229121	G	T	0.959606	0.801906	0.214694	G	T	0.113772	0.717045	0.125334	0.0781696	T	G	G	0.354057	0.309031	T	G	G	0.319429
2:62126889	2:62354024	chr2:62126889:C:T	2	62126889	T	C	0.988368	0.898363	0.840524	T	C	0.180407	0.94829	0.185086	0.56253	C	T	T	0.186938	0.176656	C	T	T	0.172464	0.94755	Imputed	2:62354024	2	62354024	T	C	0.793504	0.508834	0.000549819	T	C	0.16665	0.165163	0.171895	8.47703e-05	C	T	T	0.22297	0.150103	C	T	T	0.167358
2:62126876	2:62354011	chr2:62126876:C:T	2	62126876	T	C	0.988368	0.898363	0.840524	T	C	0.180407	0.94829	0.185086	0.56253	C	T	T	0.186938	0.176656	C	T	T	0.172464	0.94755	Imputed	2:62354011	2	62354011	T	C	0.793504	0.508834	0.000549819	T	C	0.16665	0.165163	0.171895	8.47703e-05	C	T	T	0.222965	0.150108	C	T	T	0.167348
10:89282429	10:91042186	chr10:89282429:A:G	10	89282429	G	A	1.27386	1.00713	0.192556	G	A	0.139252	0.0821697	0.147022	0.961453	A	G	A	0.347965	0.34049	A	G	A	0.394572	0.97299	Imputed	10:91042186	10	91042186	G	A	0.845539	1.66245	3.12705e-05	G	A	0.123729	0.175087	0.130194	9.45698e-05	A	G	A	0.442657	0.348536	A	G	A	0.312512
8:6703496	8:6561017	chr8:6703496:C:T	8	6703496	T	C	1.15064	1.14973	0.477477	T	C	0.138853	0.312221	0.146208	0.339931	C	T	C	0.400945	0.370114	C	T	C	0.410943	0.97091	Imputed	8:6561017	8	6561017	T	C	0.85392	1.04884	0.275596	T	C	0.111475	0.156596	0.123578	0.69962	C	T	C	0.398332	0.386682	C	T	C	0.348745
8:3855106	8:3712628	chr8:3855106:G:C	8	3855106	C	G	0.704865	1.02378	0.60535	C	G	0.370457	0.345118	0.43248	0.956663	G	C	C	0.0304481	0.0279758	G	C	C	0.0435697	0.97362	Imputed	8:3712628	8	3712628	C	G	0.889573	0.309321	0.000396832	C	G	0.352491	0.739918	0.293549	6.40957e-05	G	C	C	0.0642647	0.0217828	G	C	C	0.0322724
10:102392994	10:104152751	chr10:102392994:G:A	10	102392994	A	G	1.08583	1.05202	0.884256	A	G	0.174075	0.636199	0.180224	0.778421	G	A	A	0.182759	0.183768	G	A	A	0.17273	0.99972	Genotyped	10:104152751	10	104152751	A	G	0.837227	0.789156	0.204108	A	G	0.138666	0.200122	0.153552	0.123052	G	A	A	0.194595	0.159624	G	A	A	0.185773
15:97364184	15:97907414	chr15:97364184:C:A	15	97364184	A	C	1.20745	0.777954	0.757032	A	C	0.535805	0.724967	0.48276	0.602989	C	A	A	0.0241	0.0185241	C	A	A	0.0177213	0.99093	Imputed	15:97907414	15	97907414	A	C	0.376141	0.186645	0.000238	A	C	0.435937	0.0248993	0.41643	5.5585e-05	C	A	A	0.0379136	0.00806594	C	A	A	0.021818
1:22022893	1:22349386	chr1:22022893:C:T	1	22022893	T	C	1.35925	0.92356	0.183819	T	C	0.197362	0.119904	0.188012	0.672334	C	T	T	0.176225	0.166446	C	T	T	0.129067	0.98251	Imputed	1:22349386	1	22349386	T	C	0.950271	1.00202	0.937808	T	C	0.147678	0.729793	0.167442	0.990392	C	T	T	0.148249	0.150083	C	T	T	0.162143
1:22032296	1:22358789	chr1:22032296:G:T	1	22032296	T	G	1.36192	0.855972	0.105591	T	G	0.196048	0.11512	0.184456	0.399163	G	T	T	0.186214	0.165248	G	T	T	0.127276	0.99996	Genotyped	1:22358789	1	22358789	T	G	0.968725	0.956366	0.950975	T	G	0.143956	0.825309	0.162031	0.783051	G	T	T	0.159459	0.153061	G	T	T	0.160095
6:32638225	6:32606002	NA			NA	NA				NA	NA					NA	NA	NA			NA	NA	NA			NA	6:32606002	6	32606002	T	C	1.07941	1.07013	0.787191	T	C	0.128248	0.551268	0.143149	0.635851	C	T	T	0.236253	0.248655	C	T	T	0.243226
1:194803486	1:194772616	chr1:194803486:C:T	1	194803486	T	C	1.12504	1.02363	0.68352	T	C	0.136365	0.387594	0.141664	0.869057	C	T	T	0.370987	0.383114	C	T	T	0.35547	0.99295	Imputed	1:194772616	1	194772616	T	C	1.22058	0.872712	0.044213	T	C	0.106984	0.0624426	0.117325	0.245868	C	T	T	0.445903	0.412533	C	T	T	0.37154
1:22088292	1:22414785	chr1:22088292:G:T	1	22088292	T	G	1.21383	0.785408	0.123019	T	G	0.186352	0.298412	0.177785	0.17425	G	T	T	0.206483	0.171113	G	T	T	0.145318	0.99393	Imputed	1:22414785	1	22414785	T	G	0.956136	0.989514	0.950305	T	G	0.140287	0.749167	0.15976	0.947391	G	T	T	0.164865	0.162536	G	T	T	0.171937
1:22088917	1:22415410	chr1:22088917:A:T	1	22088917	T	A	1.21383	0.785408	0.123019	T	A	0.186352	0.298412	0.177785	0.17425	A	T	T	0.206497	0.171113	A	T	T	0.145291	0.99392	Imputed	1:22415410	1	22415410	T	A	0.956136	0.989514	0.950305	T	A	0.140287	0.749167	0.15976	0.947391	A	T	T	0.164865	0.162536	A	T	T	0.171937
8:3900700	8:3758222	chr8:3900700:A:G	8	3900700	G	A	0.571074	1.07996	0.246417	G	A	0.362176	0.121896	0.45725	0.866404	A	G	G	0.0240758	0.027027	A	G	G	0.0462817	0.98822	Imputed	8:3758222	8	3758222	G	A	0.752455	0.299688	0.000712191	G	A	0.358864	0.428046	0.308944	9.60219e-05	A	G	G	0.0564882	0.0191568	A	G	G	0.0264625
4:42868352	4:42870369	chr4:42868352:G:A	4	42868352	A	G	0.76472	0.699304	0.137259	A	G	0.191462	0.161202	0.196885	0.0692721	G	A	A	0.175135	0.133999	G	A	A	0.163197	0.99333	Imputed	4:42870369	4	42870369	A	G	1.19169	1.03177	0.506974	A	G	0.152541	0.250274	0.165567	0.85019	G	A	A	0.147248	0.152917	G	A	A	0.130466
17:82585499	17:80543375	chr17:82585499:C:T	17	82585499	T	C	0.803612	0.837865	0.528792	T	C	0.21168	0.301662	0.226647	0.435096	C	T	T	0.151291	0.126901	C	T	T	0.142976	0.89001	Imputed	17:80543375	17	80543375	T	C	0.688758	0.395698	0.000120608	T	C	0.213725	0.0810537	0.214174	1.49963e-05	C	T	T	0.191829	0.112989	C	T	T	0.133056
8:3853808	8:3711330	chr8:3853808:A:G	8	3853808	G	A	0.741784	0.965307	0.712182	G	A	0.367174	0.415929	0.41315	0.931894	A	G	G	0.031017	0.0298102	A	G	G	0.0442993	0.96918	Imputed	8:3711330	8	3711330	G	A	0.835165	0.318134	0.000603413	G	A	0.341123	0.597472	0.291299	8.43694e-05	A	G	G	0.0643972	0.0227169	A	G	G	0.0330115
10:71566063	10:73325820	chr10:71566063:G:A	10	71566063	A	G	0.925363	1.00463	0.830446	A	G	0.136362	0.569462	0.142521	0.974144	G	A	G	0.489789	0.489781	G	A	G	0.469664	0.99952	Genotyped	10:73325820	10	73325820	A	G	1.00742	0.601573	5.5953e-05	A	G	0.103555	0.943115	0.120843	2.60484e-05	G	A	G	0.365175	0.492681	G	A	G	0.503755
10:71573188	10:73332945	chr10:71573188:A:G	10	71573188	G	A	0.846792	0.990307	0.471066	G	A	0.140399	0.236224	0.145518	0.946631	A	G	A	0.479718	0.481326	A	G	A	0.4442	0.97612	Imputed	10:73332945	10	73332945	G	A	1.05709	0.593144	3.15069e-05	G	A	0.107623	0.605974	0.124827	2.85998e-05	A	G	A	0.359954	0.48221	A	G	A	0.492468
4:2396723	4:2398450	NA			NA	NA				NA	NA					NA	NA	NA			NA	NA	NA			NA	4:2398450	4	2398450	A	C	0.744547	0.417837	3.01739e-05	A	C	0.158662	0.0630028	0.204461	1.9713e-05	C	A	C	0.242846	0.327265	C	A	C	0.301571
18:72509471	18:70176706	chr18:72509471:T:A	18	72509471	A	T	1.15922	0.988546	0.689878	A	T	0.186029	0.427068	0.189231	0.951458	T	A	A	0.173269	0.177536	T	A	A	0.159449	0.96866	Imputed	18:70176706	18	70176706	A	T	1.28235	0.566987	1.94714e-05	A	T	0.155342	0.109386	0.145818	9.97143e-05	T	A	A	0.258688	0.166105	T	A	A	0.13278
5:133039743	5:132375435	chr5:133039743:A:T	5	133039743	T	A	0.857542	1.15902	0.266604	T	A	0.151043	0.308919	0.164994	0.371103	A	T	T	0.234379	0.261794	A	T	T	0.287145	0.98421	Imputed	5:132375435	5	132375435	T	A	0.930549	0.786765	0.157016	T	A	0.113805	0.527067	0.124026	0.0531542	A	T	T	0.308972	0.25763	A	T	T	0.270152
8:3853720	8:3711242	chr8:3853720:G:A	8	3853720	A	G	0.686642	0.962193	0.568761	A	G	0.359441	0.295603	0.413003	0.925651	G	A	A	0.0310031	0.0298131	G	A	A	0.0443903	0.96907	Imputed	8:3711242	8	3711242	A	G	0.835165	0.318134	0.000603413	A	G	0.341123	0.597472	0.291299	8.43694e-05	G	A	A	0.0643215	0.0227205	G	A	A	0.0330017
8:3869010	8:3726532	chr8:3869010:G:A	8	3869010	A	G	0.717468	1.1346	0.54202	A	G	0.356433	0.351582	0.427098	0.767476	G	A	A	0.0304721	0.0313588	G	A	A	0.0471756	0.97878	Imputed	8:3726532	8	3726532	A	G	0.799471	0.285858	0.000105918	A	G	0.342569	0.513554	0.287746	1.34922e-05	G	A	A	0.0701548	0.0239997	G	A	A	0.0369316
6:121202366	6:121523512	NA			NA	NA				NA	NA					NA	NA	NA			NA	NA	NA			NA	6:121523512	6	121523512	G	A	0.787693	1.08832	0.217048	G	A	0.162178	0.141152	0.163329	0.604322	A	G	A	0.165108	0.159447	A	G	A	0.127524
1:194816890	1:194786020	chr1:194816890:C:A	1	194816890	A	C	1.17051	1.02189	0.506074	A	C	0.137582	0.252481	0.142101	0.878905	C	A	A	0.375983	0.38413	C	A	A	0.351661	0.98917	Imputed	1:194786020	1	194786020	A	C	1.22831	0.88819	0.051152	A	C	0.10761	0.0560082	0.118221	0.315884	C	A	A	0.444771	0.413443	C	A	A	0.37206
5:113132948	5:112468645	chr5:113132948:C:T	5	113132948	T	C	0.977973	0.921048	0.869988	T	C	0.147039	0.879598	0.156222	0.598578	C	T	C	0.299507	0.315575	C	T	C	0.308763	0.98403	Imputed	5:112468645	5	112468645	T	C	1.13793	1.67657	0.000151364	T	C	0.112043	0.248819	0.122756	2.5584e-05	C	T	C	0.407424	0.290038	C	T	C	0.31573
5:133045039	5:132380731	chr5:133045039:C:A	5	133045039	A	C	0.855091	1.14552	0.283866	A	C	0.150767	0.299111	0.164867	0.409894	C	A	A	0.23419	0.259037	C	A	A	0.285909	0.99043	Imputed	5:132380731	5	132380731	A	C	0.963576	0.78917	0.167408	A	C	0.11515	0.747285	0.124481	0.0571604	C	A	A	0.306871	0.25437	C	A	A	0.260551
13:91650400	13:92302654	chr13:91650400:T:C	13	91650400	C	T	0.853008	0.458489	0.000328377	C	T	0.206359	0.441042	0.195756	6.78683e-05	T	C	C	0.21979	0.115918	T	C	C	0.134152	0.9558	Imputed	13:92302654	13	92302654	C	T	0.971746	0.91579	0.870669	C	T	0.150295	0.848761	0.167525	0.599512	T	C	C	0.150433	0.137484	T	C	C	0.144412
8:31422972	8:31280488	chr8:31422972:T:C	8	31422972	C	T	1.05636	1.01191	0.97379	C	T	0.239736	0.819103	0.249304	0.962128	T	C	C	0.100061	0.0976849	T	C	C	0.0956632	0.94	Imputed	8:31280488	8	31280488	C	T	0.960133	0.779544	0.450239	C	T	0.184001	0.825013	0.194498	0.200383	T	C	C	0.111128	0.089381	T	C	C	0.0927685
1:22039196	1:22365689	chr1:22039196:C:T	1	22039196	T	C	1.36192	0.855972	0.105591	T	C	0.196048	0.11512	0.184456	0.399163	C	T	T	0.185628	0.164942	C	T	T	0.127064	0.99478	Imputed	1:22365689	1	22365689	T	C	0.970513	0.957856	0.955017	T	C	0.143977	0.835318	0.162042	0.790454	C	T	T	0.159457	0.153208	C	T	T	0.160077
13:80762268	13:81336403	chr13:80762268:A:G	13	80762268	G	A	0.422938	0.64114	0.000280462	G	A	0.214751	6.14674e-05	0.245258	0.0699235	A	G	G	0.102704	0.0706496	A	G	G	0.151294	0.98764	Imputed	13:81336403	13	81336403	G	A	0.929905	0.486542	0.000732976	G	A	0.201637	0.718537	0.187053	0.000117405	A	G	G	0.13221	0.068809	A	G	G	0.0753445
11:100235277	11:100106009	chr11:100235277:G:A	11	100235277	A	G	1.25072	1.02896	0.257572	A	G	0.13824	0.105589	0.148274	0.847313	G	A	G	0.342831	0.337592	G	A	G	0.387909	0.99889	Genotyped	11:100106009	11	100106009	A	G	1.12782	1.10713	0.48723	A	G	0.113219	0.288034	0.126796	0.422168	G	A	G	0.351954	0.330319	G	A	G	0.361399
10:89293386	10:91053143	chr10:89293386:C:T	10	89293386	T	C	1.274	0.996513	0.198468	T	C	0.142218	0.0886123	0.14843	0.981224	C	T	C	0.344307	0.34065	C	T	C	0.394566	0.96361	Imputed	10:91053143	10	91053143	T	C	0.887703	1.73559	2.09997e-05	T	C	0.126054	0.34467	0.131916	2.92092e-05	C	T	C	0.441533	0.346415	C	T	C	0.310229
11:118548989	11:118419704	chr11:118548989:T:C	11	118548989	C	T	1.44985	1.46912	0.003727	C	T	0.13733	0.00683352	0.144498	0.00776677	T	C	T	0.532927	0.437805	T	C	T	0.52049	0.98372	Imputed	11:118419704	11	118419704	C	T	1.60341	1.15413	5.87814e-05	C	T	0.108053	1.24542e-05	0.121608	0.238507	T	C	T	0.457808	0.423571	T	C	T	0.53007
3:179684034	3:179401822	chr3:179684034:C:T	3	179684034	T	C	1.13201	1.11987	0.571109	T	C	0.136116	0.362338	0.142193	0.425924	C	T	C	0.390796	0.370019	C	T	C	0.399116	0.96133	Imputed	3:179401822	3	179401822	T	C	0.935866	1.60709	0.00011167	T	C	0.109261	0.544084	0.120482	8.22684e-05	C	T	C	0.489527	0.377319	C	T	C	0.357901
12:89720966	12:90114743	chr12:89720966:A:G	12	89720966	G	A	0.761242	0.812401	0.278735	G	A	0.183588	0.137289	0.196145	0.289499	A	G	G	0.158373	0.136466	A	G	G	0.172006	0.99533	Imputed	12:90114743	12	90114743	G	A	1.16019	0.950182	0.538172	G	A	0.155312	0.338734	0.164591	0.756196	A	G	G	0.153327	0.14334	A	G	G	0.125486
7:109107298	7:108747355	chr7:109107298:G:A	7	109107298	A	G	0.779329	0.91919	0.74635	A	G	0.322903	0.44004	0.352731	0.811194	G	A	A	0.0486854	0.0461274	G	A	A	0.0565722	0.95148	Imputed	7:108747355	7	108747355	A	G	0.969777	0.369917	9.7589e-05	A	G	0.270771	0.909762	0.231477	1.73739e-05	G	A	A	0.103158	0.0441192	G	A	A	0.0431341
4:42881178	4:42883195	chr4:42881178:C:A	4	42881178	A	C	0.771968	0.687561	0.120358	A	C	0.190135	0.173449	0.194823	0.0545062	C	A	A	0.17858	0.135005	C	A	A	0.163379	0.99511	Imputed	4:42883195	4	42883195	A	C	1.21995	1.07198	0.414557	A	C	0.152326	0.191849	0.165277	0.674088	C	A	A	0.145946	0.155977	C	A	A	0.130435
3:179682593	3:179400381	chr3:179682593:G:A	3	179682593	A	G	1.11332	1.12299	0.611139	A	G	0.135612	0.428632	0.141828	0.41344	G	A	G	0.384999	0.362176	G	A	G	0.389994	0.95496	Imputed	3:179400381	3	179400381	A	G	0.923822	1.61547	6.3488e-05	A	G	0.108776	0.466348	0.119342	5.84744e-05	G	A	G	0.483778	0.369513	G	A	G	0.347826
21:14851565	21:16223886	chr21:14851565:C:T	21	14851565	T	C	1.05208	0.791872	0.626443	T	C	0.282039	0.857156	0.27251	0.391822	C	T	T	0.0779446	0.0670811	C	T	T	0.0645058	0.96856	Imputed	21:16223886	21	16223886	T	C	0.893045	0.467555	0.00058857	T	C	0.207936	0.586438	0.193268	8.36829e-05	C	T	T	0.126772	0.0653388	C	T	T	0.0707013
5:133044624	5:132380316	chr5:133044624:T:C	5	133044624	C	T	0.862065	1.15278	0.28901	C	T	0.15022	0.323128	0.164369	0.387056	T	C	C	0.234186	0.260462	T	C	C	0.285909	0.99045	Imputed	5:132380316	5	132380316	C	T	0.963576	0.78917	0.167408	C	T	0.11515	0.747285	0.124481	0.0571604	T	C	C	0.306819	0.254363	T	C	C	0.260526
5:133046580	5:132382272	chr5:133046580:C:T	5	133046580	T	C	0.862065	1.15278	0.28901	T	C	0.15022	0.323128	0.164369	0.387056	C	T	T	0.234166	0.260452	C	T	T	0.285891	0.99037	Imputed	5:132382272	5	132382272	T	C	0.963576	0.78917	0.167408	T	C	0.11515	0.747285	0.124481	0.0571604	C	T	T	0.307262	0.254366	C	T	T	0.260663
3:3082498	3:3124182	chr3:3082498:T:C	3	3082498	C	T	0.85696	0.808615	0.551127	C	T	0.205501	0.452555	0.212495	0.317454	T	C	C	0.138369	0.114988	T	C	C	0.130388	0.99136	Genotyped	3:3124182	3	3124182	C	T	1.00391	0.526057	0.000254503	C	T	0.163519	0.980957	0.160116	6.02669e-05	T	C	C	0.197297	0.117303	T	C	C	0.118577
1:22135618	1:22462111	chr1:22135618:G:A	1	22135618	A	G	1.16653	0.846504	0.334501	A	G	0.187122	0.410414	0.181551	0.358688	G	A	A	0.182759	0.159544	G	A	A	0.139394	0.99971	Genotyped	1:22462111	1	22462111	A	G	0.936958	0.952348	0.886284	A	G	0.14381	0.650695	0.163253	0.764883	G	A	A	0.151351	0.144315	G	A	A	0.156126
6:37734111	6:37701887	chr6:37734111:T:C	6	37734111	C	T	0.539229	0.404027	2.12897e-06	C	T	0.187578	0.000992726	0.188146	1.45824e-06	T	C	C	0.232317	0.110004	T	C	C	0.186563	0.97872	Imputed	6:37701887	6	37701887	C	T	0.995174	0.95435	0.958219	C	T	0.144748	0.973339	0.160829	0.771414	T	C	C	0.165853	0.154584	T	C	C	0.156181
1:22052387	1:22378880	chr1:22052387:C:A	1	22052387	A	C	1.20848	0.799357	0.153114	A	C	0.186096	0.308883	0.178155	0.208742	C	A	A	0.203024	0.17072	C	A	A	0.145294	0.99284	Imputed	1:22378880	1	22378880	A	C	0.966044	0.983308	0.969484	A	C	0.141135	0.806635	0.15965	0.916029	C	A	A	0.164981	0.162712	C	A	A	0.170336
13:45318648	13:45892783	chr13:45318648:T:C	13	45318648	C	T	0.860623	1.05876	0.709026	C	T	0.218581	0.492274	0.242177	0.813619	T	C	C	0.0902196	0.0957706	T	C	C	0.116664	0.95864	Imputed	13:45892783	13	45892783	C	T	0.922791	0.492635	0.000329328	C	T	0.183562	0.661574	0.174372	4.90289e-05	T	C	C	0.162589	0.0908381	T	C	C	0.101233
8:63308661	8:64221219	chr8:63308661:T:G	8	63308661	G	T	1.14207	1.02669	0.634241	G	T	0.140399	0.344053	0.146316	0.85715	T	G	G	0.442141	0.44467	T	G	G	0.433173	0.95495	Imputed	8:64221219	8	64221219	G	T	1.11448	1.59415	0.000358263	G	T	0.102946	0.292397	0.118965	8.85549e-05	T	G	G	0.373684	0.497567	T	G	G	0.475478
1:22141722	1:22468215	chr1:22141722:C:T	1	22141722	T	C	1.1565	0.817435	0.274068	T	C	0.188336	0.440106	0.181872	0.267696	C	T	T	0.185824	0.157659	C	T	T	0.139157	0.99397	Imputed	1:22468215	1	22468215	T	C	0.932287	0.957345	0.879105	T	C	0.144312	0.627069	0.163846	0.7902	C	T	T	0.151219	0.146385	C	T	T	0.159103
1:155032404	1:155004880	chr1:155032404:G:A	1	155032404	A	G	1.05804	0.929202	0.956502	A	G	0.370242	0.878886	0.373566	0.84417	G	A	A	0.0409138	0.0347607	G	A	A	0.0334125	0.98484	Imputed	1:155004880	1	155004880	A	G	0.705381	0.268013	9.26886e-05	A	G	0.339244	0.30357	0.295778	8.51841e-06	G	A	A	0.0650811	0.0196812	G	A	A	0.0289761
13:91649181	13:92301435	chr13:91649181:G:C	13	91649181	C	G	0.86118	0.456137	0.000287027	C	G	0.207954	0.47234	0.195879	6.13932e-05	G	C	C	0.21981	0.116885	G	C	C	0.13386	0.95514	Imputed	13:92301435	13	92301435	C	G	0.964978	0.920804	0.880295	C	G	0.149631	0.811686	0.167602	0.622516	G	C	C	0.150183	0.138204	G	C	C	0.144502
5:143184819	5:142564384	chr5:143184819:A:T	5	143184819	T	A	1.20141	0.953054	0.522505	T	A	0.188817	0.331139	0.188044	0.79818	A	T	T	0.171262	0.16562	A	T	T	0.141063	0.98798	Imputed	5:142564384	5	142564384	T	A	0.78685	0.567043	0.000414681	T	A	0.135308	0.0764534	0.14403	8.18503e-05	A	T	T	0.242151	0.159576	A	T	T	0.192262
1:22051787	1:22378280	chr1:22051787:T:A	1	22051787	A	T	1.20848	0.799357	0.153114	A	T	0.186096	0.308883	0.178155	0.208742	T	A	A	0.203028	0.17073	T	A	A	0.145318	0.99269	Imputed	1:22378280	1	22378280	A	T	0.99034	0.984154	0.994015	A	T	0.142473	0.94568	0.159991	0.920476	T	A	A	0.16493	0.162741	T	A	A	0.170127
13:45319403	13:45893538	chr13:45319403:C:G	13	45319403	G	C	0.845746	1.04007	0.686028	G	C	0.218898	0.444055	0.242418	0.871252	C	G	G	0.0901369	0.0942047	C	G	G	0.116454	0.95821	Imputed	13:45893538	13	45893538	G	C	0.915587	0.496941	0.000445383	G	C	0.18362	0.631025	0.17518	6.55731e-05	C	G	G	0.162327	0.0908891	C	G	G	0.100965
6:8841441	6:8841674	chr6:8841441:A:G	6	8841441	G	A	1.02077	0.937468	0.969018	G	A	0.300684	0.945483	0.308146	0.834017	A	G	G	0.0549902	0.0525285	A	G	G	0.0513487	0.99536	Imputed	6:8841674	6	8841674	G	A	0.918114	0.408578	0.000430928	G	A	0.265963	0.748041	0.22556	7.2414e-05	A	G	G	0.0887294	0.0358376	A	G	G	0.039399
6:8841013	6:8841246	chr6:8841013:A:G	6	8841013	G	A	1.02077	0.937468	0.969018	G	A	0.300684	0.945483	0.308146	0.834017	A	G	G	0.0551758	0.0527093	A	G	G	0.0515152	0.99985	Genotyped	6:8841246	6	8841246	G	A	0.918114	0.408578	0.000430928	G	A	0.265963	0.748041	0.22556	7.2414e-05	A	G	G	0.0888512	0.0358853	A	G	G	0.0394147
3:156524671	3:156242460	chr3:156524671:C:T	3	156524671	T	C	0.80669	0.557812	0.000260376	T	C	0.137081	0.117097	0.146273	6.5879e-05	C	T	T	0.558617	0.417936	C	T	T	0.467309	0.96888	Imputed	3:156242460	3	156242460	T	C	0.921783	1.02638	0.676878	T	C	0.104811	0.437114	0.117252	0.82424	C	T	C	0.503067	0.499779	C	T	C	0.479524
5:113067301	5:112402998	chr5:113067301:T:A	5	113067301	A	T	1.3389	0.960497	0.237077	A	T	0.192623	0.129743	0.185411	0.827912	T	A	A	0.185748	0.176246	T	A	A	0.140576	0.98906	Imputed	5:112402998	5	112402998	A	T	0.891532	0.849177	0.535707	A	T	0.149035	0.441076	0.165548	0.323369	T	A	A	0.161019	0.141372	T	A	A	0.152409
2:172428798	2:173293526	chr2:172428798:A:G	2	172428798	G	A	0.831243	0.93937	0.497952	G	A	0.155868	0.235688	0.167299	0.708512	A	G	G	0.228362	0.219191	A	G	G	0.251527	0.99751	Genotyped	2:173293526	2	173293526	G	A	1.09907	0.960517	0.675353	G	A	0.127267	0.457915	0.139877	0.773353	A	G	G	0.240516	0.235996	A	G	G	0.221476
5:133046088	5:132381780	chr5:133046088:T:C	5	133046088	C	T	0.865309	1.15746	0.289461	C	T	0.150278	0.33571	0.164442	0.373865	T	C	C	0.234194	0.260861	T	C	C	0.285906	0.99003	Imputed	5:132381780	5	132381780	C	T	0.963576	0.78917	0.167408	C	T	0.11515	0.747285	0.124481	0.0571604	T	C	C	0.307149	0.254354	T	C	C	0.260643
18:44364735	18:41944700	chr18:44364735:C:T	18	44364735	T	C	1.07377	0.829546	0.536629	T	C	0.211004	0.735885	0.205073	0.362155	C	T	T	0.1539	0.131429	C	T	T	0.123627	0.97821	Imputed	18:41944700	18	41944700	T	C	1.05156	0.937306	0.848851	T	C	0.156551	0.748099	0.169287	0.702122	C	T	T	0.140972	0.13527	C	T	T	0.133111
1:194797449	1:194766579	chr1:194797449:C:T	1	194797449	T	C	1.11295	1.0229	0.729712	T	C	0.135875	0.430943	0.141674	0.873015	C	T	T	0.3724	0.384641	C	T	T	0.357579	0.99955	Genotyped	1:194766579	1	194766579	T	C	1.23047	0.871881	0.039546	T	C	0.108653	0.0562872	0.118027	0.245388	C	T	T	0.446171	0.410937	C	T	T	0.370864
5:31893917	5:31894023	chr5:31893917:G:A	5	31893917	A	G	0.891086	0.884932	0.854116	A	G	0.25359	0.649304	0.266573	0.646537	G	A	A	0.0761037	0.0704855	G	A	A	0.0786329	0.96407	Imputed	5:31894023	5	31894023	A	G	0.629525	0.411109	0.000145534	A	G	0.207414	0.0256656	0.212624	2.90736e-05	G	A	A	0.119218	0.0604974	G	A	A	0.0896181
3:194617694	3:194338423	chr3:194617694:C:T	3	194617694	T	C	1.02721	2.01405	2.28088e-05	T	C	0.138542	0.846348	0.163459	1.84119e-05	C	T	T	0.219941	0.362448	C	T	T	0.362133	0.98286	Imputed	3:194338423	3	194338423	T	C	0.965112	1.21541	0.270501	T	C	0.11504	0.757561	0.134022	0.145513	C	T	T	0.275975	0.314116	C	T	T	0.321416
18:44367764	18:41947729	chr18:44367764:G:A	18	44367764	A	G	1.07377	0.829546	0.536629	A	G	0.211004	0.735885	0.205073	0.362155	G	A	A	0.1539	0.131432	G	A	A	0.123651	0.97817	Imputed	18:41947729	18	41947729	A	G	1.01113	0.938138	0.91893	A	G	0.154287	0.942837	0.169482	0.706334	G	A	A	0.140768	0.135203	G	A	A	0.133491
13:91648959	13:92301213	chr13:91648959:A:T	13	91648959	T	A	0.871242	0.459685	0.000320747	T	A	0.207651	0.506828	0.195595	7.07992e-05	A	T	T	0.219752	0.115877	A	T	T	0.133742	0.95546	Imputed	13:92301213	13	92301213	T	A	0.968651	0.923498	0.889826	T	A	0.149657	0.83146	0.167628	0.634943	A	T	T	0.149847	0.138106	A	T	T	0.144338
2:142276498	2:143034067	chr2:142276498:G:A	2	142276498	A	G	0.7002	0.390319	0.000275071	A	G	0.244302	0.144618	0.230738	4.55601e-05	G	A	A	0.154683	0.0746881	G	A	A	0.0989702	0.99068	Imputed	2:143034067	2	143034067	A	G	0.930363	0.874012	0.755242	A	G	0.171257	0.673409	0.189345	0.476965	G	A	A	0.117061	0.108524	G	A	A	0.116186
8:3873651	8:3731173	chr8:3873651:A:G	8	3873651	G	A	0.697294	1.18346	0.443482	G	A	0.346878	0.298616	0.424664	0.691626	A	G	G	0.02901	0.0328144	A	G	G	0.0479905	0.97476	Imputed	8:3731173	8	3731173	G	A	0.796682	0.286174	0.000108284	G	A	0.342597	0.507035	0.287751	1.37355e-05	A	G	G	0.0707876	0.0236925	A	G	G	0.0374214
13:45318114	13:45892249	chr13:45318114:T:C	13	45318114	C	T	0.860623	1.05876	0.709026	C	T	0.218581	0.492274	0.242177	0.813619	T	C	C	0.0901748	0.0957576	T	C	C	0.116652	0.95904	Imputed	13:45892249	13	45892249	C	T	0.921195	0.49169	0.000316924	C	T	0.18355	0.65473	0.174353	4.66792e-05	T	C	C	0.16264	0.0907259	T	C	C	0.101348
6:32635749	6:32603526	NA			NA	NA				NA	NA					NA	NA	NA			NA	NA	NA			NA	6:32603526	6	32603526	T	A	1.06522	1.09111	0.775465	T	A	0.127596	0.620473	0.143136	0.54242	A	T	T	0.249321	0.259916	A	T	T	0.265891
12:102862738	12:103256516	chr12:102862738:G:C	12	102862738	C	G	0.986623	1.15664	0.687029	C	G	0.169021	0.936495	0.183864	0.428674	G	C	C	0.166325	0.186298	G	C	C	0.188509	0.98952	Imputed	12:103256516	12	103256516	C	G	0.92646	1.10749	0.633311	C	G	0.138507	0.581301	0.163035	0.531169	G	C	C	0.161961	0.175407	G	C	C	0.187621
12:102861849	12:103255627	chr12:102861849:G:T	12	102861849	T	G	0.967699	1.15547	0.65837	T	G	0.168448	0.845454	0.183976	0.432173	G	T	T	0.166342	0.186302	G	T	T	0.191485	0.98936	Imputed	12:103255627	12	103255627	T	G	0.918101	1.10829	0.599048	T	G	0.138126	0.536163	0.163095	0.528408	G	T	T	0.161996	0.175459	G	T	T	0.187679
5:117761073	5:117096768	chr5:117761073:A:T	5	117761073	T	A	0.807244	0.661574	0.038235	T	A	0.160542	0.182273	0.164888	0.0122263	A	T	T	0.283904	0.203805	A	T	T	0.235615	0.97073	Imputed	5:117096768	5	117096768	T	A	0.79569	0.821324	0.10952	T	A	0.122685	0.062482	0.137069	0.15099	A	T	T	0.256571	0.216837	A	T	T	0.261796
1:22070505	1:22396998	chr1:22070505:T:C	1	22070505	C	T	1.21383	0.785408	0.123019	C	T	0.186352	0.298412	0.177785	0.17425	T	C	C	0.206555	0.17091	T	C	C	0.144875	0.99116	Imputed	1:22396998	1	22396998	C	T	0.952274	0.986317	0.941326	C	T	0.140313	0.727445	0.159775	0.931281	T	C	C	0.164854	0.162457	T	C	C	0.171907
19:54462127	19:54973307	chr19:54462127:C:T	19	54462127	T	C	0.566811	0.280326	0.000373357	T	C	0.365793	0.120651	0.325866	9.50706e-05	C	T	T	0.0860897	0.0307466	C	T	T	0.0452574	0.94979	Imputed	19:54973307	19	54973307	T	C	0.87378	0.638177	0.424652	T	C	0.340184	0.691641	0.334239	0.179024	C	T	T	0.0423589	0.0292711	C	T	T	0.0388869
11:100236184	11:100106916	chr11:100236184:G:C	11	100236184	C	G	1.25119	1.03174	0.272483	C	G	0.14115	0.11237	0.151974	0.837108	G	C	G	0.334706	0.332704	G	C	G	0.380562	0.98776	Imputed	11:100106916	11	100106916	C	G	1.1405	1.09912	0.458039	C	G	0.113434	0.246477	0.127363	0.458073	G	C	G	0.341627	0.324	G	C	G	0.35677
3:156525012	3:156242801	chr3:156525012:G:A	3	156525012	A	G	0.806294	0.557872	0.000259408	A	G	0.137036	0.116144	0.146219	6.56715e-05	G	A	A	0.558445	0.419193	G	A	A	0.4673	0.96899	Imputed	3:156242801	3	156242801	A	G	0.912428	1.02255	0.625858	A	G	0.104643	0.381135	0.117033	0.848857	G	A	G	0.503349	0.500314	G	A	G	0.477723
13:26694193	13:27268330	chr13:26694193:G:A	13	26694193	A	G	0.892995	1.11122	0.471199	A	G	0.146184	0.43882	0.158497	0.505798	G	A	A	0.260838	0.281233	G	A	A	0.301285	0.97545	Imputed	13:27268330	13	27268330	A	G	0.855122	0.581255	0.000339855	A	G	0.125315	0.211686	0.135291	6.06296e-05	G	A	A	0.357235	0.262965	G	A	A	0.293958
1:22040580	1:22367073	chr1:22040580:T:G	1	22040580	G	T	1.24018	0.867787	0.255254	G	T	0.188301	0.252972	0.182279	0.43658	T	G	G	0.189066	0.17063	T	G	G	0.142218	0.99486	Imputed	1:22367073	1	22367073	G	T	0.983215	0.965269	0.974058	G	T	0.143058	0.905809	0.160889	0.826098	T	G	G	0.16216	0.157068	T	G	G	0.161905
12:89725579	12:90119356	chr12:89725579:T:C	12	89725579	C	T	0.761242	0.812401	0.278735	C	T	0.183588	0.137289	0.196145	0.289499	T	C	C	0.158394	0.136482	T	C	C	0.172091	0.99548	Imputed	12:90119356	12	90119356	C	T	1.15056	0.963136	0.595558	C	T	0.155347	0.366629	0.165667	0.82064	T	C	C	0.153177	0.143308	T	C	C	0.125461
3:194618130	3:194338859	chr3:194618130:G:A	3	194618130	A	G	1.027	2.01961	2.00822e-05	A	G	0.137909	0.846817	0.163187	1.652e-05	G	A	A	0.22028	0.362661	G	A	A	0.363109	0.98415	Imputed	3:194338859	3	194338859	A	G	0.976664	1.20291	0.321531	A	G	0.114564	0.836703	0.133041	0.164953	G	A	A	0.278678	0.314143	G	A	A	0.320652
9:80108125	9:82723040	chr9:80108125:A:G	9	80108125	G	A	1.58448	1.89505	1.6395e-05	G	A	0.144166	0.00141024	0.149331	1.86292e-05	A	G	A	0.381693	0.246684	A	G	A	0.346026	0.98569	Imputed	9:82723040	9	82723040	G	A	0.957057	1.11953	0.593225	G	A	0.120781	0.716304	0.133859	0.398967	A	G	A	0.294256	0.27433	A	G	A	0.267106
6:169330158	6:169730253	chr6:169330158:G:C	6	169330158	C	G	1.82579	1.48688	3.15916e-05	C	G	0.142424	2.36928e-05	0.145918	0.00655781	G	C	C	0.436934	0.530338	G	C	C	0.393481	0.96861	Imputed	6:169730253	6	169730253	C	G	1.03424	1.00444	0.95167	C	G	0.107788	0.754809	0.12141	0.970914	G	C	C	0.497617	0.499018	G	C	C	0.487588
1:22139327	1:22465820	chr1:22139327:T:C	1	22139327	C	T	1.1565	0.817435	0.274068	C	T	0.188336	0.440106	0.181872	0.267696	T	C	C	0.185862	0.15772	T	C	C	0.139212	0.99519	Imputed	1:22465820	1	22465820	C	T	0.919021	0.962756	0.83746	C	T	0.142885	0.554516	0.163437	0.81636	T	C	C	0.151351	0.145773	T	C	C	0.160079
4:129320668	4:130241823	chr4:129320668:G:A	4	129320668	A	G	1.43541	0.991502	0.501795	A	G	0.332282	0.276692	0.319069	0.978662	G	A	A	0.0664277	0.06591	G	A	A	0.0432969	0.92025	Imputed	4:130241823	4	130241823	A	G	0.668236	0.779458	0.280654	A	G	0.257526	0.117505	0.299393	0.405293	G	A	A	0.0598616	0.0507202	G	A	A	0.0647783
13:91647675	13:92299929	chr13:91647675:A:G	13	91647675	G	A	0.853008	0.458489	0.000328377	G	A	0.206359	0.441042	0.195756	6.78683e-05	A	G	G	0.219786	0.11592	A	G	G	0.134124	0.9556	Imputed	13:92299929	13	92299929	G	A	0.964329	0.927107	0.895293	G	A	0.148913	0.807292	0.167678	0.651716	A	G	G	0.149598	0.138195	A	G	G	0.144343
6:32619436	6:32587213	chr6:32619436:T:C	6	32619436	C	T	0.912475	0.844489	0.485461	C	T	0.138342	0.507917	0.146716	0.249304	T	C	T	0.362227	0.396205	T	C	T	0.375936	0.99911	Imputed	6:32587213	6	32587213	C	T	0.905783	0.97353	0.645345	C	T	0.106028	0.350666	0.118043	0.820218	T	C	T	0.367611	0.373211	T	C	T	0.347885
13:91650447	13:92302701	chr13:91650447:A:C	13	91650447	C	A	0.842022	0.459234	0.000420002	C	A	0.207451	0.40718	0.197711	8.284e-05	A	C	C	0.216528	0.117471	A	C	C	0.134476	0.9541	Imputed	13:92302701	13	92302701	C	A	0.981788	0.925563	0.899776	C	A	0.150219	0.902617	0.167498	0.644213	A	C	C	0.150759	0.13903	A	C	C	0.144649
4:42875785	4:42877802	chr4:42875785:T:C	4	42875785	C	T	0.774478	0.705786	0.141847	C	T	0.186759	0.171179	0.1922	0.0698437	T	C	C	0.17931	0.135385	T	C	C	0.16667	0.9992	Genotyped	4:42877802	4	42877802	C	T	1.19956	1.07244	0.473702	C	T	0.151646	0.230183	0.165351	0.672327	T	C	C	0.146138	0.156045	T	C	C	0.132427
8:32335778	8:32193294	chr8:32335778:G:A	8	32335778	A	G	1.21784	1.01434	0.577031	A	G	0.195314	0.312966	0.196017	0.9421	G	A	A	0.151472	0.155479	G	A	A	0.130079	0.99575	Imputed	8:32193294	8	32193294	A	G	1.23348	2.13451	0.000111051	A	G	0.143306	0.143121	0.192135	7.93444e-05	G	A	A	0.0972999	0.186602	G	A	A	0.15819
3:194618005	3:194338734	chr3:194618005:C:T	3	194618005	T	C	1.04375	2.02162	2.31027e-05	T	C	0.138611	0.757367	0.163398	1.64823e-05	C	T	T	0.220415	0.36275	C	T	T	0.362337	0.98346	Imputed	3:194338734	3	194338734	T	C	0.976664	1.20291	0.321531	T	C	0.114564	0.836703	0.133041	0.164953	C	T	T	0.278927	0.31418	C	T	T	0.320725
9:80087393	9:82702308	chr9:80087393:A:C	9	80087393	C	A	1.54467	1.93169	2.29103e-05	C	A	0.147847	0.00327189	0.152236	1.52662e-05	A	C	A	0.37092	0.230358	A	C	A	0.320784	0.97871	Imputed	9:82702308	9	82702308	C	A	0.916174	1.09828	0.537085	C	A	0.125513	0.485469	0.138201	0.497541	A	C	A	0.272056	0.256981	A	C	A	0.244175
5:180337270	5:179764270	chr5:180337270:C:T	5	180337270	T	C	0.671049	0.472015	0.000130175	T	C	0.181299	0.0277849	0.180892	3.32111e-05	C	T	T	0.258341	0.147658	C	T	T	0.202027	0.97941	Imputed	5:179764270	5	179764270	T	C	1.07852	0.89108	0.577323	T	C	0.142995	0.597066	0.1528	0.450417	C	T	T	0.197729	0.179873	C	T	T	0.16599
4:129431763	4:130352918	chr4:129431763:T:C	4	129431763	C	T	1.15075	0.798473	0.276302	C	T	0.205012	0.493399	0.192956	0.243474	T	C	C	0.167817	0.151282	T	C	C	0.125176	0.96328	Imputed	4:130352918	4	130352918	C	T	1.34527	0.98099	0.153769	C	T	0.163494	0.0696651	0.167912	0.908995	T	C	C	0.162535	0.157145	T	C	C	0.13191
12:102849829	12:103243607	chr12:102849829:T:C	12	102849829	C	T	0.982138	1.12767	0.760995	C	T	0.168719	0.91493	0.182096	0.509348	T	C	C	0.171818	0.187872	T	C	C	0.1929	0.99097	Imputed	12:103243607	12	103243607	C	T	0.920205	1.08823	0.650861	C	T	0.135631	0.539797	0.159729	0.596578	T	C	C	0.166681	0.177098	T	C	C	0.189722
11:100251599	11:100122331	chr11:100251599:A:G	11	100251599	G	A	1.1654	1.12881	0.541178	G	A	0.151628	0.312752	0.159966	0.448778	A	G	A	0.278641	0.262794	A	G	A	0.290848	0.97415	Imputed	11:100122331	11	100122331	G	A	1.18462	1.06975	0.367271	G	A	0.119921	0.157713	0.137665	0.62429	A	G	A	0.269212	0.253233	A	G	A	0.287066
4:129435764	4:130356919	chr4:129435764:G:A	4	129435764	A	G	1.16118	0.804521	0.277769	A	G	0.2049	0.465803	0.192799	0.259251	G	A	A	0.167845	0.151645	G	A	A	0.125179	0.96385	Imputed	4:130356919	4	130356919	A	G	1.32659	0.977486	0.182678	A	G	0.164018	0.0848765	0.168445	0.892464	G	A	A	0.162354	0.156169	G	A	A	0.131667
4:42865999	4:42868016	chr4:42865999:T:C	4	42865999	C	T	0.780358	0.71149	0.151672	C	T	0.186152	0.182776	0.190219	0.0735368	T	C	C	0.181973	0.142414	T	C	C	0.171231	0.98984	Imputed	4:42868016	4	42868016	C	T	1.21391	1.06573	0.425976	C	T	0.150548	0.197883	0.164029	0.697956	T	C	C	0.151116	0.160052	T	C	C	0.134537
8:6705132	8:6562653	chr8:6705132:C:G	8	6705132	G	C	1.03688	1.00233	0.965429	G	C	0.140867	0.797119	0.146884	0.987359	C	G	G	0.428069	0.427396	C	G	G	0.425421	0.96544	Imputed	8:6562653	8	6562653	G	C	1.06553	1.13934	0.548527	G	C	0.108653	0.559084	0.125982	0.300442	C	G	G	0.416986	0.427547	C	G	G	0.426666
11:100236850	11:100107582	chr11:100236850:T:C	11	100236850	C	T	1.19845	1.09362	0.48173	C	T	0.15132	0.231558	0.16108	0.578501	T	C	T	0.28301	0.269755	T	C	T	0.299029	0.98106	Imputed	11:100107582	11	100107582	C	T	1.15806	1.06371	0.478476	C	T	0.121455	0.226947	0.138283	0.655127	T	C	T	0.266157	0.25516	T	C	T	0.284793
5:180348888	5:179775888	chr5:180348888:C:T	5	180348888	T	C	0.682133	0.499706	0.000273867	T	C	0.174624	0.0284806	0.175732	7.89082e-05	C	T	T	0.271883	0.16168	C	T	T	0.22034	0.99376	Imputed	5:179775888	5	179775888	T	C	1.14343	0.86421	0.299615	T	C	0.141873	0.344779	0.149882	0.330206	C	T	T	0.216502	0.192555	C	T	T	0.173151
12:102862572	12:103256350	chr12:102862572:A:T	12	102862572	T	A	0.967699	1.15547	0.65837	T	A	0.168448	0.845454	0.183976	0.432173	A	T	T	0.166418	0.186321	A	T	T	0.191467	0.9887	Imputed	12:103256350	12	103256350	T	A	0.916622	1.08482	0.655237	T	A	0.138191	0.528697	0.162292	0.615923	A	T	T	0.164769	0.175568	A	T	T	0.187676
1:22062379	1:22388872	chr1:22062379:C:T	1	22062379	T	C	1.21383	0.785408	0.123019	T	C	0.186352	0.298412	0.177785	0.17425	C	T	T	0.206559	0.170824	C	T	T	0.1453	0.99314	Imputed	1:22388872	1	22388872	T	C	0.957919	0.991905	0.954061	T	C	0.140335	0.759334	0.159809	0.959437	C	T	T	0.164865	0.162648	C	T	T	0.171937
3:194617809	3:194338538	chr3:194617809:A:T	3	194617809	T	A	1.00723	2.00346	2.27144e-05	T	A	0.138405	0.958472	0.16352	2.14266e-05	A	T	T	0.220338	0.363241	A	T	T	0.363833	0.98255	Imputed	3:194338538	3	194338538	T	A	0.967899	1.21056	0.287143	T	A	0.11513	0.77687	0.133655	0.152817	A	T	T	0.276548	0.315002	A	T	T	0.321599
4:125954183	4:126875338	chr4:125954183:T:G	4	125954183	G	T	0.702582	1.31486	0.465555	G	T	0.391788	0.367599	0.515176	0.595189	T	G	G	0.0171275	0.0227407	T	G	G	0.0331939	0.98825	Imputed	4:126875338	4	126875338	G	T	0.567516	0.285458	0.000583141	G	T	0.347069	0.102637	0.31796	8.05281e-05	T	G	G	0.0554589	0.0184013	T	G	G	0.0298163
4:129430647	4:130351802	chr4:129430647:G:A	4	129430647	A	G	1.17684	0.79157	0.226169	A	G	0.206702	0.430844	0.193023	0.225924	G	A	A	0.167835	0.149803	G	A	A	0.121239	0.9636	Imputed	4:130351802	4	130351802	A	G	1.33786	0.968055	0.162077	A	G	0.164968	0.0776636	0.168373	0.847095	G	A	A	0.162242	0.155174	G	A	A	0.131213
1:22076864	1:22403357	chr1:22076864:G:A	1	22076864	A	G	1.21383	0.785408	0.123019	A	G	0.186352	0.298412	0.177785	0.17425	G	A	A	0.206542	0.171119	G	A	A	0.145285	0.99398	Imputed	1:22403357	1	22403357	A	G	0.956136	0.989514	0.950305	A	G	0.140287	0.749167	0.15976	0.947391	G	A	A	0.164824	0.162407	G	A	A	0.171893
5:113071005	5:112406702	chr5:113071005:T:C	5	113071005	C	T	1.33489	0.974997	0.254166	C	T	0.191415	0.131296	0.185557	0.891457	T	C	C	0.186214	0.178254	T	C	C	0.139397	0.99932	Genotyped	5:112406702	5	112406702	C	T	0.909865	0.861283	0.611903	C	T	0.148685	0.525235	0.165339	0.366425	T	C	C	0.159635	0.142036	T	C	C	0.152069
2:142276345	2:143033914	chr2:142276345:G:A	2	142276345	A	G	0.71649	0.399919	0.000396722	A	G	0.243502	0.170951	0.229795	6.65461e-05	G	A	A	0.154683	0.0760799	G	A	A	0.0989306	0.9893	Imputed	2:143033914	2	143033914	A	G	0.935787	0.879064	0.775864	A	G	0.171175	0.698225	0.189292	0.495906	G	A	A	0.116772	0.108474	G	A	A	0.116188
5:113074447	5:112410144	chr5:113074447:C:G	5	113074447	G	C	1.33489	0.974997	0.254166	G	C	0.191415	0.131296	0.185557	0.891457	C	G	G	0.185852	0.1775	C	G	G	0.139146	0.99421	Imputed	5:112410144	5	112410144	G	C	0.91559	0.866155	0.639121	G	C	0.14868	0.553093	0.165336	0.384801	C	G	G	0.159024	0.1414	C	G	G	0.152094
13:45326467	13:45900602	chr13:45326467:C:T	13	45326467	T	C	0.942621	1.00416	0.955034	T	C	0.208638	0.777006	0.222168	0.985083	C	T	T	0.127623	0.119064	C	T	T	0.129759	0.93125	Imputed	13:45900602	13	45900602	T	C	1.25457	0.503058	2.8032e-06	T	C	0.167368	0.1754	0.154396	8.58958e-06	C	T	T	0.224514	0.131223	C	T	T	0.109285
9:38426964	9:38426961	chr9:38426964:C:T	9	38426964	T	C	0.559884	0.683299	0.000232931	T	C	0.148956	9.86345e-05	0.157778	0.015793	C	T	T	0.318983	0.246732	C	T	T	0.361761	0.98283	Imputed	9:38426961	9	38426961	T	C	0.865301	0.747194	0.059923	T	C	0.115736	0.211277	0.127901	0.0226929	C	T	T	0.329741	0.272592	C	T	T	0.296445
18:44349588	18:41929553	chr18:44349588:G:C	18	44349588	C	G	1.08792	0.839818	0.5476	C	G	0.210849	0.689412	0.204898	0.394224	G	C	C	0.1539	0.132802	G	C	C	0.123651	0.97835	Imputed	18:41929553	18	41929553	C	G	1.08429	0.948265	0.789022	C	G	0.156823	0.60584	0.168563	0.752655	G	C	C	0.141791	0.135554	G	C	C	0.131291
18:44363230	18:41943195	chr18:44363230:A:G	18	44363230	G	A	1.08792	0.839818	0.5476	G	A	0.210849	0.689412	0.204898	0.394224	A	G	G	0.1539	0.132804	A	G	G	0.123642	0.97832	Imputed	18:41943195	18	41943195	G	A	1.06319	0.949859	0.849888	G	A	0.155946	0.694388	0.168548	0.760213	A	G	G	0.141265	0.135644	A	G	G	0.132947
10:15656375	10:15698374	chr10:15656375:A:T	10	15656375	T	A	1.2692	1.22588	0.229402	T	A	0.154876	0.123753	0.166487	0.221223	A	T	A	0.268296	0.224618	A	T	A	0.274987	0.93533	Imputed	10:15698374	10	15698374	T	A	0.918064	0.975547	0.823718	T	A	0.137842	0.535135	0.153538	0.871901	A	T	A	0.230218	0.227647	A	T	A	0.214906
22:22293916	22:22648281	NA			NA	NA				NA	NA					NA	NA	NA			NA	NA	NA			NA	22:22648281	22	22648281	G	A	0.832108	1.09046	0.307258	G	A	0.144724	0.2041	0.159684	0.587591	A	G	G	0.427935	0.438463	A	G	G	0.468373
3:156526597	3:156244386	chr3:156526597:C:G	3	156526597	G	C	0.824935	0.544398	0.000137295	G	C	0.137124	0.160473	0.14665	3.37693e-05	C	G	G	0.568893	0.423563	C	G	G	0.468052	0.96871	Imputed	3:156244386	3	156244386	G	C	0.904478	0.989936	0.627193	G	C	0.105201	0.33991	0.117457	0.931371	C	G	C	0.493465	0.497549	C	G	C	0.47269
9:118087775	9:120850053	chr9:118087775:C:A	9	118087775	A	C	0.759795	0.903463	0.228368	A	C	0.159053	0.0841421	0.17066	0.551931	C	A	A	0.219928	0.197025	C	A	A	0.24907	0.98931	Imputed	9:120850053	9	120850053	A	C	1.00121	0.950494	0.934407	A	C	0.128421	0.992511	0.142661	0.721911	C	A	A	0.222545	0.217397	C	A	A	0.216183
1:22123994	1:22450487	chr1:22123994:C:T	1	22123994	T	C	1.23134	0.827266	0.19508	T	C	0.191444	0.27702	0.18272	0.299358	C	T	T	0.186207	0.159544	C	T	T	0.133333	0.99987	Genotyped	1:22450487	1	22450487	T	C	0.868264	0.985564	0.606718	T	C	0.142186	0.320474	0.165916	0.93016	C	T	T	0.145946	0.143594	C	T	T	0.166008
5:113074099	5:112409796	chr5:113074099:C:A	5	113074099	A	C	1.34678	0.981705	0.238868	A	C	0.191228	0.119498	0.185371	0.920656	C	A	A	0.185894	0.177466	C	A	A	0.139143	0.99424	Imputed	5:112409796	5	112409796	A	C	0.91559	0.866155	0.639121	A	C	0.14868	0.553093	0.165336	0.384801	C	A	A	0.159094	0.141436	C	A	A	0.15209
3:194619414	3:194340143	chr3:194619414:G:A	3	194619414	A	G	1.02682	1.97952	3.51135e-05	A	G	0.138015	0.847915	0.162448	2.62795e-05	G	A	A	0.223728	0.362704	G	A	A	0.362982	0.9835	Imputed	3:194340143	3	194340143	A	G	0.97493	1.20093	0.325109	A	G	0.114543	0.824578	0.13303	0.168715	G	A	A	0.278405	0.313563	G	A	A	0.320245
15:62441204	15:62733403	chr15:62441204:C:G	15	62441204	G	C	1.85362	1.13674	8.4826e-05	G	C	0.147062	2.71111e-05	0.144442	0.37492	C	G	G	0.417925	0.441404	C	G	G	0.311022	0.98196	Imputed	15:62733403	15	62733403	G	C	0.935238	1.39173	0.019664	G	C	0.111519	0.54825	0.132715	0.0127509	C	G	G	0.321469	0.390658	C	G	G	0.404367
16:58586261	16:58620165	NA			NA	NA				NA	NA					NA	NA	NA			NA	NA	NA			NA	16:58620165	16	58620165	A	G	1.00496	1.05352	0.925424	A	G	0.119415	0.966937	0.133342	0.695776	G	A	G	0.256931	0.246699	G	A	G	0.24722
9:80069270	9:82684185	chr9:80069270:A:G	9	80069270	G	A	1.52079	1.97161	2.68648e-05	G	A	0.151014	0.00550189	0.156325	1.40827e-05	A	G	A	0.376477	0.230887	A	G	A	0.329418	0.9499	Imputed	9:82684185	9	82684185	G	A	0.91158	1.08969	0.569285	G	A	0.130421	0.477815	0.144198	0.551386	A	G	A	0.270621	0.260185	A	G	A	0.246533
13:45327219	13:45901354	chr13:45327219:A:G	13	45327219	G	A	0.945736	1.02431	0.944544	G	A	0.20516	0.785666	0.220661	0.913306	A	G	G	0.127803	0.122067	A	G	G	0.13211	0.93097	Imputed	13:45901354	13	45901354	G	A	1.21869	0.503991	3.52303e-06	G	A	0.164633	0.22963	0.152775	7.29093e-06	A	G	G	0.227051	0.131599	A	G	G	0.112672
3:194617833	3:194338562	chr3:194617833:A:C	3	194617833	C	A	1.0254	2.01438	2.12474e-05	C	A	0.137868	0.855621	0.163113	1.75967e-05	A	C	C	0.220618	0.363357	A	C	C	0.363409	0.98179	Imputed	3:194338562	3	194338562	C	A	0.962628	1.19087	0.334155	C	A	0.114767	0.739985	0.133154	0.189552	A	C	C	0.279413	0.315017	A	C	C	0.321559
3:156524302	3:156242091	chr3:156524302:G:A	3	156524302	A	G	0.838565	0.561529	0.000316531	A	G	0.136523	0.19718	0.145768	7.52726e-05	G	A	A	0.551583	0.413308	G	A	A	0.450867	0.97087	Imputed	3:156242091	3	156242091	A	G	0.907199	1.014	0.606605	A	G	0.104127	0.349617	0.116886	0.905345	G	A	G	0.5082	0.50767	G	A	G	0.482306
3:194619422	3:194340151	chr3:194619422:G:A	3	194619422	A	G	1.02682	1.97952	3.51135e-05	A	G	0.138015	0.847915	0.162448	2.62795e-05	G	A	A	0.2237	0.362698	G	A	A	0.362982	0.98369	Imputed	3:194340151	3	194340151	A	G	0.969276	1.19617	0.330769	A	G	0.114739	0.785641	0.133168	0.17859	G	A	A	0.278434	0.313411	G	A	A	0.320227
5:123083701	5:122419396	chr5:123083701:A:G	5	123083701	G	A	0.486182	0.659731	0.681319	G	A	0.825873	0.38254	0.923766	0.652532	A	G	G	0.00986181	0.00467067	A	G	G	0.0105693	0.91488	Imputed	5:122419396	5	122419396	G	A	1.65514	0.164262	5.49248e-05	G	A	0.788248	0.52266	0.448447	5.62816e-05	A	G	G	0.0369505	0.0122327	A	G	G	0.00659771
9:80106614	9:82721529	chr9:80106614:A:G	9	80106614	G	A	1.53991	1.8872	3.46044e-05	G	A	0.146429	0.00319471	0.150939	2.58074e-05	A	G	A	0.373172	0.236565	A	G	A	0.331163	0.98248	Imputed	9:82721529	9	82721529	G	A	0.937102	1.08022	0.670027	G	A	0.121886	0.594044	0.134913	0.567342	A	G	A	0.279089	0.267506	A	G	A	0.256943
3:156524176	3:156241965	chr3:156524176:A:G	3	156524176	G	A	0.855217	0.56531	0.000329626	G	A	0.135013	0.246698	0.144475	7.88183e-05	A	G	G	0.558642	0.420309	A	G	G	0.457731	0.99789	Genotyped	3:156241965	3	156241965	G	A	0.907131	1.01403	0.606308	G	A	0.104152	0.34936	0.116919	0.905172	A	G	A	0.508097	0.507462	A	G	A	0.482279
3:131695677	3:131414521	chr3:131695677:C:A	3	131695677	A	C	1.39175	1.0484	0.200463	A	C	0.189997	0.0818922	0.185099	0.798464	C	A	A	0.190231	0.202688	C	A	A	0.166527	0.95402	Imputed	3:131414521	3	131414521	A	C	0.95795	0.556505	0.000261807	A	C	0.141953	0.76217	0.144672	5.09824e-05	C	A	A	0.26197	0.173634	C	A	A	0.171736
2:79408086	2:79635212	chr2:79408086:A:G	2	79408086	G	A	1.28747	2.28306	0.507339	G	A	0.592391	0.669711	0.776857	0.287947	A	G	G	0.00839654	0.0168562	A	G	G	0.0133121	0.91937	Imputed	2:79635212	2	79635212	G	A	0.64817	0.191302	0.000418318	G	A	0.514347	0.39922	0.414546	6.61668e-05	A	G	G	0.0456129	0.0118318	A	G	G	0.0144499
13:45315299	13:45889434	chr13:45315299:A:G	13	45315299	G	A	0.927757	1.03885	0.904761	G	A	0.21582	0.728259	0.233433	0.870292	A	G	G	0.0971785	0.102867	A	G	G	0.115966	0.95856	Imputed	13:45889434	13	45889434	G	A	0.899418	0.488072	0.000227476	G	A	0.180388	0.556761	0.17206	3.06143e-05	A	G	G	0.168392	0.0914372	A	G	G	0.105537
12:102853875	12:103247653	chr12:102853875:A:T	12	102853875	T	A	0.967699	1.15547	0.65837	T	A	0.168448	0.845454	0.183976	0.432173	A	T	T	0.1653	0.18643	A	T	T	0.19253	0.99024	Imputed	12:103247653	12	103247653	T	A	0.913436	1.07554	0.660822	T	A	0.137284	0.50956	0.160839	0.650725	A	T	T	0.161954	0.175496	A	T	T	0.187705
18:35206493	18:32786457	chr18:35206493:C:T	18	35206493	T	C	0.451299	0.565056	4.93206e-05	T	C	0.188863	2.52319e-05	0.204236	0.00519069	C	T	T	0.189283	0.128958	C	T	T	0.224206	0.96775	Imputed	NA			NA	NA				NA	NA					NA	NA	NA			NA	NA	NA
7:156028799	7:155821493	chr7:156028799:G:T	7	156028799	T	G	1.08358	1.0892	0.867928	T	G	0.187438	0.668464	0.195173	0.661531	G	T	G	0.174413	0.164229	G	T	G	0.172036	0.95585	Imputed	7:155821493	7	155821493	T	G	0.764129	1.79903	1.24085e-05	T	G	0.159117	0.0908952	0.149442	8.50854e-05	G	T	G	0.242308	0.153371	G	T	G	0.131061
12:5853577	12:5962743	chr12:5853577:A:C	12	5853577	C	A	0.761473	0.998679	0.194376	C	A	0.158577	0.0857211	0.17023	0.993804	A	C	C	0.340407	0.354208	A	C	C	0.399236	0.90788	Imputed	12:5962743	12	5962743	C	A	0.983091	0.893885	0.780676	C	A	0.137279	0.901137	0.159355	0.481461	A	C	C	0.374447	0.347946	A	C	C	0.349273
12:102854239	12:103248017	chr12:102854239:T:G	12	102854239	G	T	0.967699	1.15547	0.65837	G	T	0.168448	0.845454	0.183976	0.432173	T	G	G	0.165297	0.18643	T	G	G	0.192518	0.99029	Imputed	12:103248017	12	103248017	G	T	0.911795	1.07364	0.658499	G	T	0.137264	0.501126	0.16082	0.658602	T	G	G	0.161943	0.174932	T	G	G	0.187697
3:164658513	3:164376301	chr3:164658513:A:C	3	164658513	C	A	1.09409	1.19198	0.520227	C	A	0.151095	0.551767	0.15919	0.269946	A	C	C	0.273825	0.300659	A	C	C	0.289437	0.9656	Imputed	3:164376301	3	164376301	C	A	0.879069	0.582868	0.000182122	C	A	0.121798	0.289944	0.129532	3.08265e-05	A	C	C	0.391498	0.274247	A	C	C	0.294408
8:3873247	8:3730769	chr8:3873247:T:C	8	3873247	C	T	0.696327	1.3448	0.341115	C	T	0.346928	0.296829	0.445137	0.505717	T	C	C	0.0285792	0.0325696	T	C	C	0.0473816	0.97307	Imputed	8:3730769	8	3730769	C	T	0.795717	0.285796	0.000106556	C	T	0.342611	0.504791	0.287754	1.34534e-05	T	C	C	0.0706414	0.0237894	T	C	C	0.0370814
3:8472374	3:8514060	chr3:8472374:G:A	3	8472374	A	G	0.96766	0.768294	0.6049	A	G	0.270112	0.903131	0.264982	0.319873	G	A	A	0.0853692	0.0759359	G	A	A	0.0751726	0.95842	Imputed	3:8514060	3	8514060	A	G	0.839975	0.941245	0.655901	A	G	0.188316	0.35444	0.220483	0.783599	G	A	A	0.0772702	0.0744023	G	A	A	0.0854209
6:32640833	6:32608610	NA			NA	NA				NA	NA					NA	NA	NA			NA	NA	NA			NA	6:32608610	6	32608610	C	T	0.996701	1.03946	0.954274	C	T	0.118948	0.977838	0.134038	0.77281	T	C	C	0.259589	0.267045	T	C	C	0.267221
22:22306383	22:22660748	NA			NA	NA				NA	NA					NA	NA	NA			NA	NA	NA			NA	22:22660748	22	22660748	T	C	0.784064	1.05546	0.220748	T	C	0.152701	0.111142	0.171981	0.753615	C	T	T	0.426419	0.434495	C	T	T	0.463055
6:37711209	6:37678985	chr6:37711209:G:A	6	37711209	A	G	0.577707	0.469897	0.000132401	A	G	0.191116	0.00409202	0.191517	8.03102e-05	G	A	A	0.192013	0.0970823	G	A	A	0.162845	0.97942	Imputed	6:37678985	6	37678985	A	G	0.893359	0.982159	0.77413	A	G	0.15765	0.474423	0.181528	0.921002	G	A	A	0.136218	0.132304	G	A	A	0.144415
13:26694516	13:27268653	chr13:26694516:A:G	13	26694516	G	A	0.98323	1.15661	0.616055	G	A	0.151917	0.911356	0.16323	0.372745	A	G	G	0.250527	0.276966	A	G	G	0.277048	0.97501	Imputed	13:27268653	13	27268653	G	A	0.87779	0.569787	0.000273438	G	A	0.128824	0.311621	0.13803	4.59869e-05	A	G	G	0.343773	0.252738	A	G	G	0.277642
18:44368681	18:41948646	chr18:44368681:T:C	18	44368681	C	T	1.08792	0.839818	0.5476	C	T	0.210849	0.689412	0.204898	0.394224	T	C	C	0.153907	0.132879	T	C	C	0.123657	0.97828	Imputed	18:41948646	18	41948646	C	T	1.01435	0.953259	0.947536	C	T	0.152945	0.925762	0.168816	0.77675	T	C	C	0.140854	0.135627	T	C	C	0.133576
9:80081081	9:82695996	chr9:80081081:A:G	9	80081081	G	A	1.68	2.01327	1.42029e-06	G	A	0.143938	0.000313017	0.149259	2.75609e-06	A	G	A	0.386213	0.235101	A	G	A	0.345455	0.99921	Genotyped	9:82695996	9	82695996	G	A	0.924006	1.09119	0.596797	G	A	0.125208	0.527884	0.140146	0.533493	A	G	A	0.28551	0.269599	A	G	A	0.25908
5:123085151	5:122420846	chr5:123085151:C:T	5	123085151	T	C	0.624526	1.59443	0.239288	T	C	0.409263	0.250033	0.573771	0.416177	C	T	T	0.0154379	0.0219911	C	T	T	0.0360424	0.94607	Imputed	5:122420846	5	122420846	T	C	0.968133	0.262394	0.000300553	T	C	0.424878	0.939241	0.3329	5.84597e-05	C	T	T	0.0573862	0.020043	C	T	T	0.0227088
5:180344849	5:179771849	chr5:180344849:A:G	5	180344849	G	A	0.682133	0.499706	0.000273867	G	A	0.174624	0.0284806	0.175732	7.89082e-05	A	G	G	0.271559	0.161794	A	G	G	0.22034	0.99457	Imputed	5:179771849	5	179771849	G	A	1.10382	0.870144	0.412964	G	A	0.140116	0.480848	0.149489	0.352121	A	G	G	0.215532	0.192745	A	G	G	0.174163
18:44376562	18:41956527	chr18:44376562:T:A	18	44376562	A	T	1.06304	0.834427	0.579921	A	T	0.21241	0.773504	0.208149	0.384509	T	A	A	0.154066	0.132925	T	A	A	0.123709	0.97679	Imputed	18:41956527	18	41956527	A	T	1.02159	0.970952	0.967371	A	T	0.151564	0.887904	0.168183	0.860862	T	A	A	0.140618	0.135654	T	A	A	0.134375
3:194612420	3:194333149	chr3:194612420:C:T	3	194612420	T	C	1.00178	1.93305	4.90827e-05	T	C	0.137201	0.989637	0.16087	4.18321e-05	C	T	T	0.226701	0.362642	C	T	T	0.366476	0.98821	Imputed	3:194333149	3	194333149	T	C	0.931248	1.19527	0.256138	T	C	0.114897	0.535294	0.134384	0.184408	C	T	T	0.283212	0.317792	C	T	T	0.337995
1:194784600	1:194753730	chr1:194784600:T:C	1	194784600	C	T	0.912674	0.972306	0.799373	C	T	0.136681	0.503789	0.141528	0.842699	T	C	T	0.446462	0.464592	T	C	T	0.435018	0.97962	Imputed	1:194753730	1	194753730	C	T	0.799896	1.1229	0.034162	C	T	0.10687	0.0366894	0.117537	0.324029	T	C	T	0.506305	0.473614	T	C	T	0.420655
5:180343757	5:179770757	chr5:180343757:A:G	5	180343757	G	A	0.663057	0.503544	0.000251568	G	A	0.173131	0.0176289	0.175038	8.8684e-05	A	G	G	0.272414	0.162393	A	G	G	0.22197	0.99945	Genotyped	5:179770757	5	179770757	G	A	1.10382	0.870144	0.412964	G	A	0.140116	0.480848	0.149489	0.352121	A	G	G	0.215411	0.192771	A	G	G	0.174284
9:80095468	9:82710383	chr9:80095468:T:C	9	80095468	C	T	1.53991	1.8872	3.46044e-05	C	T	0.146429	0.00319471	0.150939	2.58074e-05	T	C	T	0.373079	0.236464	T	C	T	0.331099	0.9821	Imputed	9:82710383	9	82710383	C	T	0.905221	1.06877	0.566426	C	T	0.124171	0.422594	0.136376	0.625773	T	C	T	0.277301	0.269163	T	C	T	0.253302
4:129282827	4:130203982	chr4:129282827:T:G	4	129282827	G	T	2.6689	1.13514	0.141925	G	T	0.552339	0.0755213	0.42699	0.766571	T	G	G	0.0308169	0.0347821	T	G	G	0.0147844	0.97075	Imputed	4:130203982	4	130203982	G	T	0.752377	0.686938	0.521247	G	T	0.346268	0.411264	0.368348	0.307991	T	G	G	0.0302564	0.021415	T	G	G	0.0268789
3:194612703	3:194333432	chr3:194612703:C:A	3	194612703	A	C	1.00178	1.93305	4.90827e-05	A	C	0.137201	0.989637	0.16087	4.18321e-05	C	A	A	0.226698	0.362659	C	A	A	0.366543	0.98805	Imputed	3:194333432	3	194333432	A	C	0.931248	1.19527	0.256138	A	C	0.114897	0.535294	0.134384	0.184408	C	A	A	0.283164	0.317791	C	A	A	0.337959
5:113091322	5:112427019	chr5:113091322:G:C	5	113091322	C	G	1.37123	1.05031	0.243847	C	G	0.193191	0.102225	0.188883	0.794964	G	C	C	0.175763	0.179752	G	C	C	0.136119	0.9922	Imputed	5:112427019	5	112427019	C	G	0.920592	0.842416	0.56853	C	G	0.151488	0.584951	0.166734	0.303728	G	C	C	0.158539	0.139025	G	C	C	0.150976
3:194612943	3:194333672	chr3:194612943:C:T	3	194612943	T	C	1.00178	1.93305	4.90827e-05	T	C	0.137201	0.989637	0.16087	4.18321e-05	C	T	T	0.226698	0.362635	C	T	T	0.366479	0.98821	Imputed	3:194333672	3	194333672	T	C	0.936989	1.19537	0.26908	T	C	0.114764	0.570641	0.134367	0.184143	C	T	T	0.283164	0.317743	C	T	T	0.33788
5:113075988	5:112411685	chr5:113075988:G:A	5	113075988	A	G	1.38155	1.05934	0.225811	A	G	0.192079	0.0924414	0.18768	0.758726	G	A	A	0.175546	0.17747	G	A	A	0.136116	0.99421	Imputed	5:112411685	5	112411685	A	G	0.896564	0.846721	0.537448	A	G	0.148807	0.463106	0.165378	0.314374	G	A	A	0.158539	0.138318	G	A	A	0.152122
5:113075399	5:112411096	chr5:113075399:C:T	5	113075399	T	C	1.38155	1.05934	0.225811	T	C	0.192079	0.0924414	0.18768	0.758726	C	T	T	0.175549	0.17747	C	T	T	0.136116	0.99421	Imputed	5:112411096	5	112411096	T	C	0.896564	0.846721	0.537448	T	C	0.148807	0.463106	0.165378	0.314374	C	T	T	0.158661	0.138354	C	T	T	0.152094
4:129423919	4:130345074	chr4:129423919:T:A	4	129423919	A	T	1.18534	0.816519	0.268063	A	T	0.203295	0.402945	0.191427	0.289638	T	A	A	0.168149	0.150392	T	A	A	0.1213	0.96945	Imputed	4:130345074	4	130345074	A	T	1.33752	0.972061	0.165478	A	T	0.165074	0.0781114	0.168448	0.866411	T	A	A	0.162383	0.155832	T	A	A	0.130958
4:129426384	4:130347539	chr4:129426384:C:T	4	129426384	T	C	1.18534	0.816519	0.268063	T	C	0.203295	0.402945	0.191427	0.289638	C	T	T	0.168428	0.150349	C	T	T	0.121288	0.96959	Imputed	4:130347539	4	130347539	T	C	1.33752	0.972061	0.165478	T	C	0.165074	0.0781114	0.168448	0.866411	C	T	T	0.162326	0.155854	C	T	T	0.131026
7:50200973	7:50240569	chr7:50200973:A:G	7	50200973	G	A	0.981284	0.814893	0.485477	G	A	0.162737	0.907577	0.175796	0.244259	A	G	A	0.209607	0.247749	A	G	A	0.240639	0.94886	Imputed	7:50240569	7	50240569	G	A	1.04807	1.68542	0.00036266	G	A	0.127035	0.711706	0.131568	7.25886e-05	A	G	A	0.316435	0.220578	A	G	A	0.225383
11:100237764	11:100108496	chr11:100237764:A:G	11	100237764	G	A	1.22299	1.05995	0.411825	G	A	0.150796	0.181904	0.161659	0.718733	A	G	A	0.276159	0.268333	A	G	A	0.301963	0.98056	Imputed	11:100108496	11	100108496	G	A	1.16223	1.05594	0.463326	G	A	0.1211	0.214428	0.138446	0.694198	A	G	A	0.263841	0.253111	A	G	A	0.287516
9:80122619	9:82737534	chr9:80122619:G:A	9	80122619	A	G	1.6019	1.85275	2.29227e-05	A	G	0.143545	0.00102889	0.14916	3.56014e-05	G	A	G	0.378576	0.249693	G	A	G	0.352017	0.98565	Imputed	9:82737534	9	82737534	A	G	0.93856	1.09526	0.625833	A	G	0.122182	0.603787	0.135626	0.502303	G	A	G	0.296519	0.280036	G	A	G	0.270616
9:80093963	9:82708878	chr9:80093963:T:C	9	80093963	C	T	1.57285	1.87888	2.32542e-05	C	T	0.144331	0.00170204	0.149506	2.46059e-05	T	C	T	0.382872	0.246797	T	C	T	0.347421	0.98108	Imputed	9:82708878	9	82708878	C	T	0.905388	1.0845	0.522563	C	T	0.12381	0.422106	0.136882	0.553445	T	C	T	0.292006	0.275792	T	C	T	0.263445
13:78433985	13:79008120	chr13:78433985:G:A	13	78433985	A	G	0.525326	0.769777	0.000404716	A	G	0.163369	8.13548e-05	0.178602	0.142918	G	A	A	0.227624	0.18614	G	A	A	0.299585	0.97014	Imputed	13:79008120	13	79008120	A	G	0.911244	0.685576	0.031835	A	G	0.13227	0.48225	0.141916	0.0078143	G	A	A	0.261181	0.196426	G	A	A	0.212214
5:113077394	5:112413091	chr5:113077394:G:A	5	113077394	A	G	1.35904	1.04304	0.262663	A	G	0.193373	0.112638	0.189053	0.823605	G	A	A	0.175546	0.179053	G	A	A	0.136116	0.99209	Imputed	5:112413091	5	112413091	A	G	0.895019	0.854134	0.560206	A	G	0.148726	0.455827	0.166441	0.343492	G	A	A	0.158239	0.13827	G	A	A	0.152135
8:41396330	8:41253849	chr8:41396330:G:T	8	41396330	T	G	0.936024	0.609486	0.572122	T	G	0.50968	0.896789	0.470124	0.292244	G	T	T	0.0325964	0.0181594	G	T	T	0.0192908	0.93184	Imputed	8:41253849	8	41253849	T	G	0.552896	0.194449	0.000536565	T	G	0.491726	0.22816	0.415692	8.16802e-05	G	T	T	0.0431758	0.0106324	G	T	T	0.0157779
9:80079544	9:82694459	chr9:80079544:C:T	9	80079544	T	C	1.64871	1.97455	3.42989e-06	T	C	0.144378	0.000534012	0.149461	5.31505e-06	C	T	C	0.386103	0.238885	C	T	C	0.347806	0.98233	Imputed	9:82694459	9	82694459	T	C	0.90801	1.09506	0.520183	T	C	0.126863	0.446861	0.140169	0.517062	C	T	C	0.285582	0.269073	C	T	C	0.259387
3:194613835	3:194334564	chr3:194613835:A:G	3	194613835	G	A	0.994293	1.95373	3.33227e-05	G	A	0.136713	0.966605	0.161042	3.19924e-05	A	G	G	0.227662	0.366735	A	G	G	0.369188	0.99802	Genotyped	3:194334564	3	194334564	G	A	0.932002	1.19418	0.257296	G	A	0.114205	0.53749	0.133768	0.184626	A	G	G	0.282721	0.317707	A	G	G	0.337717
1:46474620	1:46940292	chr1:46474620:G:A	1	46474620	A	G	0.965037	0.950653	0.976284	A	G	0.241044	0.882624	0.25255	0.841182	G	A	A	0.0878894	0.0794259	G	A	A	0.0816179	0.98862	Imputed	1:46940292	1	46940292	A	G	0.611922	0.391428	1.79744e-05	A	G	0.20315	0.0156203	0.201289	3.16614e-06	G	A	A	0.127901	0.0652248	G	A	A	0.0915104
9:80080715	9:82695630	chr9:80080715:G:A	9	80080715	A	G	1.64603	2.00056	2.51861e-06	A	G	0.144557	0.000565743	0.149617	3.57461e-06	G	A	G	0.389565	0.239125	G	A	G	0.347821	0.9821	Imputed	9:82695630	9	82695630	A	G	0.921841	1.08503	0.607562	A	G	0.125607	0.517042	0.140187	0.560453	G	A	G	0.285591	0.269879	G	A	G	0.261183
9:109014698	9:111776978	chr9:109014698:A:C	9	109014698	C	A	0.834449	0.835062	0.853957	C	A	0.396039	0.647683	0.414108	0.663365	A	C	A	0.0355443	0.0399212	A	C	A	0.0344969	0.77878	Imputed	9:111776978	9	111776978	C	A	1.79259	3.61554	0.000367665	C	A	0.341625	0.0875463	0.315494	4.62639e-05	A	C	A	0.0567568	0.016769	A	C	A	0.0296917
15:97285082	15:97828312	chr15:97285082:A:G	15	97285082	G	A	1.23562	0.936526	0.891304	G	A	0.53593	0.693006	0.507029	0.89709	A	G	G	0.0207275	0.0199556	A	G	G	0.0158088	0.94215	Imputed	15:97828312	15	97828312	G	A	0.408979	0.181718	0.00043264	G	A	0.467693	0.0559142	0.433157	8.25409e-05	A	G	G	0.0358397	0.00868336	A	G	G	0.0209655
1:159162136	1:159131926	chr1:159162136:A:C	1	159162136	C	A	1.03645	0.995316	0.962033	C	A	0.141357	0.800071	0.150998	0.975194	A	C	A	0.404239	0.421307	A	C	A	0.436306	0.92977	Imputed	1:159131926	1	159131926	C	A	0.899977	0.605861	0.000333638	C	A	0.110624	0.340766	0.127496	8.48259e-05	A	C	A	0.360944	0.463894	A	C	A	0.43585
18:44383011	18:41962976	chr18:44383011:A:T	18	44383011	T	A	1.05737	0.844815	0.637067	T	A	0.215956	0.796163	0.212748	0.427976	A	T	T	0.150907	0.133141	A	T	T	0.121009	0.97329	Imputed	18:41962976	18	41962976	T	A	1.05282	0.963146	0.902156	T	A	0.155529	0.740693	0.170257	0.825442	A	T	T	0.137625	0.133488	A	T	T	0.13121
15:62435219	15:62727418	chr15:62435219:G:C	15	62435219	C	G	1.84617	1.12551	8.23072e-05	C	G	0.145959	2.66211e-05	0.144986	0.414792	G	C	C	0.42747	0.449315	G	C	C	0.316943	0.98344	Imputed	15:62727418	15	62727418	C	G	0.962828	1.39449	0.019389	C	G	0.109186	0.728641	0.12827	0.0095303	G	C	C	0.328327	0.39996	G	C	C	0.408889
3:194613885	3:194334614	chr3:194613885:A:G	3	194613885	G	A	1.00814	1.94975	4.10866e-05	G	A	0.137357	0.952923	0.16111	3.40713e-05	A	G	G	0.226701	0.364046	A	G	G	0.366558	0.98836	Imputed	3:194334614	3	194334614	G	A	0.932002	1.19418	0.257296	G	A	0.114205	0.53749	0.133768	0.184626	A	G	G	0.282902	0.317741	A	G	G	0.337691
18:44334984	18:41914949	chr18:44334984:A:C	18	44334984	C	A	1.15035	0.810677	0.327973	C	A	0.205696	0.49592	0.198886	0.291286	A	C	C	0.168224	0.138849	A	C	C	0.123379	0.99337	Imputed	18:41914949	18	41914949	C	A	1.1597	1.02402	0.627357	C	A	0.155508	0.340699	0.168346	0.887865	A	C	C	0.144961	0.14796	A	C	C	0.137452
18:44332107	18:41912072	chr18:44332107:A:G	18	44332107	G	A	1.15035	0.810677	0.327973	G	A	0.205696	0.49592	0.198886	0.291286	A	G	G	0.168221	0.138882	A	G	G	0.123394	0.99343	Imputed	18:41912072	18	41912072	G	A	1.1597	1.02402	0.627357	G	A	0.155508	0.340699	0.168346	0.887865	A	G	G	0.145031	0.147884	A	G	G	0.13719
6:37740186	6:37707962	chr6:37740186:A:T	6	37740186	T	A	0.560073	0.410574	4.43484e-06	T	A	0.188403	0.00209198	0.188189	2.24142e-06	A	T	T	0.231639	0.110189	A	T	T	0.183364	0.97528	Imputed	6:37707962	6	37707962	T	A	1.03904	1.00904	0.967728	T	A	0.149902	0.798367	0.167042	0.957028	A	T	T	0.164878	0.155966	A	T	T	0.155343
1:31910859	1:32376460	chr1:31910859:T:A	1	31910859	A	T	0.987706	0.390243	0.000196366	A	T	0.28595	0.965495	0.240564	9.16947e-05	T	A	A	0.134049	0.0567566	T	A	A	0.0574637	0.99066	Imputed	1:32376460	1	32376460	A	T	0.906466	0.842496	0.691638	A	T	0.192509	0.609969	0.212589	0.420137	T	A	A	0.0865152	0.075099	T	A	A	0.081517
18:44325825	18:41905790	chr18:44325825:A:G	18	44325825	G	A	1.15035	0.810677	0.327973	G	A	0.205696	0.49592	0.198886	0.291286	A	G	G	0.168966	0.139605	A	G	G	0.124245	0.99964	Genotyped	18:41905790	18	41905790	G	A	1.12637	1.02413	0.736582	G	A	0.153526	0.438277	0.167909	0.887094	A	G	G	0.145175	0.147651	A	G	G	0.13658
9:80116411	9:82731326	chr9:80116411:C:A	9	80116411	A	C	1.60743	1.87832	1.49635e-05	A	C	0.14307	0.000908243	0.148859	2.2881e-05	C	A	C	0.382034	0.249552	C	A	C	0.350272	0.98623	Imputed	9:82731326	9	82731326	A	C	0.920844	1.09151	0.562546	A	C	0.122318	0.500194	0.135063	0.516769	C	A	C	0.295711	0.28017	C	A	C	0.267013
9:80116804	9:82731719	chr9:80116804:G:T	9	80116804	T	G	1.60743	1.87832	1.49635e-05	T	G	0.14307	0.000908243	0.148859	2.2881e-05	G	T	G	0.382024	0.249706	G	T	G	0.350287	0.9864	Imputed	9:82731719	9	82731719	T	G	0.930405	1.09139	0.604239	T	G	0.122186	0.55494	0.135149	0.517578	G	T	G	0.295762	0.280258	G	T	G	0.269011
11:95997178	11:95730342	chr11:95997178:A:T	11	95997178	T	A	1.24422	1.30249	0.086192	T	A	0.132254	0.0984947	0.139027	0.0573144	A	T	A	0.538562	0.473531	A	T	A	0.527972	0.99684	Imputed	11:95730342	11	95730342	T	A	1.46376	1.66112	5.01685e-06	T	A	0.108647	0.000453463	0.12272	3.54345e-05	A	T	A	0.592432	0.467256	A	T	A	0.55107
5:117824422	5:117160117	chr5:117824422:C:T	5	117824422	T	C	0.860343	0.584032	0.005057	T	C	0.164802	0.361372	0.164721	0.00109503	C	T	T	0.280165	0.190796	C	T	T	0.214106	0.99127	Imputed	5:117160117	5	117160117	T	C	0.847206	0.839494	0.261411	T	C	0.124129	0.181617	0.13797	0.204771	C	T	T	0.238637	0.206615	C	T	T	0.232216
18:44385539	18:41965504	chr18:44385539:G:A	18	44385539	A	G	1.05737	0.844815	0.637067	A	G	0.215956	0.796163	0.212748	0.427976	G	A	A	0.1509	0.133163	G	A	A	0.121057	0.97373	Imputed	18:41965504	18	41965504	A	G	1.04136	0.968082	0.934897	A	G	0.156214	0.795321	0.172084	0.85048	G	A	A	0.137649	0.133863	G	A	A	0.130934
1:108006349	1:108548971	chr1:108006349:TAAG:T	1	108006349	T	TAAG	1.82455	1.50497	6.50862e-05	T	TAAG	0.150346	6.34342e-05	0.152129	0.00720916	TAAG	T	T	0.324128	0.415983	TAAG	T	T	0.284873	0.97393	Imputed	NA			NA	NA				NA	NA					NA	NA	NA			NA	NA	NA
5:117824909	5:117160604	chr5:117824909:C:T	5	117824909	T	C	0.860343	0.584032	0.005057	T	C	0.164802	0.361372	0.164721	0.00109503	C	T	T	0.280166	0.190914	C	T	T	0.214112	0.99159	Imputed	5:117160604	5	117160604	T	C	0.856425	0.83921	0.285375	T	C	0.124308	0.212468	0.137866	0.203558	C	T	T	0.238681	0.206649	C	T	T	0.231003
3:194614319	3:194335048	chr3:194614319:T:C	3	194614319	C	T	1.01235	1.95852	3.74751e-05	C	T	0.137446	0.928867	0.161207	3.04967e-05	T	C	C	0.226766	0.364697	T	C	C	0.366515	0.98746	Imputed	3:194335048	3	194335048	C	T	0.925948	1.17997	0.278475	C	T	0.114421	0.501325	0.133537	0.215239	T	C	C	0.282686	0.316321	T	C	C	0.337453
3:66453640	3:66504064	chr3:66453640:C:T	3	66453640	T	C	1.05255	1.0082	0.944413	T	C	0.153568	0.738735	0.159618	0.959174	C	T	T	0.2692	0.269231	C	T	T	0.257845	0.99947	Genotyped	3:66504064	3	66504064	T	C	1.31558	1.19671	0.05042	T	C	0.121246	0.0236887	0.133634	0.179007	C	T	T	0.243243	0.277767	C	T	T	0.225296
18:44356001	18:41935966	chr18:44356001:G:A	18	44356001	A	G	1.16049	0.803065	0.297574	A	G	0.209422	0.477243	0.199196	0.270886	G	A	A	0.167697	0.139883	G	A	A	0.123645	0.97844	Imputed	18:41935966	18	41935966	A	G	1.15786	1.03594	0.635967	A	G	0.155465	0.345787	0.168201	0.833711	G	A	A	0.144394	0.14815	G	A	A	0.139321
6:99616056	6:100063932	chr6:99616056:A:G	6	99616056	G	A	0.820128	1.01292	0.909934	G	A	0.486667	0.683673	0.54507	0.981209	A	G	G	0.0169758	0.0184031	A	G	G	0.0237909	0.98293	Imputed	6:100063932	6	100063932	G	A	0.473121	0.272276	0.000343333	G	A	0.338271	0.0269364	0.326773	6.85768e-05	A	G	G	0.0528164	0.0166192	A	G	G	0.0322234
1:22044572	1:22371065	chr1:22044572:T:G	1	22044572	G	T	1.3056	0.858683	0.152502	G	T	0.190574	0.161733	0.18219	0.403017	T	G	G	0.190176	0.170721	T	G	G	0.13617	0.99287	Imputed	1:22371065	1	22371065	G	T	0.975639	1.01112	0.978911	G	T	0.142604	0.862696	0.162632	0.945787	T	G	G	0.156757	0.157434	T	G	G	0.164032
1:194774457	1:194743587	chr1:194774457:A:T	1	194774457	T	A	0.861081	0.912482	0.503199	T	A	0.133518	0.262631	0.138683	0.508995	A	T	A	0.40453	0.436612	A	T	A	0.40379	0.98456	Imputed	1:194743587	1	194743587	T	A	0.81045	1.12884	0.038057	T	A	0.105	0.0453312	0.115121	0.292477	A	T	A	0.472927	0.441058	A	T	A	0.396782
6:122818303	6:123139448	chr6:122818303:T:C	6	122818303	C	T	1.2094	0.965972	0.505788	C	T	0.183681	0.30064	0.184902	0.851476	T	C	C	0.191042	0.187584	T	C	C	0.15774	0.96785	Imputed	6:123139448	6	123139448	C	T	1.09151	0.903296	0.605645	C	T	0.146795	0.550838	0.15884	0.521978	T	C	C	0.204115	0.198077	T	C	C	0.190373
9:80108471	9:82723386	chr9:80108471:C:T	9	80108471	T	C	1.62354	1.84852	1.72083e-05	T	C	0.142499	0.000671942	0.148244	3.40653e-05	C	T	C	0.379248	0.246456	C	T	C	0.351515	0.99938	Genotyped	9:82723386	9	82723386	T	C	0.950009	1.08536	0.701504	T	C	0.121164	0.672109	0.134834	0.54353	C	T	C	0.295162	0.279282	C	T	C	0.271312
3:194615061	3:194335790	chr3:194615061:A:C	3	194615061	C	A	1.02074	1.94047	5.37135e-05	C	A	0.137932	0.881693	0.161152	3.89398e-05	A	C	C	0.22727	0.364061	A	C	C	0.36594	0.9863	Imputed	3:194335790	3	194335790	C	A	0.927124	1.1817	0.277229	C	A	0.11444	0.508485	0.133564	0.211296	A	C	C	0.28241	0.316886	A	C	C	0.33725
6:23622617	6:23622845	chr6:23622617:G:T	6	23622617	T	G	0.970506	1.85561	0.53507	T	G	0.452433	0.947242	0.629605	0.326147	G	T	T	0.0194104	0.0261866	G	T	T	0.0234752	0.85506	Imputed	6:23622845	6	23622845	T	G	0.504554	0.11459	7.89811e-06	T	G	0.591656	0.247594	0.468078	3.68728e-06	G	T	T	0.0431187	0.00789702	G	T	T	0.0160469
9:80079639	9:82694554	chr9:80079639:A:G	9	80079639	G	A	1.57229	1.93948	8.59445e-06	G	A	0.143281	0.00158646	0.148179	7.80794e-06	A	G	A	0.396513	0.25026	A	G	A	0.350787	0.9829	Imputed	9:82694554	9	82694554	G	A	0.948849	1.08056	0.71779	G	A	0.121866	0.666578	0.136329	0.569818	A	G	A	0.291801	0.277073	A	G	A	0.273701
13:91647355	13:92299609	chr13:91647355:C:T	13	91647355	T	C	0.87361	0.451274	0.000252541	T	C	0.212872	0.52559	0.197831	5.77004e-05	C	T	T	0.213003	0.109462	C	T	T	0.126554	0.9501	Imputed	13:92299609	13	92299609	T	C	0.960768	0.89997	0.817479	T	C	0.151072	0.791069	0.167714	0.529735	C	T	T	0.14327	0.131836	C	T	T	0.138148
3:194614284	3:194335013	chr3:194614284:T:C	3	194614284	C	T	1.02833	1.9602	4.33984e-05	C	T	0.138112	0.839695	0.161408	3.04803e-05	T	C	C	0.226842	0.364602	T	C	C	0.366109	0.98666	Imputed	3:194335013	3	194335013	C	T	0.925948	1.17997	0.278475	C	T	0.114421	0.501325	0.133537	0.215239	T	C	C	0.282721	0.316295	T	C	C	0.337489
18:44331823	18:41911788	chr18:44331823:C:G	18	44331823	G	C	1.1397	0.862824	0.535063	G	C	0.214263	0.541659	0.209984	0.482277	C	G	G	0.147483	0.127464	C	G	G	0.114294	0.99348	Imputed	18:41911788	18	41911788	G	C	1.06777	0.997543	0.913433	G	C	0.160837	0.683488	0.177091	0.988917	C	G	G	0.125729	0.12736	C	G	G	0.122637
15:62441222	15:62733421	chr15:62441222:T:C	15	62441222	C	T	0.557186	0.871328	0.000149201	C	T	0.143074	4.35495e-05	0.142301	0.333082	T	C	T	0.434155	0.466512	T	C	T	0.330687	0.97697	Imputed	15:62733421	15	62733421	C	T	1.08308	0.726422	0.021033	C	T	0.11125	0.473118	0.132413	0.0157851	T	C	T	0.33458	0.403117	T	C	T	0.419053
14:98897045	14:99363382	chr14:98897045:G:A	14	98897045	A	G	0.971003	1.51283	0.022533	A	G	0.146617	0.840933	0.164907	0.0120602	G	A	A	0.230265	0.308746	G	A	A	0.317487	0.98246	Imputed	14:99363382	14	99363382	A	G	1.1866	1.2116	0.170854	A	G	0.11638	0.141536	0.131628	0.144788	G	A	A	0.269586	0.306662	G	A	A	0.270606
2:20677676	2:20877436	chr2:20677676:C:A	2	20677676	A	C	0.893763	1.10901	0.676276	A	C	0.198014	0.570575	0.219612	0.637538	C	A	A	0.109286	0.124336	C	A	A	0.140264	0.97669	Imputed	2:20877436	2	20877436	A	C	0.888358	0.53456	0.000452504	A	C	0.155432	0.446283	0.157206	6.77573e-05	C	A	A	0.215922	0.131378	C	A	A	0.140265
9:80098298	9:82713213	chr9:80098298:G:A	9	80098298	A	G	1.63409	1.88111	1.04476e-05	A	G	0.142526	0.000569884	0.148393	2.06233e-05	G	A	G	0.385155	0.249502	G	A	G	0.356342	0.98581	Imputed	9:82713213	9	82713213	A	G	0.929953	1.08016	0.640392	A	G	0.122208	0.55235	0.135268	0.568638	G	A	G	0.292688	0.277923	G	A	G	0.267267
2:67192796	2:67419928	chr2:67192796:C:T	2	67192796	T	C	0.849763	0.767263	0.810721	T	C	0.405634	0.688168	0.427812	0.535747	C	T	T	0.0275414	0.0226881	C	T	T	0.0278485	0.99262	Imputed	2:67419928	2	67419928	T	C	0.837334	0.833588	0.884418	T	C	0.431485	0.680747	0.479337	0.70415	C	T	T	0.025883	0.0224628	C	T	T	0.0182717
3:194616979	3:194337708	chr3:194616979:T:G	3	194616979	G	T	1.03683	1.96467	4.9424e-05	G	T	0.139005	0.794719	0.162472	3.23091e-05	T	G	G	0.226901	0.364316	T	G	G	0.365349	0.98479	Imputed	3:194337708	3	194337708	G	T	0.914636	1.18647	0.230582	G	T	0.114097	0.43419	0.133184	0.199209	T	G	G	0.282013	0.316819	T	G	G	0.336776
8:16328975	8:16186484	chr8:16328975:G:A	8	16328975	A	G	1.05779	0.983569	0.973852	A	G	0.284676	0.843545	0.308179	0.957126	G	A	G	0.0633069	0.0654848	G	A	G	0.0695607	0.87471	Imputed	8:16186484	8	16186484	A	G	1.05722	2.37197	0.000127379	A	G	0.220201	0.800523	0.202322	1.96309e-05	G	A	G	0.131723	0.062825	G	A	G	0.0684705
11:11982273	11:12003820	chr11:11982273:CCCTCCT:C	11	11982273	C	CCCTCCT	0.455958	0.596284	3.1173e-05	C	CCCTCCT	0.179469	1.20878e-05	0.194659	0.00790446	CCCTCCT	C	C	0.205278	0.148868	CCCTCCT	C	C	0.248582	0.92306	Imputed	NA			NA	NA				NA	NA					NA	NA	NA			NA	NA	NA
9:80102511	9:82717426	chr9:80102511:G:T	9	80102511	T	G	1.61123	1.88787	1.27048e-05	T	G	0.143175	0.000863491	0.148701	1.92576e-05	G	T	G	0.385138	0.248256	G	T	G	0.354666	0.98481	Imputed	9:82717426	9	82717426	T	G	0.92625	1.08077	0.619726	T	G	0.121676	0.528933	0.134723	0.564243	G	T	G	0.29261	0.279303	G	T	G	0.265614
8:16936925	8:16794434	chr8:16936925:G:C	8	16936925	C	G	1.93336	2.2491	2.10391e-05	C	G	0.192111	0.000599912	0.194933	3.21054e-05	G	C	G	0.226476	0.120745	G	C	G	0.195845	0.89213	Imputed	8:16794434	8	16794434	C	G	1.35147	1.17847	0.122079	C	G	0.148869	0.0430535	0.171897	0.339406	G	C	G	0.137555	0.119147	G	C	G	0.157746
14:86482192	14:86948536	chr14:86482192:G:T	14	86482192	T	G	0.514666	0.647897	1.31352e-05	T	G	0.150707	1.04582e-05	0.153652	0.00473223	G	T	T	0.51578	0.423331	G	T	T	0.552376	0.96353	Imputed	14:86948536	14	86948536	T	G	0.978583	0.790806	0.146006	T	G	0.107844	0.840893	0.120955	0.0523299	G	T	T	0.503916	0.445981	G	T	T	0.457058
9:111247047	9:114009327	chr9:111247047:T:C	9	111247047	C	T	0.76056	0.868142	0.147244	C	T	0.142085	0.0540654	0.150633	0.347884	T	C	C	0.360869	0.323442	T	C	C	0.386436	0.99326	Imputed	9:114009327	9	114009327	C	T	0.808355	1.19214	0.019578	C	T	0.105794	0.0443236	0.124161	0.156928	T	C	C	0.31617	0.355052	T	C	C	0.407162
2:20685561	2:20885321	chr2:20685561:C:A	2	20685561	A	C	0.812978	1.05973	0.443203	A	C	0.187434	0.269307	0.210403	0.78275	C	A	A	0.120693	0.128212	C	A	A	0.154542	0.99974	Genotyped	2:20885321	2	20885321	A	C	0.82761	0.534675	0.000394788	A	C	0.151669	0.212199	0.155802	5.85621e-05	C	A	A	0.218919	0.134111	C	A	A	0.152174
2:22380835	2:22603707	chr2:22380835:G:T	2	22380835	T	G	0.945501	0.543091	0.000120393	T	G	0.142167	0.693443	0.148911	4.13815e-05	G	T	T	0.490197	0.353426	G	T	T	0.366669	0.99952	Genotyped	2:22603707	2	22603707	T	G	1.04386	1.01837	0.923539	T	G	0.108765	0.693084	0.122575	0.881944	G	T	T	0.373011	0.373255	G	T	T	0.367575
18:44383466	18:41963431	chr18:44383466:T:C	18	44383466	C	T	1.05737	0.844815	0.637067	C	T	0.215956	0.796163	0.212748	0.427976	T	C	C	0.150907	0.133143	T	C	C	0.121024	0.97387	Imputed	18:41963431	18	41963431	C	T	1.05321	0.979739	0.925752	C	T	0.155466	0.73879	0.17136	0.904919	T	C	C	0.137619	0.133458	T	C	C	0.13124
14:86479396	14:86945740	chr14:86479396:G:A	14	86479396	A	G	0.548186	0.557112	4.94155e-06	A	G	0.1486	5.22415e-05	0.153713	0.000141396	G	A	G	0.391828	0.516808	G	A	G	0.389757	0.96882	Imputed	14:86945740	14	86945740	A	G	1.01282	0.904818	0.651146	A	G	0.10275	0.901337	0.116197	0.389352	G	A	G	0.442843	0.470744	G	A	G	0.468376
3:156560517	3:156278306	chr3:156560517:T:C	3	156560517	C	T	1.25489	1.84484	0.000179976	C	T	0.138636	0.101478	0.151715	5.42611e-05	T	C	C	0.34828	0.491166	T	C	C	0.436626	0.96761	Imputed	3:156278306	3	156278306	C	T	1.09215	1.02972	0.710153	C	T	0.106935	0.409737	0.12004	0.807221	T	C	C	0.414428	0.422518	T	C	C	0.401225
5:117876774	5:117212469	chr5:117876774:C:A	5	117876774	A	C	0.884962	0.696613	0.088506	A	C	0.160779	0.447187	0.163117	0.0266664	C	A	A	0.264152	0.206604	C	A	A	0.222282	0.98583	Imputed	5:117212469	5	117212469	A	C	0.819532	0.791925	0.120038	A	C	0.124891	0.111032	0.137911	0.0907258	C	A	A	0.23861	0.195731	C	A	A	0.225242
9:80094778	9:82709693	chr9:80094778:T:G	9	80094778	G	T	1.53991	1.8872	3.46044e-05	G	T	0.146429	0.00319471	0.150939	2.58074e-05	T	G	T	0.373083	0.236492	T	G	T	0.331105	0.98165	Imputed	9:82709693	9	82709693	G	T	0.901148	1.05161	0.593543	G	T	0.124421	0.402839	0.137533	0.714444	T	G	T	0.277363	0.269179	T	G	T	0.25331
18:44383701	18:41963666	chr18:44383701:A:G	18	44383701	G	A	1.05737	0.844815	0.637067	G	A	0.215956	0.796163	0.212748	0.427976	A	G	G	0.150907	0.133167	A	G	G	0.121024	0.97383	Imputed	18:41963666	18	41963666	G	A	1.05537	0.981717	0.923221	G	A	0.155492	0.728924	0.171385	0.91426	A	G	G	0.137616	0.133784	A	G	G	0.131218
9:80085459	9:82700374	chr9:80085459:C:T	9	80085459	T	C	1.61237	1.95987	6.99899e-06	T	C	0.145646	0.00103843	0.150703	8.00942e-06	C	T	C	0.382675	0.239227	C	T	C	0.341763	0.98171	Imputed	9:82700374	9	82700374	T	C	0.927309	1.08302	0.635506	T	C	0.124945	0.545835	0.139582	0.567727	C	T	C	0.287964	0.268037	C	T	C	0.260592
1:194767459	1:194736589	chr1:194767459:T:G	1	194767459	G	T	0.860102	0.921084	0.50989	G	T	0.133614	0.25936	0.138991	0.554229	T	G	T	0.406758	0.436944	T	G	T	0.403775	0.98405	Imputed	1:194736589	1	194736589	G	T	0.81699	1.12542	0.04695	G	T	0.104638	0.053397	0.115008	0.304233	T	G	T	0.472965	0.441008	T	G	T	0.397229
5:117807766	5:117143461	chr5:117807766:C:G	5	117807766	G	C	0.859702	0.599321	0.00851	G	C	0.165178	0.36009	0.164941	0.00190999	C	G	G	0.273618	0.19106	C	G	G	0.211631	0.99031	Imputed	5:117143461	5	117143461	G	C	0.832055	0.820671	0.185848	G	C	0.124023	0.138224	0.137349	0.150177	C	G	G	0.235092	0.199143	C	G	G	0.227858
2:118750408	2:119507984	chr2:118750408:A:G	2	118750408	G	A	0.814199	1.0255	0.255674	G	A	0.136373	0.131741	0.143722	0.860908	A	G	G	0.463328	0.465707	A	G	G	0.514036	0.98583	Imputed	2:119507984	2	119507984	G	A	0.959101	1.08366	0.689355	G	A	0.107989	0.69898	0.122656	0.512466	A	G	G	0.478147	0.500325	A	G	G	0.505729
9:80118244	9:82733159	chr9:80118244:C:T	9	80118244	T	C	1.54954	1.84631	4.83787e-05	T	C	0.144893	0.00250595	0.150503	4.61605e-05	C	T	C	0.373403	0.244018	C	T	C	0.338257	0.98421	Imputed	9:82733159	9	82733159	T	C	0.912366	1.06233	0.619809	T	C	0.123714	0.45849	0.136858	0.658641	C	T	C	0.281197	0.271571	C	T	C	0.258825
9:80096758	9:82711673	chr9:80096758:A:C	9	80096758	C	A	1.59007	1.87438	2.4195e-05	C	A	0.14504	0.00138582	0.150435	2.96146e-05	A	C	A	0.376507	0.23974	A	C	A	0.341405	0.98307	Imputed	9:82711673	9	82711673	C	A	0.904684	1.0592	0.590711	C	A	0.124314	0.420372	0.13649	0.673484	A	C	A	0.277915	0.270669	A	C	A	0.253654
4:78628016	4:79549170	chr4:78628016:T:A	4	78628016	A	T	0.98621	1.04997	0.991532	A	T	0.40553	0.972684	0.445029	0.91275	T	A	A	0.0360787	0.0397801	T	A	A	0.0322447	0.88307	Imputed	4:79549170	4	79549170	A	T	0.778322	0.168181	0.000288534	A	T	0.611305	0.681831	0.450183	7.49592e-05	T	A	A	0.058426	0.0390048	T	A	A	0.0379843
3:131709419	3:131428263	chr3:131709419:G:C	3	131709419	C	G	1.443	1.05166	0.140223	C	G	0.191243	0.0551631	0.185146	0.785584	G	C	C	0.19201	0.204095	G	C	C	0.16327	0.95223	Imputed	3:131428263	3	131428263	C	G	0.958817	0.557923	0.000381539	C	G	0.14589	0.773141	0.147387	7.51999e-05	G	C	C	0.258349	0.173973	G	C	C	0.172549
13:67720257	13:68294389	chr13:67720257:G:A	13	67720257	A	G	1.10095	0.923854	0.735905	A	G	0.188852	0.610594	0.1917	0.679493	G	A	A	0.181985	0.168939	G	A	A	0.162018	0.97688	Imputed	13:68294389	13	68294389	A	G	1.02903	0.92991	0.843824	A	G	0.135912	0.833231	0.151505	0.631488	G	A	A	0.187933	0.176824	G	A	A	0.174661
22:22303535	22:22657900	NA			NA	NA				NA	NA					NA	NA	NA			NA	NA	NA			NA	22:22657900	22	22657900	G	A	0.815278	1.01355	0.403836	G	A	0.158031	0.196249	0.179377	0.940198	A	G	G	0.426354	0.436162	A	G	G	0.466045
9:118086679	9:120848957	chr9:118086679:A:T	9	118086679	T	A	0.833348	0.923667	0.445038	T	A	0.14371	0.204599	0.152131	0.601709	A	T	T	0.309211	0.290827	A	T	T	0.333652	0.99027	Imputed	9:120848957	9	120848957	T	A	1.05047	0.958419	0.826286	T	A	0.115311	0.669393	0.128355	0.740737	A	T	T	0.315156	0.30925	A	T	T	0.299304
11:134867697	11:134737591	chr11:134867697:G:A	11	134867697	A	G	0.90904	1.29549	0.5124	A	G	0.250599	0.703536	0.284546	0.362904	G	A	A	0.0746828	0.0879297	G	A	A	0.0996364	0.94396	Imputed	11:134737591	11	134737591	A	G	0.883115	0.478846	0.00050498	A	G	0.191385	0.516032	0.184686	6.68649e-05	G	A	A	0.149613	0.0791014	G	A	A	0.0898218
9:80114439	9:82729354	chr9:80114439:C:T	9	80114439	T	C	1.61655	1.87957	1.35842e-05	T	C	0.142887	0.000775619	0.148969	2.27466e-05	C	T	C	0.382024	0.249692	C	T	C	0.353008	0.98644	Imputed	9:82729354	9	82729354	T	C	0.955924	1.07631	0.75525	T	C	0.121298	0.710178	0.135213	0.586516	C	T	C	0.295894	0.280005	C	T	C	0.27117
3:28170222	3:28211713	chr3:28170222:G:A	3	28170222	A	G	1.10674	0.887885	0.779393	A	G	0.267832	0.704929	0.262206	0.65018	G	A	A	0.0819553	0.0719598	G	A	A	0.0694547	0.97808	Imputed	3:28211713	3	28211713	A	G	0.848573	0.474864	0.000481412	A	G	0.1907	0.389219	0.18574	6.08461e-05	G	A	A	0.140923	0.0760632	G	A	A	0.0904572
3:111982226	3:111701073	chr3:111982226:C:G	3	111982226	G	C	1.07889	0.59598	0.222614	G	C	0.369335	0.83711	0.325942	0.112319	C	G	G	0.0614451	0.0354387	C	G	G	0.0332667	0.99308	Imputed	3:111701073	3	111701073	G	C	0.364431	0.426478	0.000116494	G	C	0.256658	8.39131e-05	0.288454	0.00313322	C	G	G	0.0577732	0.0287638	C	G	G	0.0640101
3:194616288	3:194337017	chr3:194616288:A:G	3	194616288	G	A	1.00737	1.94263	4.69933e-05	G	A	0.137935	0.957576	0.161325	3.85163e-05	A	G	G	0.227284	0.364078	A	G	G	0.369142	0.98581	Imputed	3:194337017	3	194337017	G	A	0.917469	1.18112	0.251751	G	A	0.114168	0.450564	0.133356	0.211926	A	G	G	0.282162	0.31667	A	G	G	0.336862
5:117801879	5:117137574	chr5:117801879:C:T	5	117801879	T	C	0.856656	0.597204	0.007959	T	C	0.165133	0.348792	0.164907	0.00177205	C	T	T	0.273414	0.190348	C	T	T	0.21173	0.98883	Imputed	5:117137574	5	117137574	T	C	0.831013	0.849725	0.238855	T	C	0.124339	0.136553	0.139034	0.2415	C	T	T	0.232464	0.200416	C	T	T	0.229059
9:111245612	9:114007892	chr9:111245612:T:C	9	111245612	C	T	0.759716	0.849353	0.13514	C	T	0.141962	0.0528917	0.149521	0.274823	T	C	C	0.3613	0.323678	T	C	C	0.386527	0.99524	Imputed	9:114007892	9	114007892	C	T	0.808622	1.19717	0.018539	C	T	0.10575	0.044566	0.124489	0.148289	T	C	C	0.31546	0.354835	T	C	C	0.406922
7:42418197	7:42457796	chr7:42418197:T:C	7	42418197	C	T	0.717019	1.22946	0.566749	C	T	0.40543	0.411934	0.515673	0.688717	T	C	C	0.0190964	0.0343498	T	C	C	0.0377384	0.91797	Imputed	7:42457796	7	42457796	C	T	0.81651	0.284187	0.000665056	C	T	0.390605	0.603775	0.322824	9.72929e-05	T	C	C	0.0607112	0.0342294	T	C	C	0.0354789
1:107996355	1:108538977	chr1:107996355:TGTATTTA:T	1	107996355	T	TGTATTTA	2.02833	1.51584	1.39303e-05	T	TGTATTTA	0.16137	1.17298e-05	0.158957	0.00887429	TGTATTTA	T	T	0.321507	0.406227	TGTATTTA	T	T	0.276049	0.94803	Imputed	NA			NA	NA				NA	NA					NA	NA	NA			NA	NA	NA
6:122822654	6:123143799	chr6:122822654:A:C	6	122822654	C	A	1.35051	0.947647	0.204186	C	A	0.19177	0.117143	0.18548	0.771884	A	C	C	0.191023	0.181823	A	C	C	0.145001	0.96558	Imputed	6:123143799	6	123143799	C	A	1.06928	0.921183	0.732555	C	A	0.146984	0.648581	0.158428	0.604322	A	C	C	0.197939	0.188012	A	C	C	0.18063
5:7637861	5:7637974	chr5:7637861:A:T	5	7637861	T	A	1.0836	1.11211	0.711394	T	A	0.137643	0.559676	0.144179	0.461133	A	T	A	0.365327	0.337564	A	T	A	0.358097	0.98418	Imputed	5:7637974	5	7637974	T	A	0.844831	0.862376	0.221011	T	A	0.111724	0.131238	0.126271	0.240964	A	T	A	0.332935	0.361463	A	T	A	0.32725
9:80085209	9:82700124	chr9:80085209:G:A	9	80085209	A	G	1.6151	1.96221	6.63904e-06	A	G	0.145634	0.000995434	0.150688	7.70275e-06	G	A	G	0.382679	0.237975	G	A	G	0.341699	0.98162	Imputed	9:82700124	9	82700124	A	G	0.927309	1.08302	0.635506	A	G	0.124945	0.545835	0.139582	0.567727	G	A	G	0.287967	0.268012	G	A	G	0.260618
17:28319433	17:26646459	chr17:28319433:C:A	17	28319433	A	C	1.67622	1.0487	0.40107	A	C	0.40672	0.204078	0.36407	0.896087	C	A	A	0.042721	0.0427081	C	A	A	0.0267785	0.96424	Imputed	17:26646459	17	26646459	A	C	0.490208	0.303967	0.000338412	A	C	0.319411	0.0256151	0.301909	8.00144e-05	C	A	A	0.0654399	0.0279842	C	A	A	0.047849
9:111249035	9:114011315	chr9:111249035:T:G	9	111249035	G	T	0.76056	0.868142	0.147244	G	T	0.142085	0.0540654	0.150633	0.347884	T	G	G	0.360894	0.323456	T	G	G	0.386433	0.99346	Imputed	9:114011315	9	114011315	G	T	0.808355	1.19214	0.019578	G	T	0.105794	0.0443236	0.124161	0.156928	T	G	G	0.31623	0.35505	T	G	G	0.40727
19:53972315	19:54475569	chr19:53972315:G:T	19	53972315	T	G	0.824605	1.23766	0.36464	T	G	0.224325	0.389958	0.263484	0.418383	G	T	T	0.0848243	0.0960555	G	T	T	0.109997	0.98041	Imputed	19:54475569	19	54475569	T	G	0.87743	0.461686	3.06643e-05	T	G	0.178676	0.464282	0.166425	3.41795e-06	G	T	T	0.167721	0.0814104	G	T	T	0.0936313
9:111226814	9:113989094	chr9:111226814:A:T	9	111226814	T	A	0.7959	0.905016	0.276988	T	A	0.143137	0.110746	0.150956	0.508525	A	T	T	0.358265	0.337794	A	T	T	0.387469	0.98986	Imputed	9:113989094	9	113989094	T	A	0.816331	1.13063	0.053748	T	A	0.106492	0.0566969	0.123355	0.319589	A	T	T	0.33316	0.360479	A	T	T	0.414014
9:80114927	9:82729842	chr9:80114927:C:T	9	80114927	T	C	1.61655	1.87957	1.35842e-05	T	C	0.142887	0.000775619	0.148969	2.27466e-05	C	T	C	0.382038	0.249699	C	T	C	0.352954	0.98645	Imputed	9:82729842	9	82729842	T	C	0.951474	1.0715	0.755736	T	C	0.121383	0.681955	0.135288	0.609747	C	T	C	0.295957	0.27975	C	T	C	0.27114
9:80114907	9:82729822	chr9:80114907:T:A	9	80114907	A	T	1.61655	1.87957	1.35842e-05	A	T	0.142887	0.000775619	0.148969	2.27466e-05	T	A	T	0.382027	0.249699	T	A	T	0.352978	0.98647	Imputed	9:82729822	9	82729822	A	T	0.951474	1.0715	0.755736	A	T	0.121383	0.681955	0.135288	0.609747	T	A	T	0.295954	0.279745	T	A	T	0.27114
1:34421396	1:34886997	chr1:34421396:C:A	1	34421396	A	C	1.01696	1.76608	0.00015782	A	C	0.131566	0.898308	0.144814	8.58152e-05	C	A	A	0.328124	0.473501	C	A	A	0.467985	0.9923	Genotyped	1:34886997	1	34886997	A	C	0.950678	0.997845	0.921053	A	C	0.127346	0.691228	0.143666	0.988018	C	A	A	0.44436	0.450661	C	A	A	0.45515
16:79764614	16:79798511	chr16:79764614:G:C	16	79764614	C	G	1.09729	0.815597	0.733549	C	G	0.341125	0.785494	0.327533	0.533724	G	C	C	0.0558413	0.0462007	G	C	C	0.0407058	0.96286	Imputed	16:79798511	16	79798511	C	G	0.697326	0.376538	0.000364157	C	G	0.24861	0.147038	0.238441	4.19722e-05	G	C	C	0.0899947	0.0402651	G	C	C	0.0529326
8:3886182	8:3743704	chr8:3886182:T:G	8	3886182	G	T	0.62004	1.26405	0.238682	G	T	0.345631	0.166697	0.448698	0.60151	T	G	G	0.0240761	0.0313747	T	G	G	0.0504607	0.99196	Imputed	8:3743704	8	3743704	G	T	0.601635	0.306796	0.000634811	G	T	0.324466	0.117355	0.300455	8.40317e-05	T	G	G	0.0616783	0.0210457	T	G	G	0.036583
22:22292197	22:22646562	NA			NA	NA				NA	NA					NA	NA	NA			NA	NA	NA			NA	22:22646562	22	22646562	C	T	0.904372	1.02384	0.77701	C	T	0.155566	0.518202	0.171037	0.890443	T	C	C	0.380279	0.388677	T	C	C	0.397567
1:6992506	1:7052566	chr1:6992506:G:A	1	6992506	A	G	1.13043	0.907731	0.442715	A	G	0.142932	0.391051	0.151547	0.522959	G	A	G	0.386207	0.413209	G	A	G	0.4394	0.99957	Genotyped	1:7052566	1	7052566	A	G	0.787826	0.612355	6.82696e-05	A	G	0.103649	0.0214023	0.119845	4.27095e-05	G	A	G	0.370276	0.48907	G	A	G	0.428854
9:111224664	9:113986944	chr9:111224664:A:G	9	111224664	G	A	0.7959	0.905016	0.276988	G	A	0.143137	0.110746	0.150956	0.508525	A	G	G	0.358269	0.337818	A	G	G	0.387479	0.98965	Imputed	9:113986944	9	113986944	G	A	0.810688	1.1243	0.049269	G	A	0.106274	0.0482881	0.123513	0.342842	A	G	G	0.333981	0.360796	A	G	G	0.414943
5:7652405	5:7652518	chr5:7652405:G:A	5	7652405	A	G	1.07727	1.10624	0.739153	A	G	0.137739	0.588917	0.144263	0.483981	G	A	G	0.365675	0.339448	G	A	G	0.358187	0.98472	Imputed	5:7652518	5	7652518	A	G	0.84583	0.8796	0.253717	A	G	0.111748	0.134044	0.125649	0.307254	G	A	G	0.332986	0.363146	G	A	G	0.329877
5:7652721	5:7652834	chr5:7652721:C:T	5	7652721	T	C	1.07727	1.10624	0.739153	T	C	0.137739	0.588917	0.144263	0.483981	C	T	C	0.362083	0.336178	C	T	C	0.354551	0.99948	Genotyped	5:7652834	5	7652834	T	C	0.84583	0.8796	0.253717	T	C	0.111748	0.134044	0.125649	0.307254	C	T	C	0.332962	0.363123	C	T	C	0.329847
15:62435777	15:62727976	chr15:62435777:G:C	15	62435777	C	G	1.84482	1.11373	9.15791e-05	C	G	0.146886	3.05819e-05	0.146484	0.46213	G	C	C	0.430839	0.450053	G	C	C	0.317521	0.98242	Imputed	15:62727976	15	62727976	C	G	0.956875	1.38047	0.022775	C	G	0.109328	0.686789	0.128104	0.011839	G	C	C	0.32836	0.398625	G	C	C	0.408692
9:80103957	9:82718872	chr9:80103957:A:G	9	80103957	G	A	1.47787	1.84526	7.96832e-05	G	A	0.14496	0.00704856	0.149794	4.31858e-05	A	G	A	0.384186	0.248132	A	G	A	0.336878	0.98281	Imputed	9:82718872	9	82718872	G	A	0.978138	1.04468	0.912973	G	A	0.118482	0.852004	0.132935	0.742285	A	G	A	0.285937	0.278097	A	G	A	0.274235
10:61314973	10:63074731	chr10:61314973:C:T	10	61314973	T	C	1.00653	1.14899	0.707973	T	C	0.16367	0.968297	0.173878	0.424432	C	T	T	0.226955	0.257591	C	T	T	0.269384	0.96416	Imputed	10:63074731	10	63074731	T	C	0.937871	0.596335	0.000436751	T	C	0.12399	0.604932	0.131428	8.37699e-05	C	T	T	0.347232	0.252505	C	T	T	0.257491
9:111246431	9:114008711	chr9:111246431:A:C	9	111246431	C	A	0.746861	0.854792	0.112238	C	A	0.142384	0.040372	0.150868	0.29836	A	C	C	0.360945	0.320419	A	C	C	0.386433	0.99344	Imputed	9:114008711	9	114008711	C	A	0.812766	1.18783	0.023369	C	A	0.105696	0.0498336	0.123995	0.165079	A	C	C	0.316227	0.354351	A	C	C	0.405148
11:134867284	11:134737178	chr11:134867284:G:T	11	134867284	T	G	0.943057	1.2982	0.559733	T	G	0.253233	0.816911	0.284538	0.359032	G	T	T	0.0746445	0.086613	G	T	T	0.0985845	0.94222	Imputed	11:134737178	11	134737178	T	G	0.883115	0.478846	0.00050498	T	G	0.191385	0.516032	0.184686	6.68649e-05	G	T	T	0.149516	0.0788928	G	T	T	0.0894464
2:107254525	2:107870981	chr2:107254525:G:A	2	107254525	A	G	1.43131	1.14741	0.666438	A	G	0.411263	0.38325	0.395741	0.728234	G	A	A	0.031086	0.0352364	G	A	A	0.0244363	0.98669	Imputed	2:107870981	2	107870981	A	G	0.644829	0.227418	0.000342311	A	G	0.445051	0.324188	0.369099	6.01102e-05	G	A	A	0.0549615	0.0212352	G	A	A	0.0333554
18:9071525	18:9071523	chr18:9071525:A:C	18	9071525	C	A	0.861117	0.957094	0.574409	C	A	0.142509	0.29407	0.14552	0.76314	A	C	A	0.380103	0.401844	A	C	A	0.37107	0.95898	Imputed	18:9071523	18	9071523	C	A	0.87798	1.08961	0.356151	C	A	0.118989	0.274114	0.133704	0.520954	A	C	A	0.407681	0.389474	A	C	A	0.363446
5:117800363	5:117136058	chr5:117800363:C:T	5	117800363	T	C	0.856909	0.61703	0.015783	T	C	0.165349	0.350343	0.166528	0.00373838	C	T	T	0.273221	0.190492	C	T	T	0.211857	0.98707	Imputed	5:117136058	5	117136058	T	C	0.837948	0.833521	0.225892	T	C	0.124455	0.155435	0.137809	0.186378	C	T	T	0.234756	0.200836	C	T	T	0.229975
2:241792031	2:242731446	chr2:241792031:G:C	2	241792031	C	G	0.843773	0.696049	0.129073	C	G	0.175497	0.33307	0.18066	0.0448973	G	C	C	0.226955	0.180165	G	C	C	0.202827	0.99554	Imputed	2:242731446	2	242731446	C	G	0.780583	0.858121	0.39666	C	G	0.188086	0.18783	0.216952	0.480643	G	C	C	0.17974	0.171871	G	C	C	0.192227
7:50201940	7:50241536	chr7:50201940:C:T	7	50201940	T	C	0.961701	0.798257	0.428065	T	C	0.162998	0.810655	0.176091	0.20069	C	T	C	0.209786	0.252781	C	T	C	0.240906	0.94842	Imputed	7:50241536	7	50241536	T	C	1.04681	1.66748	0.000481643	T	C	0.126371	0.717333	0.13121	9.74332e-05	C	T	C	0.316235	0.221495	C	T	C	0.225352
8:64838003	8:65750560	chr8:64838003:G:C	8	64838003	C	G	0.913497	1.16438	0.919427	C	G	0.473772	0.84855	0.532465	0.775012	G	C	C	0.0220924	0.0252844	G	C	C	0.0271901	0.87475	Imputed	8:65750560	8	65750560	C	G	0.828601	0.243671	0.000517596	C	G	0.460598	0.683127	0.360369	8.92744e-05	G	C	C	0.0501717	0.0174058	G	C	C	0.0190263
1:31906425	1:32372026	chr1:31906425:G:A	1	31906425	A	G	0.987706	0.390243	0.000196366	A	G	0.28595	0.965495	0.240564	9.16947e-05	G	A	A	0.134049	0.0567779	G	A	A	0.0574637	0.99065	Imputed	1:32372026	1	32372026	A	G	0.906466	0.842496	0.691638	A	G	0.192509	0.609969	0.212589	0.420137	G	A	A	0.0864347	0.075108	G	A	A	0.0813658
5:7636486	5:7636599	chr5:7636486:T:C	5	7636486	C	T	1.06403	1.10826	0.754988	C	T	0.138182	0.653338	0.144604	0.477184	T	C	T	0.365275	0.338887	T	C	T	0.354885	0.98406	Imputed	5:7636599	5	7636599	C	T	0.849682	0.860178	0.232195	C	T	0.111717	0.144819	0.126372	0.23332	T	C	T	0.332964	0.362137	T	C	T	0.330197
9:111249449	9:114011729	chr9:111249449:T:C	9	111249449	C	T	0.752784	0.860047	0.127468	C	T	0.142538	0.0463387	0.151043	0.318193	T	C	C	0.360893	0.322714	T	C	C	0.386433	0.99309	Imputed	9:114011729	9	114011729	C	T	0.808355	1.19214	0.019578	C	T	0.105794	0.0443236	0.124161	0.156928	T	C	C	0.316252	0.355036	T	C	C	0.407263
5:173840934	5:173267937	chr5:173840934:C:T	5	173840934	T	C	0.968517	0.590523	0.010897	T	C	0.188151	0.864997	0.180562	0.0035313	C	T	T	0.232658	0.162747	C	T	T	0.169727	0.96387	Imputed	5:173267937	5	173267937	T	C	0.576336	0.817908	7.39404e-05	T	C	0.12542	1.1141e-05	0.148538	0.175984	C	T	T	0.19876	0.166347	C	T	T	0.25844
8:51479885	8:52392445	chr8:51479885:G:A	8	51479885	A	G	1.07197	2.3166	7.89301e-05	A	G	0.162991	0.669839	0.210718	6.69544e-05	G	A	A	0.118148	0.230329	G	A	A	0.213593	0.9831	Imputed	8:52392445	8	52392445	A	G	1.16922	1.01635	0.499265	A	G	0.135129	0.247293	0.14473	0.910799	G	A	A	0.2178	0.223124	G	A	A	0.201723
9:80110887	9:82725802	chr9:80110887:T:A	9	80110887	A	T	1.63138	1.8657	1.33142e-05	A	T	0.142273	0.000581579	0.148779	2.76887e-05	T	A	T	0.382203	0.249545	T	A	T	0.356315	0.98617	Imputed	9:82725802	9	82725802	A	T	0.920597	1.06498	0.642546	A	T	0.121392	0.495534	0.134837	0.640594	T	A	T	0.292792	0.279288	T	A	T	0.26546
5:7642150	5:7642263	chr5:7642150:T:A	5	7642150	A	T	1.0836	1.11211	0.711394	A	T	0.137643	0.559676	0.144179	0.461133	T	A	T	0.36532	0.337558	T	A	T	0.357918	0.98443	Imputed	5:7642263	5	7642263	A	T	0.84338	0.86806	0.226783	A	T	0.111773	0.12752	0.126472	0.263234	T	A	T	0.333267	0.361773	T	A	T	0.326567
5:7650335	5:7650448	chr5:7650335:A:G	5	7650335	G	A	1.07727	1.10624	0.739153	G	A	0.137739	0.588917	0.144263	0.483981	A	G	A	0.365555	0.339322	A	G	A	0.35803	0.985	Imputed	5:7650448	5	7650448	G	A	0.838468	0.877178	0.222805	G	A	0.111586	0.114367	0.125282	0.295559	A	G	A	0.33261	0.362073	A	G	A	0.326782
9:80090365	9:82705280	chr9:80090365:G:A	9	80090365	A	G	0.624219	0.476822	1.81277e-05	A	G	0.165519	0.00441148	0.166387	8.54093e-06	G	A	A	0.293365	0.158215	G	A	A	0.242485	0.97957	Imputed	9:82705280	9	82705280	A	G	1.06848	1.01617	0.898304	A	G	0.143499	0.644361	0.159276	0.919775	G	A	A	0.186743	0.189705	G	A	A	0.188725
19:7300720	19:7300731	chr19:7300720:C:T	19	7300720	T	C	0.791675	0.875535	0.474844	T	C	0.194918	0.230732	0.207901	0.522599	C	T	T	0.137621	0.124105	C	T	T	0.14633	0.97947	Imputed	19:7300731	19	7300731	T	C	0.906925	0.511065	0.000247909	T	C	0.165257	0.554404	0.162285	3.52967e-05	C	T	T	0.191061	0.113581	C	T	T	0.126548
13:91646424	13:92298678	chr13:91646424:T:A	13	91646424	A	T	0.84321	0.456482	0.000387104	A	T	0.211569	0.420204	0.198642	7.88626e-05	T	A	A	0.209751	0.111025	T	A	A	0.127488	0.94895	Imputed	13:92298678	13	92298678	A	T	0.980973	0.90738	0.8471	A	T	0.15174	0.899257	0.167661	0.562115	T	A	A	0.143743	0.132916	T	A	A	0.137466
11:12073249	11:12094796	chr11:12073249:T:A	11	12073249	A	T	1.01709	0.91901	0.814372	A	T	0.141334	0.904575	0.150356	0.574303	T	A	T	0.343816	0.365652	T	A	T	0.374454	0.9573	Imputed	11:12094796	11	12094796	A	T	1.0872	0.588851	6.36125e-05	A	T	0.111554	0.453561	0.13555	9.34802e-05	T	A	T	0.27161	0.378955	T	A	T	0.396948
3:179737823	3:179455611	chr3:179737823:C:T	3	179737823	T	C	1.048	0.98144	0.923837	T	C	0.144685	0.745934	0.15211	0.901979	C	T	C	0.315982	0.319657	C	T	C	0.32321	0.95848	Imputed	3:179455611	3	179455611	T	C	1.01455	1.64672	0.000131136	T	C	0.11199	0.897365	0.120547	3.50849e-05	C	T	C	0.422355	0.310296	C	T	C	0.318023
9:111224458	9:113986738	chr9:111224458:T:A	9	111224458	A	T	0.7959	0.905016	0.276988	A	T	0.143137	0.110746	0.150956	0.508525	T	A	A	0.358266	0.337798	T	A	A	0.387473	0.98984	Imputed	9:113986738	9	113986738	A	T	0.808826	1.12122	0.048357	A	T	0.106232	0.0457978	0.12345	0.354028	T	A	A	0.333939	0.360615	T	A	A	0.414977
9:80108548	9:82723463	chr9:80108548:C:G	9	80108548	G	C	1.61477	1.85772	1.76452e-05	G	C	0.142762	0.000789106	0.148629	3.08537e-05	C	G	C	0.381637	0.249562	C	G	C	0.353405	0.98677	Imputed	9:82723463	9	82723463	G	C	0.942231	1.06905	0.727082	G	C	0.121134	0.623263	0.134944	0.62073	C	G	C	0.29247	0.279277	C	G	C	0.269462
5:117829616	5:117165311	chr5:117829616:T:C	5	117829616	C	T	0.843625	0.598893	0.008	C	T	0.16355	0.298467	0.164179	0.00179235	T	C	C	0.280279	0.195361	T	C	C	0.221234	0.98972	Imputed	5:117165311	5	117165311	C	T	0.868351	0.831764	0.288932	C	T	0.123709	0.253842	0.13634	0.176668	T	C	C	0.244439	0.210943	T	C	C	0.234957
9:80104994	9:82719909	chr9:80104994:T:G	9	80104994	G	T	1.57871	1.88833	2.4165e-05	G	T	0.145619	0.0017149	0.150957	2.54124e-05	T	G	T	0.376572	0.239452	T	G	T	0.338424	0.98271	Imputed	9:82719909	9	82719909	G	T	0.917295	1.04655	0.680188	G	T	0.122148	0.47973	0.135447	0.73691	T	G	T	0.277249	0.269659	T	G	T	0.253597
14:86482055	14:86948399	chr14:86482055:T:C	14	86482055	C	T	0.502428	0.64356	7.22603e-06	C	T	0.151925	5.88307e-06	0.154301	0.00428509	T	C	C	0.522517	0.429218	T	C	C	0.558862	0.96374	Imputed	14:86948399	14	86948399	C	T	0.976797	0.802444	0.188682	C	T	0.108294	0.828375	0.121543	0.0701673	T	C	C	0.504497	0.447938	T	C	C	0.462088
11:125583995	11:125453890	chr11:125583995:C:T	11	125583995	T	C	1.08388	0.790091	0.593907	T	C	0.285211	0.777622	0.276668	0.394443	C	T	T	0.0958174	0.0825654	C	T	T	0.0786603	0.88749	Imputed	11:125453890	11	125453890	T	C	0.934268	0.438688	0.000441568	T	C	0.229895	0.767418	0.207182	6.97855e-05	C	T	T	0.122324	0.06527	C	T	T	0.0712696
22:22295874	22:22650239	chr22:22295874:T:C	22	22295874	C	T	0.844714	1.04576	0.448816	C	T	0.155284	0.277142	0.161061	0.78117	T	C	C	0.406262	0.434919	T	C	C	0.470345	0.88001	Imputed	22:22650239	22	22650239	C	T	0.809843	1.05103	0.280695	C	T	0.145405	0.146911	0.16281	0.759855	T	C	C	0.428535	0.439006	T	C	C	0.469243
1:90765528	1:91231085	chr1:90765528:A:C	1	90765528	C	A	1.04838	1.25488	0.282917	C	A	0.137576	0.731304	0.143691	0.114093	A	C	A	0.472803	0.415655	A	C	A	0.424227	0.97158	Imputed	1:91231085	1	91231085	C	A	0.716648	0.575738	1.89661e-05	C	A	0.115957	0.00406308	0.132139	2.93813e-05	A	C	A	0.396167	0.498041	A	C	A	0.43933
5:7651365	5:7651478	chr5:7651365:A:C	5	7651365	C	A	1.0836	1.11211	0.711394	C	A	0.137643	0.559676	0.144179	0.461133	A	C	A	0.365668	0.337995	A	C	A	0.358188	0.98461	Imputed	5:7651478	5	7651478	C	A	0.837667	0.876293	0.218905	C	A	0.111609	0.11249	0.125315	0.291981	A	C	A	0.332597	0.36208	A	C	A	0.326733
5:7649848	5:7649961	chr5:7649848:C:T	5	7649848	T	C	1.07727	1.10624	0.739153	T	C	0.137739	0.588917	0.144263	0.483981	C	T	C	0.365551	0.339334	C	T	C	0.35803	0.98499	Imputed	5:7649961	5	7649961	T	C	0.838468	0.877178	0.222805	T	C	0.111586	0.114367	0.125282	0.295559	C	T	C	0.332621	0.36205	C	T	C	0.32682
18:44363525	18:41943490	chr18:44363525:G:A	18	44363525	A	G	1.10898	0.882492	0.649024	A	G	0.212287	0.626079	0.207108	0.546128	G	A	A	0.147004	0.131369	G	A	A	0.120621	0.97875	Imputed	18:41943490	18	41943490	A	G	1.06185	0.971692	0.896457	A	G	0.157251	0.702709	0.171321	0.866885	G	A	A	0.135305	0.133345	G	A	A	0.130777
1:7006600	1:7066660	chr1:7006600:T:C	1	7006600	C	T	1.12274	0.926893	0.529886	C	T	0.142758	0.417387	0.151957	0.617358	T	C	T	0.392592	0.416132	T	C	T	0.440706	0.99145	Imputed	1:7066660	1	7066660	C	T	0.793446	0.612825	7.85671e-05	C	T	0.104024	0.026135	0.119883	4.41471e-05	T	C	T	0.3703	0.490046	T	C	T	0.432775
5:117787422	5:117123117	chr5:117787422:A:G	5	117787422	G	A	0.855396	0.620952	0.017644	G	A	0.165579	0.345526	0.166632	0.00424173	A	G	G	0.273045	0.19102	A	G	G	0.212954	0.98491	Imputed	5:117123117	5	117123117	G	A	0.828018	0.834676	0.204065	G	A	0.124653	0.130033	0.137865	0.18993	A	G	G	0.233602	0.201569	A	G	G	0.231643
5:117787785	5:117123480	chr5:117787785:T:C	5	117787785	C	T	0.855396	0.620952	0.017644	C	T	0.165579	0.345526	0.166632	0.00424173	T	C	C	0.272969	0.191019	T	C	C	0.212927	0.98468	Imputed	5:117123480	5	117123480	C	T	0.828018	0.834676	0.204065	C	T	0.124653	0.130033	0.137865	0.18993	T	C	C	0.233634	0.201531	T	C	C	0.231526
13:78107070	13:78681205	chr13:78107070:C:T	13	78107070	T	C	1.42384	0.970458	0.387285	T	C	0.28375	0.213015	0.262939	0.909201	C	T	T	0.0838972	0.0795637	C	T	T	0.0574916	0.97187	Imputed	13:78681205	13	78681205	T	C	0.408072	0.562367	1.27312e-05	T	C	0.192575	3.25016e-06	0.228052	0.0116033	C	T	T	0.0876821	0.0573353	C	T	T	0.121367
2:237084551	2:237993194	chr2:237084551:A:G	2	237084551	G	A	1.34515	1.0317	0.820681	G	A	0.493759	0.548167	0.461023	0.946039	A	G	G	0.0214652	0.0252712	A	G	G	0.0196935	0.91694	Imputed	2:237993194	2	237993194	G	A	0.710626	0.287987	0.0003673	G	A	0.357296	0.339024	0.304399	4.32317e-05	A	G	G	0.0594755	0.0182965	A	G	G	0.02363
18:44376355	18:41956320	chr18:44376355:T:C	18	44376355	C	T	1.06361	0.860859	0.671278	C	T	0.212285	0.771435	0.209192	0.473865	T	C	C	0.150624	0.13301	T	C	C	0.123712	0.97728	Imputed	18:41956320	18	41956320	C	T	1.02215	0.993585	0.986777	C	T	0.15149	0.885018	0.169187	0.969655	T	C	C	0.137854	0.135567	T	C	C	0.134377
2:71564202	2:71791332	chr2:71564202:A:G	2	71564202	G	A	2.13129	1.18519	0.586961	G	A	0.788182	0.337009	0.676011	0.801561	A	G	G	0.0171309	0.0150895	A	G	G	0.00826324	0.93449	Imputed	2:71791332	2	71791332	G	A	0.409835	0.19314	8.2252e-05	G	A	0.418479	0.0330453	0.380373	1.53943e-05	A	G	G	0.0482127	0.015444	A	G	G	0.026348
18:44369287	18:41949252	chr18:44369287:G:A	18	44369287	A	G	1.10898	0.882492	0.649024	A	G	0.212287	0.626079	0.207108	0.546128	G	A	A	0.147004	0.131373	G	A	A	0.120645	0.9786	Imputed	18:41949252	18	41949252	A	G	1.01816	0.970477	0.971833	A	G	0.154936	0.90753	0.171523	0.861303	G	A	A	0.135118	0.133253	G	A	A	0.131463
2:26550252	2:26773120	chr2:26550252:G:A	2	26550252	A	G	0.424946	0.262848	0.000222831	A	G	0.359579	0.0173131	0.338471	7.8907e-05	G	A	A	0.0850895	0.0268061	G	A	A	0.0525119	0.95818	Imputed	2:26773120	2	26773120	A	G	0.587816	0.822593	0.139338	A	G	0.261832	0.0424251	0.317122	0.538005	G	A	A	0.0458783	0.0473644	G	A	A	0.0661633
18:44366812	18:41946777	chr18:44366812:G:A	18	44366812	A	G	1.10898	0.882492	0.649024	A	G	0.212287	0.626079	0.207108	0.546128	G	A	A	0.147004	0.131365	G	A	A	0.120621	0.97866	Imputed	18:41946777	18	41946777	A	G	1.04945	0.973442	0.926487	A	G	0.156449	0.757699	0.17138	0.875198	G	A	A	0.135202	0.13326	G	A	A	0.131172
18:44363392	18:41943357	chr18:44363392:G:A	18	44363392	A	G	1.10898	0.882492	0.649024	A	G	0.212287	0.626079	0.207108	0.546128	G	A	A	0.147	0.131372	G	A	A	0.120621	0.97874	Imputed	18:41943357	18	41943357	A	G	1.06425	0.973528	0.893246	A	G	0.157282	0.69218	0.171338	0.875572	G	A	A	0.135321	0.133996	G	A	A	0.130774
9:111232737	9:113995017	chr9:111232737:C:T	9	111232737	T	C	0.784518	0.894218	0.234103	T	C	0.143484	0.0907636	0.151242	0.459756	C	T	T	0.359593	0.334374	C	T	T	0.388466	0.99078	Imputed	9:113995017	9	113995017	T	C	0.814481	1.1219	0.055227	T	C	0.106147	0.0532103	0.123161	0.350331	C	T	T	0.332011	0.359729	C	T	T	0.411293
18:44380655	18:41960620	chr18:44380655:C:T	18	44380655	T	C	1.04346	0.861305	0.715462	T	C	0.216042	0.843911	0.214104	0.48558	C	T	T	0.147469	0.131866	C	T	T	0.120982	0.97449	Imputed	18:41960620	18	41960620	T	C	1.02103	0.984117	0.982442	T	C	0.153483	0.892126	0.17085	0.925337	C	T	T	0.134643	0.13301	C	T	T	0.131499
1:108022925	1:108565547	chr1:108022925:C:T	1	108022925	T	C	1.81995	1.4685	7.24747e-05	T	C	0.148797	5.71353e-05	0.150836	0.0108534	C	T	T	0.320521	0.410533	C	T	T	0.272388	0.97932	Imputed	NA			NA	NA				NA	NA					NA	NA	NA			NA	NA	NA
6:6836852	6:6837085	chr6:6836852:T:C	6	6836852	C	T	1.08192	2.57991	6.11011e-05	C	T	0.174775	0.652336	0.237957	6.80849e-05	T	C	C	0.0827167	0.185685	T	C	C	0.177394	0.98826	Imputed	6:6837085	6	6837085	C	T	0.964636	1.1582	0.62109	C	T	0.147716	0.807433	0.172339	0.394113	T	C	C	0.147459	0.165454	T	C	C	0.174233
12:52392242	12:52786026	chr12:52392242:G:A	12	52392242	A	G	1.07859	1.10512	0.724593	A	G	0.13318	0.56998	0.140107	0.475582	G	A	A	0.482872	0.509087	G	A	A	0.48933	0.98573	Imputed	12:52786026	12	52786026	A	G	1.07845	1.23096	0.187036	A	G	0.101785	0.458059	0.115653	0.0723799	G	A	A	0.443243	0.494899	G	A	A	0.476231
5:7617478	5:7617591	chr5:7617478:G:T	5	7617478	T	G	1.05581	1.03286	0.924731	T	G	0.141996	0.702107	0.149629	0.82893	G	T	G	0.331475	0.317372	G	T	G	0.326316	0.96649	Imputed	5:7617591	5	7617591	T	G	0.940657	0.897479	0.670308	T	G	0.11471	0.593816	0.131944	0.412336	G	T	G	0.31431	0.331885	G	T	G	0.317631
2:241791671	2:242731086	chr2:241791671:C:G	2	241791671	G	C	0.840232	0.724118	0.176419	G	C	0.171793	0.31092	0.177765	0.0693881	C	G	G	0.227166	0.184509	C	G	G	0.208991	0.9971	Imputed	2:242731086	2	242731086	G	C	0.816048	0.7957	0.390369	G	C	0.185305	0.272635	0.208767	0.273658	C	G	G	0.194142	0.178691	C	G	G	0.202958
5:7657769	5:7657882	chr5:7657769:G:A	5	7657769	A	G	1.11021	1.13449	0.621115	A	G	0.142895	0.464399	0.149674	0.399211	G	A	G	0.371431	0.340099	G	A	G	0.358994	0.95486	Imputed	5:7657882	5	7657882	A	G	0.842794	0.87631	0.235309	A	G	0.11127	0.12427	0.12541	0.292418	G	A	G	0.332438	0.362211	G	A	G	0.326109
1:108023820	1:108566442	chr1:108023820:T:C	1	108023820	C	T	1.83516	1.46724	5.80111e-05	C	T	0.148701	4.44758e-05	0.150769	0.010996	T	C	C	0.320332	0.410397	T	C	C	0.271549	0.97794	Imputed	NA			NA	NA				NA	NA					NA	NA	NA			NA	NA	NA
1:108022918	1:108565540	chr1:108022918:A:C	1	108022918	C	A	1.83516	1.46724	5.80111e-05	C	A	0.148701	4.44758e-05	0.150769	0.010996	A	C	C	0.320518	0.41055	A	C	C	0.271967	0.97925	Imputed	NA			NA	NA				NA	NA					NA	NA	NA			NA	NA	NA
1:108023985	1:108566607	chr1:108023985:G:T	1	108023985	T	G	1.83516	1.46724	5.80111e-05	T	G	0.148701	4.44758e-05	0.150769	0.010996	G	T	T	0.32049	0.410542	G	T	T	0.2718	0.97935	Imputed	NA			NA	NA				NA	NA					NA	NA	NA			NA	NA	NA
1:108022570	1:108565192	chr1:108022570:CT:C	1	108022570	C	CT	1.83516	1.46724	5.80111e-05	C	CT	0.148701	4.44758e-05	0.150769	0.010996	CT	C	C	0.320473	0.410534	CT	C	C	0.271943	0.97961	Imputed	NA			NA	NA				NA	NA					NA	NA	NA			NA	NA	NA
1:108023993	1:108566615	chr1:108023993:C:T	1	108023993	T	C	1.83516	1.46724	5.80111e-05	T	C	0.148701	4.44758e-05	0.150769	0.010996	C	T	T	0.320473	0.410547	C	T	T	0.271904	0.97963	Imputed	NA			NA	NA				NA	NA					NA	NA	NA			NA	NA	NA
1:108026017	1:108568639	chr1:108026017:A:AG	1	108026017	AG	A	1.83516	1.46724	5.80111e-05	AG	A	0.148701	4.44758e-05	0.150769	0.010996	A	AG	AG	0.32049	0.410542	A	AG	AG	0.27194	0.97971	Imputed	NA			NA	NA				NA	NA					NA	NA	NA			NA	NA	NA
1:108022800	1:108565422	chr1:108022800:T:C	1	108022800	C	T	1.83516	1.46724	5.80111e-05	C	T	0.148701	4.44758e-05	0.150769	0.010996	T	C	C	0.320494	0.410557	T	C	C	0.271955	0.97975	Imputed	NA			NA	NA				NA	NA					NA	NA	NA			NA	NA	NA
1:108024833	1:108567455	chr1:108024833:A:G	1	108024833	G	A	1.83516	1.46724	5.80111e-05	G	A	0.148701	4.44758e-05	0.150769	0.010996	A	G	G	0.320494	0.410549	A	G	G	0.271964	0.97975	Imputed	NA			NA	NA				NA	NA					NA	NA	NA			NA	NA	NA
9:80123961	9:82738876	chr9:80123961:A:T	9	80123961	T	A	1.52117	1.82066	8.74689e-05	T	A	0.145412	0.00391694	0.150698	7.00408e-05	A	T	A	0.370041	0.243999	A	T	A	0.336791	0.98451	Imputed	9:82738876	9	82738876	T	A	0.912066	1.05832	0.627572	T	A	0.123362	0.455595	0.136576	0.678111	A	T	A	0.281697	0.2727	A	T	A	0.260025
19:7302332	19:7302343	chr19:7302332:T:A	19	7302332	A	T	0.822276	0.853512	0.549141	A	T	0.196977	0.320509	0.206338	0.442694	T	A	A	0.140689	0.12389	T	A	A	0.14597	0.97257	Imputed	19:7302343	19	7302343	A	T	0.892174	0.525919	0.00061918	A	T	0.165278	0.489996	0.164025	8.93808e-05	T	A	A	0.18685	0.113401	T	A	A	0.126616
3:150812953	3:150530740	chr3:150812953:T:C	3	150812953	C	T	0.955593	1.28974	0.375184	C	T	0.181451	0.802332	0.20795	0.221115	T	C	C	0.213545	0.228824	T	C	C	0.22893	0.8688	Imputed	3:150530740	3	150530740	C	T	0.634541	0.476176	9.04692e-05	C	T	0.174085	0.00897967	0.184138	5.59179e-05	T	C	C	0.298016	0.226487	T	C	C	0.273403
18:44367389	18:41947354	chr18:44367389:G:C	18	44367389	C	G	1.10898	0.882492	0.649024	C	G	0.212287	0.626079	0.207108	0.546128	G	C	C	0.147004	0.131369	G	C	C	0.120621	0.97873	Imputed	18:41947354	18	41947354	C	G	1.04945	0.973442	0.926487	C	G	0.156449	0.757699	0.17138	0.875198	G	C	C	0.135191	0.133304	G	C	C	0.131267
7:524603	7:564240	chr7:524603:A:G	7	524603	G	A	1.06553	2.53268	7.32622e-05	G	A	0.177295	0.720331	0.235425	7.90579e-05	A	G	G	0.0893967	0.186976	A	G	G	0.179118	0.9877	Imputed	7:564240	7	564240	G	A	1.21715	1.31194	0.635756	G	A	0.288461	0.495708	0.345584	0.432071	A	G	G	0.171894	0.173751	A	G	G	0.142711
1:108023836	1:108566458	chr1:108023836:T:G	1	108023836	G	T	1.84575	1.4658	5.16736e-05	G	T	0.149092	3.94293e-05	0.150648	0.0111363	T	G	G	0.320249	0.410325	T	G	G	0.271309	0.97752	Imputed	NA			NA	NA				NA	NA					NA	NA	NA			NA	NA	NA
20:53193379	20:51809918	chr20:53193379:T:G	20	53193379	G	T	0.873802	0.879156	0.499913	G	T	0.135811	0.320564	0.142061	0.364617	T	G	G	0.458839	0.435062	T	G	G	0.469024	0.97818	Imputed	20:51809918	20	51809918	G	T	1.03262	1.1539	0.479101	G	T	0.104012	0.757585	0.118243	0.226051	T	G	G	0.445012	0.480881	T	G	G	0.467959
12:52384003	12:52777787	chr12:52384003:A:G	12	52384003	G	A	1.09149	1.10645	0.694204	G	A	0.13345	0.511815	0.140044	0.470082	A	G	G	0.483465	0.509129	A	G	G	0.489442	0.98309	Imputed	12:52777787	12	52777787	G	A	1.07141	1.21589	0.233776	G	A	0.10232	0.500223	0.116618	0.0936929	A	G	G	0.446338	0.494652	A	G	G	0.474417
9:38550467	9:38550464	chr9:38550467:A:C	9	38550467	C	A	0.545409	0.674544	9.12128e-05	C	A	0.152633	7.13472e-05	0.155268	0.0112212	A	C	A	0.340576	0.441198	A	C	A	0.330224	0.92398	Imputed	NA			NA	NA				NA	NA					NA	NA	NA			NA	NA	NA
19:7300433	19:7300444	chr19:7300433:A:G	19	7300433	G	A	0.805135	0.864583	0.507879	G	A	0.194899	0.2661	0.206512	0.48106	A	G	G	0.141144	0.125698	A	G	G	0.146491	0.97663	Imputed	19:7300444	19	7300444	G	A	0.875126	0.516489	0.000320174	G	A	0.162953	0.413037	0.161405	4.25049e-05	A	G	G	0.191195	0.11383	A	G	G	0.12715
1:108023998	1:108566620	chr1:108023998:A:G	1	108023998	G	A	1.83119	1.46441	6.24876e-05	G	A	0.148649	4.70625e-05	0.150713	0.0113744	A	G	G	0.32047	0.410505	A	G	G	0.271876	0.97959	Imputed	NA			NA	NA				NA	NA					NA	NA	NA			NA	NA	NA
3:40852206	3:40893697	chr3:40852206:A:G	3	40852206	G	A	0.994158	0.662244	0.388198	G	A	0.328615	0.985775	0.309855	0.183504	A	G	G	0.0655343	0.0457191	A	G	G	0.0454815	0.99762	Genotyped	3:40893697	3	40893697	G	A	0.883903	0.375947	0.000250451	G	A	0.275507	0.654205	0.236443	3.50966e-05	A	G	G	0.0952619	0.0487948	A	G	G	0.0548731
1:7003327	1:7063387	chr1:7003327:T:C	1	7003327	C	T	1.09968	0.889362	0.47681	C	T	0.143296	0.507266	0.152381	0.441623	T	C	T	0.380892	0.41465	T	C	T	0.434624	0.99171	Imputed	1:7063387	1	7063387	C	T	0.803865	0.624607	0.000169288	C	T	0.103688	0.0352404	0.119866	8.62564e-05	T	C	T	0.370254	0.484049	T	C	T	0.428927
18:44378170	18:41958135	chr18:44378170:G:A	18	44378170	A	G	1.04346	0.861305	0.715462	A	G	0.216042	0.843911	0.214104	0.48558	G	A	A	0.1475	0.131925	G	A	A	0.120879	0.97447	Imputed	18:41958135	18	41958135	A	G	1.02563	0.989433	0.981022	A	G	0.153454	0.869033	0.170852	0.950422	G	A	A	0.134831	0.133165	G	A	A	0.131933
1:81222674	1:81688359	chr1:81222674:A:G	1	81222674	G	A	1.03373	3.19935	1.20037e-06	G	A	0.173432	0.848324	0.258236	6.68673e-06	A	G	G	0.066055	0.188759	A	G	G	0.189767	0.98142	Imputed	1:81688359	1	81688359	G	A	0.852431	1.30395	0.091164	G	A	0.138688	0.249634	0.175439	0.130339	A	G	G	0.131018	0.159389	A	G	G	0.176146
8:116400103	8:117412341	chr8:116400103:T:A	8	116400103	A	T	1.65098	3.88396	5.94469e-06	A	T	0.300308	0.0950149	0.2828	1.60317e-06	T	A	T	0.192641	0.130269	T	A	T	0.128715	0.66787	Imputed	8:117412341	8	117412341	A	T	1.12861	1.05516	0.733085	A	T	0.154257	0.432846	0.176927	0.761534	T	A	T	0.126616	0.122213	T	A	T	0.134256
8:64835344	8:65747901	chr8:64835344:T:A	8	64835344	A	T	0.977218	1.23585	0.906007	A	T	0.468803	0.960794	0.528101	0.688427	T	A	A	0.0220924	0.0254709	T	A	A	0.0271932	0.87642	Imputed	8:65747901	8	65747901	A	T	0.828601	0.243671	0.000517596	A	T	0.460598	0.683127	0.360369	8.92744e-05	T	A	A	0.0502039	0.017359	T	A	A	0.0189969
8:64834875	8:65747432	chr8:64834875:G:A	8	64834875	A	G	0.977218	1.23585	0.906007	A	G	0.468803	0.960794	0.528101	0.688427	G	A	A	0.022089	0.0254482	G	A	A	0.0271871	0.87619	Imputed	8:65747432	8	65747432	A	G	0.828601	0.243671	0.000517596	A	G	0.460598	0.683127	0.360369	8.92744e-05	G	A	A	0.0502229	0.0173663	G	A	A	0.0190006
7:109117504	7:108757561	chr7:109117504:A:G	7	109117504	G	A	0.836343	0.90956	0.851904	G	A	0.319218	0.575579	0.341122	0.781096	A	G	G	0.0492169	0.0479963	A	G	G	0.0565816	0.95813	Imputed	7:108757561	7	108757561	G	A	0.952499	0.375334	8.59821e-05	G	A	0.260242	0.851656	0.225772	1.42229e-05	A	G	G	0.104773	0.0472623	A	G	G	0.0457313
9:80120858	9:82735773	chr9:80120858:C:T	9	80120858	T	C	1.54954	1.84631	4.83787e-05	T	C	0.144893	0.00250595	0.150503	4.61605e-05	C	T	C	0.373496	0.244041	C	T	C	0.338351	0.98481	Imputed	9:82735773	9	82735773	T	C	0.911362	1.0481	0.651233	T	C	0.123449	0.452146	0.13682	0.731308	C	T	C	0.281524	0.274592	C	T	C	0.260568
9:80124322	9:82739237	chr9:80124322:C:T	9	80124322	T	C	1.50636	1.82217	0.000121155	T	C	0.1468	0.005257	0.152903	8.70085e-05	C	T	C	0.365855	0.243748	C	T	C	0.333597	0.97698	Imputed	9:82739237	9	82739237	T	C	0.912066	1.05832	0.627572	T	C	0.123362	0.455595	0.136576	0.678111	C	T	C	0.281589	0.272706	C	T	C	0.259984
5:117869524	5:117205219	chr5:117869524:A:G	5	117869524	G	A	0.870196	0.696557	0.087598	G	A	0.160436	0.386149	0.163278	0.0267827	A	G	G	0.264204	0.206743	A	G	G	0.225282	0.98541	Imputed	5:117205219	5	117205219	G	A	0.816801	0.79723	0.123596	G	A	0.124889	0.105166	0.137812	0.100103	A	G	G	0.237392	0.196027	A	G	G	0.225721
14:86484111	14:86950455	chr14:86484111:A:C	14	86484111	C	A	0.5032	0.643009	7.41163e-06	C	A	0.151772	6.03914e-06	0.154263	0.00420161	A	C	C	0.522542	0.429562	A	C	C	0.559065	0.9631	Imputed	14:86950455	14	86950455	C	A	0.956109	0.802884	0.197147	C	A	0.109422	0.68167	0.121931	0.0717721	A	C	C	0.505599	0.448288	A	C	C	0.462314
8:16322350	8:16179859	chr8:16322350:G:A	8	16322350	A	G	1.03088	1.03767	0.990569	A	G	0.294469	0.917739	0.3151	0.90659	G	A	A	0.0527861	0.0552206	G	A	A	0.0543426	0.98909	Imputed	8:16179859	8	16179859	A	G	0.900723	0.371053	1.02102e-05	A	G	0.22589	0.643458	0.204242	1.20934e-06	G	A	A	0.129183	0.0565221	G	A	A	0.0641881
5:117878595	5:117214290	chr5:117878595:C:G	5	117878595	G	C	0.898822	0.703502	0.103311	G	C	0.161566	0.509107	0.163844	0.0318359	C	G	G	0.257259	0.201128	C	G	G	0.215355	0.98645	Imputed	5:117214290	5	117214290	G	C	0.794606	0.790684	0.091147	G	C	0.126625	0.069422	0.140098	0.0936661	C	G	G	0.231805	0.192187	C	G	G	0.223417
12:129966319	12:130450864	chr12:129966319:G:A	12	129966319	A	G	0.60716	2.69474	0.303039	A	G	0.598417	0.404391	1.07719	0.357434	G	A	A	0.00403758	0.0105167	G	A	A	0.0172633	0.92987	Imputed	12:130450864	12	130450864	A	G	0.226055	0.094885	0.000114137	A	G	0.652983	0.0227739	0.601595	9.04969e-05	G	A	A	0.0319272	0.00634081	G	A	A	0.0133516
6:120847555	6:121168701	chr6:120847555:C:A	6	120847555	A	C	1.72196	0.630903	0.083089	A	C	0.439437	0.216189	0.338556	0.173673	C	A	A	0.057524	0.0386306	C	A	A	0.0302509	0.95568	Imputed	6:121168701	6	121168701	A	C	1.80996	1.13691	0.148349	A	C	0.322187	0.0655495	0.303428	0.672385	C	A	A	0.0397837	0.0450537	C	A	A	0.0276355
9:38550448	9:38550445	chr9:38550448:A:G	9	38550448	G	A	0.551645	0.678985	0.000109442	G	A	0.151049	8.21189e-05	0.154285	0.0120953	A	G	A	0.34649	0.443835	A	G	A	0.332615	0.93251	Imputed	NA			NA	NA				NA	NA					NA	NA	NA			NA	NA	NA
14:86471582	14:86937926	chr14:86471582:A:T	14	86471582	T	A	0.549537	0.684712	9.09979e-05	T	A	0.147099	4.70338e-05	0.151094	0.0121844	A	T	T	0.438238	0.355997	A	T	T	0.473489	0.96855	Imputed	NA			NA	NA				NA	NA					NA	NA	NA			NA	NA	NA
12:52391318	12:52785102	chr12:52391318:T:C	12	52391318	C	T	1.06643	1.09394	0.779113	C	T	0.133788	0.630712	0.140304	0.522192	T	C	C	0.482907	0.508821	T	C	C	0.48924	0.98505	Imputed	12:52785102	12	52785102	C	T	1.08265	1.22656	0.194239	C	T	0.101881	0.435722	0.115583	0.0772623	T	C	C	0.443238	0.494148	T	C	C	0.47503
8:6706347	8:6563868	chr8:6706347:G:T	8	6706347	T	G	1.18638	1.10997	0.46159	T	G	0.14259	0.23069	0.150841	0.489156	G	T	G	0.359593	0.335671	G	T	G	0.378591	0.96897	Imputed	8:6563868	8	6563868	T	G	0.845618	0.999862	0.32484	T	G	0.115693	0.147221	0.127887	0.999142	G	T	G	0.342741	0.346634	G	T	G	0.306906
1:109793326	1:110335948	chr1:109793326:C:A	1	109793326	A	C	1.18805	1.33338	0.321042	A	C	0.189308	0.362695	0.208193	0.166983	C	A	A	0.133541	0.177664	C	A	A	0.159069	0.93073	Imputed	1:110335948	1	110335948	A	C	1.29767	0.921739	0.268857	A	C	0.187271	0.164105	0.192934	0.672743	C	A	A	0.177677	0.168184	C	A	A	0.123669
6:120848400	6:121169546	chr6:120848400:T:C	6	120848400	C	T	1.72766	0.633171	0.083318	C	T	0.439458	0.21343	0.338618	0.17713	T	C	C	0.0575444	0.0390482	T	C	C	0.0305509	0.95533	Imputed	6:121169546	6	121169546	C	T	1.80996	1.13691	0.148349	C	T	0.322187	0.0655495	0.303428	0.672385	T	C	C	0.0398512	0.0450374	T	C	C	0.0276399
4:95536105	4:96457256	chr4:95536105:C:T	4	95536105	T	C	1.76026	1.30197	0.000194853	T	C	0.141565	6.4868e-05	0.143837	0.0665684	C	T	T	0.399321	0.461123	C	T	T	0.328549	0.98499	Imputed	4:96457256	4	96457256	T	C	1.19236	1.27155	0.061511	T	C	0.105422	0.0951462	0.120275	0.0457798	C	T	T	0.376741	0.437462	C	T	T	0.393674
14:86474915	14:86941259	chr14:86474915:G:A	14	86474915	A	G	0.551585	0.6855	0.000103246	A	G	0.14739	5.42227e-05	0.150845	0.012305	G	A	A	0.438314	0.355874	G	A	A	0.473071	0.96599	Imputed	NA			NA	NA				NA	NA					NA	NA	NA			NA	NA	NA
14:86475107	14:86941451	chr14:86475107:C:T	14	86475107	T	C	0.551585	0.6855	0.000103246	T	C	0.14739	5.42227e-05	0.150845	0.012305	C	T	T	0.438311	0.355871	C	T	T	0.473061	0.96646	Imputed	NA			NA	NA				NA	NA					NA	NA	NA			NA	NA	NA
8:116397623	8:117409861	chr8:116397623:C:T	8	116397623	T	C	0.578849	0.32627	0.000190523	T	C	0.28248	0.0529404	0.272875	4.05091e-05	C	T	T	0.147554	0.0945468	C	T	T	0.103185	0.76409	Imputed	8:117409861	8	117409861	T	C	0.863351	0.916723	0.628564	T	C	0.157251	0.350104	0.179539	0.628177	C	T	T	0.121622	0.112327	C	T	T	0.128458
5:117871296	5:117206991	chr5:117871296:A:T	5	117871296	T	A	0.901336	0.685096	0.071428	T	A	0.162186	0.521861	0.163594	0.020789	A	T	T	0.2641	0.202816	A	T	T	0.216167	0.98616	Imputed	5:117206991	5	117206991	T	A	0.811242	0.806337	0.133509	T	A	0.126195	0.0973865	0.139752	0.123498	A	T	T	0.231927	0.193187	A	T	T	0.223654
13:67657360	13:68231492	chr13:67657360:T:A	13	67657360	A	T	0.871157	1.05187	0.598028	A	T	0.165348	0.40417	0.171401	0.767988	T	A	T	0.259509	0.250098	T	A	T	0.225291	0.95986	Imputed	13:68231492	13	68231492	A	T	0.994259	1.01812	0.987748	A	T	0.120878	0.962011	0.134006	0.89337	T	A	T	0.237666	0.238374	T	A	T	0.234324
10:61329622	10:63089380	chr10:61329622:A:G	10	61329622	G	A	0.953138	1.17858	0.5202	G	A	0.158394	0.761881	0.172288	0.340248	A	G	G	0.225866	0.259151	A	G	G	0.268408	0.97464	Imputed	10:63089380	10	63089380	G	A	0.94753	0.596476	0.000409852	G	A	0.124452	0.664961	0.131182	8.18416e-05	A	G	G	0.347238	0.252452	A	G	G	0.257907
19:46245902	19:46749159	chr19:46245902:A:C	19	46245902	C	A	1.12498	0.887214	0.715148	C	A	0.247828	0.634641	0.24454	0.624583	A	C	C	0.0937443	0.0838986	A	C	C	0.0755604	0.99385	Genotyped	19:46749159	19	46749159	C	A	0.620768	0.285857	0.000733414	C	A	0.357205	0.181941	0.321471	9.80322e-05	A	C	C	0.107018	0.0595821	A	C	C	0.0674118
7:88642466	7:88271780	chr7:88642466:T:C	7	88642466	C	T	1.30417	0.204301	1.25671e-05	C	T	0.588537	0.651821	0.389208	4.49408e-05	T	C	C	0.0787276	0.0206567	T	C	C	0.0135483	0.94999	Imputed	7:88271780	7	88271780	C	T	0.9304	0.584231	0.453962	C	T	0.451209	0.872973	0.417304	0.19777	T	C	C	0.0312837	0.0236227	T	C	C	0.0269441
12:52391891	12:52785675	chr12:52391891:C:T	12	52391891	T	C	1.06643	1.09394	0.779113	T	C	0.133788	0.630712	0.140304	0.522192	C	T	T	0.482817	0.508798	C	T	T	0.489288	0.98521	Imputed	12:52785675	12	52785675	T	C	1.08017	1.22331	0.203139	T	C	0.10182	0.44881	0.115506	0.0809799	C	T	T	0.443243	0.49344	C	T	T	0.475229
18:44355976	18:41935941	chr18:44355976:G:A	18	44355976	A	G	1.12358	0.893429	0.648704	A	G	0.212136	0.582823	0.20694	0.586067	G	A	A	0.147007	0.132704	G	A	A	0.120633	0.97885	Imputed	18:41935941	18	41935941	A	G	1.09149	0.986173	0.834412	A	G	0.157503	0.578352	0.170513	0.934921	G	A	A	0.135764	0.133732	G	A	A	0.129763
17:42075335	17:40227353	chr17:42075335:C:G	17	42075335	G	C	1.0255	1.00622	0.986522	G	C	0.153272	0.869491	0.159576	0.969031	C	G	G	0.317403	0.33288	C	G	G	0.331021	0.95112	Imputed	17:40227353	17	40227353	G	C	1.33048	0.926926	0.033042	G	C	0.123728	0.0210097	0.130247	0.560163	C	G	G	0.3362	0.321266	C	G	G	0.272061
12:52394519	12:52788303	chr12:52394519:T:C	12	52394519	C	T	1.07831	1.08951	0.765281	C	T	0.1331	0.571103	0.139612	0.539169	T	C	C	0.482907	0.509183	T	C	C	0.489446	0.98627	Imputed	12:52788303	12	52788303	C	T	1.07845	1.23096	0.187036	C	T	0.101785	0.458059	0.115653	0.0723799	T	C	C	0.443243	0.494898	T	C	C	0.476285
12:52393794	12:52787578	chr12:52393794:A:C	12	52393794	C	A	1.07924	1.08956	0.763188	C	A	0.133041	0.56651	0.13986	0.539669	A	C	C	0.486204	0.512806	A	C	C	0.493942	0.99989	Genotyped	12:52787578	12	52787578	C	A	1.07845	1.23096	0.187036	C	A	0.101785	0.458059	0.115653	0.0723799	A	C	C	0.443243	0.494898	A	C	C	0.476269
8:16321791	8:16179300	chr8:16321791:C:T	8	16321791	T	C	0.969934	0.951906	0.986024	T	C	0.294652	0.917484	0.31516	0.875723	C	T	C	0.0620824	0.0641596	C	T	C	0.0636488	0.86787	Imputed	8:16179300	8	16179300	T	C	1.08525	2.45685	5.25422e-05	T	C	0.218083	0.70756	0.200224	7.14358e-06	C	T	C	0.129461	0.0607266	C	T	C	0.0660289
9:80103999	9:82718914	chr9:80103999:G:T	9	80103999	T	G	1.55088	1.83274	3.61996e-05	T	G	0.141507	0.00192848	0.147444	3.97792e-05	G	T	G	0.396024	0.262337	G	T	G	0.359321	0.98518	Imputed	9:82718914	9	82718914	T	G	0.985028	1.05588	0.894865	T	G	0.117789	0.89809	0.132357	0.681209	G	T	G	0.29835	0.287129	G	T	G	0.282946
16:79759073	16:79792970	chr16:79759073:A:C	16	79759073	C	A	1.10046	0.817932	0.735054	C	A	0.341135	0.779005	0.327534	0.539478	A	C	C	0.0558173	0.0464615	A	C	C	0.0406847	0.96412	Imputed	16:79792970	16	79792970	C	A	0.716616	0.389255	0.000586361	C	A	0.247832	0.178779	0.237295	7.00391e-05	A	C	C	0.0895701	0.040551	A	C	C	0.0531581
18:35265143	18:32845107	chr18:35265143:GA:G	18	35265143	G	GA	0.450117	0.591958	0.000110403	G	GA	0.193943	3.8569e-05	0.210449	0.0127229	GA	G	G	0.164058	0.110813	GA	G	G	0.201318	0.96548	Imputed	NA			NA	NA				NA	NA					NA	NA	NA			NA	NA	NA
5:173835143	5:173262146	chr5:173835143:T:C	5	173835143	C	T	0.975333	0.604632	0.014949	C	T	0.186061	0.893214	0.179248	0.00500186	T	C	C	0.231056	0.163053	T	C	C	0.16536	0.97112	Imputed	5:173262146	5	173262146	C	T	0.571013	0.808897	5.11746e-05	C	T	0.12526	7.69764e-06	0.148702	0.153802	T	C	C	0.199014	0.166096	T	C	C	0.260411
1:222092995	1:222266337	chr1:222092995:A:T	1	222092995	T	A	0.769736	0.309101	6.35929e-05	T	A	0.307234	0.394314	0.269094	1.28223e-05	A	T	T	0.126465	0.0504658	A	T	T	0.0584301	0.98064	Imputed	1:222266337	1	222266337	T	A	0.90308	0.838103	0.658347	T	A	0.189205	0.590025	0.20499	0.38892	A	T	T	0.0890351	0.076997	A	T	T	0.0812035
18:44347852	18:41927817	chr18:44347852:T:C	18	44347852	C	T	1.09808	0.889837	0.687851	C	T	0.208348	0.653364	0.206679	0.57226	T	C	C	0.147535	0.130322	T	C	C	0.120364	0.99388	Imputed	18:41927817	18	41927817	C	T	1.09445	0.983452	0.822223	C	T	0.15754	0.566715	0.17059	0.92208	T	C	C	0.135902	0.13372	T	C	C	0.128959
18:44340126	18:41920091	chr18:44340126:T:C	18	44340126	C	T	1.08033	0.90137	0.755474	C	T	0.206901	0.708821	0.206689	0.615391	T	C	C	0.147535	0.131758	T	C	C	0.123391	0.99374	Imputed	18:41920091	18	41920091	C	T	1.09445	0.983452	0.822223	C	T	0.15754	0.566715	0.17059	0.92208	T	C	C	0.136037	0.133705	T	C	C	0.1282
18:44336982	18:41916947	chr18:44336982:T:C	18	44336982	C	T	1.11348	0.903025	0.691021	C	T	0.208267	0.605764	0.206611	0.621515	T	C	C	0.147535	0.131754	T	C	C	0.120361	0.99385	Imputed	18:41916947	18	41916947	C	T	1.09464	0.976799	0.812929	C	T	0.157554	0.566032	0.170654	0.890591	T	C	C	0.136067	0.133701	T	C	C	0.127943
9:80124382	9:82739297	chr9:80124382:C:G	9	80124382	G	C	1.52462	1.81748	0.000107088	G	C	0.146792	0.00406464	0.152412	8.8566e-05	C	G	C	0.364776	0.242106	C	G	C	0.332512	0.97803	Imputed	9:82739297	9	82739297	G	C	0.910283	1.05584	0.625277	G	C	0.123391	0.446176	0.136622	0.690844	C	G	C	0.28174	0.272761	C	G	C	0.260011
9:80113927	9:82728842	chr9:80113927:T:C	9	80113927	C	T	1.61613	1.86072	1.69072e-05	C	T	0.142822	0.000776432	0.148688	2.96304e-05	T	C	T	0.381814	0.249521	T	C	T	0.352978	0.98628	Imputed	9:82728842	9	82728842	C	T	0.939342	1.06207	0.737594	C	T	0.121357	0.606113	0.135179	0.655965	T	C	T	0.293062	0.27884	T	C	T	0.267384
12:52393679	12:52787463	chr12:52393679:G:T	12	52393679	T	G	1.07831	1.08951	0.765281	T	G	0.1331	0.571103	0.139612	0.539169	G	T	T	0.482886	0.509184	G	T	T	0.489449	0.98624	Imputed	12:52787463	12	52787463	T	G	1.07601	1.2277	0.195571	T	G	0.101725	0.471395	0.115577	0.0759083	G	T	T	0.443243	0.494169	G	T	T	0.476263
8:16336036	8:16193545	chr8:16336036:T:C	8	16336036	C	T	0.969294	0.95227	0.986049	C	T	0.294733	0.91573	0.315132	0.876668	T	C	T	0.0613328	0.0641116	T	C	T	0.0640969	0.8691	Imputed	8:16193545	8	16193545	C	T	1.13507	2.43925	9.63111e-05	C	T	0.218832	0.562611	0.203225	1.1456e-05	T	C	T	0.128381	0.0605627	T	C	T	0.0660985
8:16315522	8:16173031	chr8:16315522:C:T	8	16315522	T	C	0.969934	0.951906	0.986024	T	C	0.294652	0.917484	0.31516	0.875723	C	T	C	0.0614315	0.0641227	C	T	C	0.0636332	0.86694	Imputed	8:16173031	8	16173031	T	C	1.08649	2.45946	5.16448e-05	T	C	0.218084	0.703663	0.200232	6.97292e-06	C	T	C	0.129689	0.0598242	C	T	C	0.0656045
1:7011129	1:7071189	chr1:7011129:T:C	1	7011129	C	T	1.10318	0.940921	0.639478	C	T	0.142138	0.48965	0.150486	0.685725	T	C	T	0.39461	0.417225	T	C	T	0.438163	0.99013	Imputed	1:7071189	1	7071189	C	T	0.780895	0.612839	5.93108e-05	C	T	0.103734	0.0171193	0.119499	4.17531e-05	T	C	T	0.370308	0.48982	T	C	T	0.42853
8:16315538	8:16173047	chr8:16315538:G:A	8	16315538	A	G	0.969934	0.951906	0.986024	A	G	0.294652	0.917484	0.31516	0.875723	G	A	G	0.0614279	0.0641227	G	A	G	0.0636273	0.86691	Imputed	8:16173047	8	16173047	A	G	1.08649	2.45946	5.16448e-05	A	G	0.218084	0.703663	0.200232	6.97292e-06	G	A	G	0.129694	0.0598009	G	A	G	0.0655988
8:16315689	8:16173198	chr8:16315689:T:C	8	16315689	C	T	0.969934	0.951906	0.986024	C	T	0.294652	0.917484	0.31516	0.875723	T	C	T	0.0614279	0.0641225	T	C	T	0.0636332	0.8669	Imputed	8:16173198	8	16173198	C	T	1.08649	2.45946	5.16448e-05	C	T	0.218084	0.703663	0.200232	6.97292e-06	T	C	T	0.129673	0.059714	T	C	T	0.0656738
18:44327375	18:41907340	chr18:44327375:C:G	18	44327375	G	C	1.11348	0.903025	0.691021	G	C	0.208267	0.605764	0.206611	0.621515	C	G	G	0.147535	0.131754	C	G	G	0.120355	0.99336	Imputed	18:41907340	18	41907340	G	C	1.09227	0.975452	0.818207	G	C	0.157516	0.575262	0.170652	0.884204	C	G	G	0.136183	0.13349	C	G	G	0.12691
18:44326459	18:41906424	chr18:44326459:G:A	18	44326459	A	G	1.11348	0.903025	0.691021	A	G	0.208267	0.605764	0.206611	0.621515	G	A	A	0.147535	0.131757	G	A	A	0.120352	0.99393	Imputed	18:41906424	18	41906424	A	G	1.09227	0.975452	0.818207	A	G	0.157516	0.575262	0.170652	0.884204	G	A	A	0.136194	0.133465	G	A	A	0.126819
18:44326151	18:41906116	chr18:44326151:C:T	18	44326151	T	C	1.11348	0.903025	0.691021	T	C	0.208267	0.605764	0.206611	0.621515	C	T	T	0.148276	0.132479	C	T	T	0.121215	0.99996	Genotyped	18:41906116	18	41906116	T	C	1.09227	0.975452	0.818207	T	C	0.157516	0.575262	0.170652	0.884204	C	T	T	0.136199	0.133456	C	T	T	0.126789
18:44325593	18:41905558	chr18:44325593:C:A	18	44325593	A	C	1.11348	0.903025	0.691021	A	C	0.208267	0.605764	0.206611	0.621515	C	A	A	0.147535	0.131757	C	A	A	0.120358	0.99403	Imputed	18:41905558	18	41905558	A	C	1.09227	0.975452	0.818207	A	C	0.157516	0.575262	0.170652	0.884204	C	A	A	0.136207	0.133436	C	A	A	0.126722
18:44360049	18:41940014	chr18:44360049:C:T	18	44360049	T	C	1.12358	0.893429	0.648704	T	C	0.212136	0.582823	0.20694	0.586067	C	T	T	0.147004	0.132734	C	T	T	0.12063	0.97889	Imputed	18:41940014	18	41940014	T	C	1.08971	0.98485	0.838206	T	C	0.157483	0.585402	0.170508	0.92866	C	T	T	0.135605	0.133713	C	T	T	0.130481
18:44360092	18:41940057	chr18:44360092:T:C	18	44360092	C	T	1.12358	0.893429	0.648704	C	T	0.212136	0.582823	0.20694	0.586067	T	C	C	0.147004	0.132743	T	C	C	0.120627	0.97886	Imputed	18:41940057	18	41940057	C	T	1.08971	0.98485	0.838206	C	T	0.157483	0.585402	0.170508	0.92866	T	C	C	0.135605	0.133716	T	C	C	0.130495
18:44335285	18:41915250	chr18:44335285:C:T	18	44335285	T	C	1.11348	0.903025	0.691021	T	C	0.208267	0.605764	0.206611	0.621515	C	T	T	0.147531	0.131728	C	T	T	0.120361	0.99385	Imputed	18:41915250	18	41915250	T	C	1.09464	0.976799	0.812929	T	C	0.157554	0.566032	0.170654	0.890591	C	T	T	0.136093	0.133693	C	T	T	0.127757
18:44335983	18:41915948	chr18:44335983:G:A	18	44335983	A	G	1.11348	0.903025	0.691021	A	G	0.208267	0.605764	0.206611	0.621515	G	A	A	0.147535	0.131725	G	A	A	0.120361	0.99385	Imputed	18:41915948	18	41915948	A	G	1.09464	0.976799	0.812929	A	G	0.157554	0.566032	0.170654	0.890591	G	A	A	0.136075	0.133675	G	A	A	0.127819
18:44332829	18:41912794	chr18:44332829:G:A	18	44332829	A	G	1.11348	0.903025	0.691021	A	G	0.208267	0.605764	0.206611	0.621515	G	A	A	0.147538	0.131758	G	A	A	0.12037	0.99381	Imputed	18:41912794	18	41912794	A	G	1.09464	0.976799	0.812929	A	G	0.157554	0.566032	0.170654	0.890591	G	A	A	0.136131	0.133648	G	A	A	0.127453
18:44334676	18:41914641	chr18:44334676:A:G	18	44334676	G	A	1.11348	0.903025	0.691021	G	A	0.208267	0.605764	0.206611	0.621515	A	G	G	0.147535	0.131752	A	G	G	0.120367	0.99385	Imputed	18:41914641	18	41914641	G	A	1.09464	0.976799	0.812929	G	A	0.157554	0.566032	0.170654	0.890591	A	G	G	0.136096	0.133677	A	G	G	0.127666
18:44332615	18:41912580	chr18:44332615:G:A	18	44332615	A	G	1.11348	0.903025	0.691021	A	G	0.208267	0.605764	0.206611	0.621515	G	A	A	0.147535	0.131729	G	A	A	0.120364	0.99386	Imputed	18:41912580	18	41912580	A	G	1.09464	0.976799	0.812929	A	G	0.157554	0.566032	0.170654	0.890591	G	A	A	0.13614	0.133634	G	A	A	0.127435
18:44333679	18:41913644	chr18:44333679:G:A	18	44333679	A	G	1.11348	0.903025	0.691021	A	G	0.208267	0.605764	0.206611	0.621515	G	A	A	0.147535	0.131758	G	A	A	0.120364	0.99387	Imputed	18:41913644	18	41913644	A	G	1.09464	0.976799	0.812929	A	G	0.157554	0.566032	0.170654	0.890591	G	A	A	0.136115	0.133669	G	A	A	0.127563
18:44332970	18:41912935	chr18:44332970:G:T	18	44332970	T	G	1.11348	0.903025	0.691021	T	G	0.208267	0.605764	0.206611	0.621515	G	T	T	0.147535	0.131758	G	T	T	0.12037	0.99382	Imputed	18:41912935	18	41912935	T	G	1.09464	0.976799	0.812929	T	G	0.157554	0.566032	0.170654	0.890591	G	T	T	0.136123	0.133644	G	T	T	0.127479
18:44332892	18:41912857	chr18:44332892:T:C	18	44332892	C	T	1.11348	0.903025	0.691021	C	T	0.208267	0.605764	0.206611	0.621515	T	C	C	0.147535	0.131758	T	C	C	0.120358	0.9938	Imputed	18:41912857	18	41912857	C	T	1.09464	0.976799	0.812929	C	T	0.157554	0.566032	0.170654	0.890591	T	C	C	0.136123	0.133636	T	C	C	0.127453
18:44332135	18:41912100	chr18:44332135:T:C	18	44332135	C	T	1.11348	0.903025	0.691021	C	T	0.208267	0.605764	0.206611	0.621515	T	C	C	0.147521	0.131759	T	C	C	0.120373	0.99389	Imputed	18:41912100	18	41912100	C	T	1.09464	0.976799	0.812929	C	T	0.157554	0.566032	0.170654	0.890591	T	C	C	0.136137	0.133625	T	C	C	0.127411
18:44331973	18:41911938	chr18:44331973:A:C	18	44331973	C	A	1.11348	0.903025	0.691021	C	A	0.208267	0.605764	0.206611	0.621515	A	C	C	0.147531	0.131759	A	C	C	0.120379	0.9939	Imputed	18:41911938	18	41911938	C	A	1.09464	0.976799	0.812929	C	A	0.157554	0.566032	0.170654	0.890591	A	C	C	0.136131	0.133619	A	C	C	0.127388
18:44331513	18:41911478	chr18:44331513:T:C	18	44331513	C	T	1.11348	0.903025	0.691021	C	T	0.208267	0.605764	0.206611	0.621515	T	C	C	0.147535	0.131758	T	C	C	0.120361	0.99388	Imputed	18:41911478	18	41911478	C	T	1.09464	0.976799	0.812929	C	T	0.157554	0.566032	0.170654	0.890591	T	C	C	0.136137	0.133601	T	C	C	0.127321
20:53193572	20:51810111	chr20:53193572:A:G	20	53193572	G	A	0.860637	0.876901	0.434596	G	A	0.132881	0.258708	0.139531	0.346474	A	G	G	0.466955	0.441584	A	G	G	0.478803	0.998	Genotyped	20:51810111	20	51810111	G	A	1.02876	1.14057	0.533717	G	A	0.103634	0.784419	0.117568	0.263247	A	G	G	0.447216	0.481238	A	G	G	0.470676
1:5993995	1:6054055	chr1:5993995:T:C	1	5993995	C	T	0.51371	0.741342	0.000279542	C	T	0.165396	5.64256e-05	0.18246	0.100939	T	C	C	0.199063	0.158633	T	C	C	0.264788	0.99091	Imputed	1:6054055	1	6054055	C	T	1.16576	0.686148	0.008325	C	T	0.143196	0.284131	0.14578	0.00977274	T	C	C	0.242167	0.182682	T	C	C	0.164984
18:44324646	18:41904611	chr18:44324646:A:G	18	44324646	G	A	1.11348	0.903025	0.691021	G	A	0.208267	0.605764	0.206611	0.621515	A	G	G	0.148103	0.131762	A	G	G	0.120391	0.99285	Imputed	18:41904611	18	41904611	G	A	1.09227	0.975452	0.818207	G	A	0.157516	0.575262	0.170652	0.884204	A	G	G	0.136175	0.133401	A	G	G	0.126603
5:173838978	5:173265981	chr5:173838978:A:C	5	173838978	C	A	0.961786	0.590427	0.011223	C	A	0.188239	0.836018	0.180584	0.00352506	A	C	C	0.23271	0.162864	A	C	C	0.170039	0.96376	Imputed	5:173265981	5	173265981	C	A	0.568661	0.815671	4.34006e-05	C	A	0.125049	6.36212e-06	0.148694	0.170617	A	C	C	0.198843	0.166169	A	C	C	0.260516
18:44356441	18:41936406	chr18:44356441:A:T	18	44356441	T	A	1.12358	0.893429	0.648704	T	A	0.212136	0.582823	0.20694	0.586067	A	T	T	0.147228	0.132741	A	T	T	0.120627	0.97881	Imputed	18:41936406	18	41936406	T	A	1.08971	0.98485	0.838206	T	A	0.157483	0.585402	0.170508	0.92866	A	T	T	0.135746	0.133726	A	T	T	0.12985
18:44329267	18:41909232	chr18:44329267:G:C	18	44329267	C	G	1.11348	0.903025	0.691021	C	G	0.208267	0.605764	0.206611	0.621515	G	C	C	0.147279	0.131747	G	C	C	0.120376	0.99345	Imputed	18:41909232	18	41909232	C	G	1.09464	0.976799	0.812929	C	G	0.157554	0.566032	0.170654	0.890591	G	C	C	0.136158	0.133543	G	C	C	0.127123
18:44328537	18:41908502	chr18:44328537:G:A	18	44328537	A	G	1.11348	0.903025	0.691021	A	G	0.208267	0.605764	0.206611	0.621515	G	A	A	0.147535	0.131727	G	A	A	0.120358	0.99388	Imputed	18:41908502	18	41908502	A	G	1.09464	0.976799	0.812929	A	G	0.157554	0.566032	0.170654	0.890591	G	A	A	0.136174	0.133518	G	A	A	0.127029
18:44328475	18:41908440	chr18:44328475:T:C	18	44328475	C	T	1.11348	0.903025	0.691021	C	T	0.208267	0.605764	0.206611	0.621515	T	C	C	0.147535	0.131727	T	C	C	0.120358	0.99388	Imputed	18:41908440	18	41908440	C	T	1.09464	0.976799	0.812929	C	T	0.157554	0.566032	0.170654	0.890591	T	C	C	0.136174	0.133509	T	C	C	0.127005
18:44328062	18:41908027	chr18:44328062:A:G	18	44328062	G	A	1.11348	0.903025	0.691021	G	A	0.208267	0.605764	0.206611	0.621515	A	G	G	0.147535	0.131757	A	G	G	0.120385	0.9939	Imputed	18:41908027	18	41908027	G	A	1.09464	0.976799	0.812929	G	A	0.157554	0.566032	0.170654	0.890591	A	G	G	0.136183	0.133504	A	G	G	0.126971
8:16375114	8:16232623	chr8:16375114:T:C	8	16375114	C	T	1.06777	0.899578	0.899324	C	T	0.296832	0.825157	0.332823	0.750505	T	C	T	0.0548933	0.0607097	T	C	T	0.0681937	0.85362	Imputed	8:16232623	8	16232623	C	T	1.14457	2.56237	8.8172e-05	C	T	0.232615	0.561593	0.213201	1.01777e-05	T	C	T	0.11825	0.0556226	T	C	T	0.0619641
8:16324383	8:16181892	chr8:16324383:G:A	8	16324383	A	G	1.02079	1.08701	0.973665	A	G	0.333992	0.950881	0.363376	0.818403	G	A	A	0.0378793	0.0427364	G	A	A	0.0424181	0.99882	Genotyped	8:16181892	8	16181892	A	G	0.837305	0.386908	0.0004787	A	G	0.254519	0.485391	0.235872	5.67886e-05	G	A	A	0.0992988	0.043669	G	A	A	0.0518488
8:130924608	8:131936854	chr8:130924608:C:A	8	130924608	A	C	0.985865	1.2005	0.378044	A	C	0.134743	0.915858	0.141778	0.197432	C	A	C	0.530162	0.485201	C	A	C	0.483308	0.97826	Imputed	8:131936854	8	131936854	A	C	1.034	1.04879	0.901758	A	C	0.107135	0.754983	0.120399	0.692369	C	A	C	0.497297	0.485423	C	A	C	0.490119
10:3839018	10:3881210	chr10:3839018:C:T	10	3839018	T	C	0.945571	1.17188	0.595394	T	C	0.177593	0.752657	0.19368	0.412834	C	T	T	0.183476	0.224754	C	T	T	0.23117	0.93504	Imputed	10:3881210	10	3881210	T	C	1.155	0.974119	0.479925	T	C	0.129578	0.266117	0.142078	0.853574	C	T	T	0.236996	0.233087	C	T	T	0.211537
18:44353600	18:41933565	chr18:44353600:G:T	18	44353600	T	G	1.12358	0.893429	0.648704	T	G	0.212136	0.582823	0.20694	0.586067	G	T	T	0.147014	0.132839	G	T	T	0.120636	0.97849	Imputed	18:41933565	18	41933565	T	G	1.09149	0.986173	0.834412	T	G	0.157503	0.578352	0.170513	0.934921	G	T	T	0.135867	0.133802	G	T	T	0.129544
18:44355835	18:41935800	chr18:44355835:G:A	18	44355835	A	G	1.12358	0.893429	0.648704	A	G	0.212136	0.582823	0.20694	0.586067	G	A	A	0.147004	0.132738	G	A	A	0.120636	0.97891	Imputed	18:41935800	18	41935800	A	G	1.09149	0.986173	0.834412	A	G	0.157503	0.578352	0.170513	0.934921	G	A	A	0.135789	0.133735	G	A	A	0.129745
18:44351131	18:41931096	chr18:44351131:C:T	18	44351131	T	C	1.12358	0.893429	0.648704	T	C	0.212136	0.582823	0.20694	0.586067	C	T	T	0.147004	0.13274	C	T	T	0.12063	0.97895	Imputed	18:41931096	18	41931096	T	C	1.09149	0.986173	0.834412	T	C	0.157503	0.578352	0.170513	0.934921	C	T	T	0.135832	0.133718	C	T	T	0.129283
18:44353982	18:41933947	chr18:44353982:A:G	18	44353982	G	A	1.12358	0.893429	0.648704	G	A	0.212136	0.582823	0.20694	0.586067	A	G	G	0.147	0.132735	A	G	G	0.120633	0.97887	Imputed	18:41933947	18	41933947	G	A	1.09149	0.986173	0.834412	G	A	0.157503	0.578352	0.170513	0.934921	A	G	G	0.135802	0.133726	A	G	G	0.129564
18:44354219	18:41934184	chr18:44354219:A:G	18	44354219	G	A	1.12358	0.893429	0.648704	G	A	0.212136	0.582823	0.20694	0.586067	A	G	G	0.14701	0.132738	A	G	G	0.12063	0.97895	Imputed	18:41934184	18	41934184	G	A	1.09149	0.986173	0.834412	G	A	0.157503	0.578352	0.170513	0.934921	A	G	G	0.135799	0.133728	A	G	G	0.129605
18:44355119	18:41935084	chr18:44355119:A:G	18	44355119	G	A	1.12358	0.893429	0.648704	G	A	0.212136	0.582823	0.20694	0.586067	A	G	G	0.147007	0.132741	A	G	G	0.120633	0.97892	Imputed	18:41935084	18	41935084	G	A	1.09149	0.986173	0.834412	G	A	0.157503	0.578352	0.170513	0.934921	A	G	G	0.135783	0.133714	A	G	G	0.129668
18:44353783	18:41933748	chr18:44353783:T:C	18	44353783	C	T	1.12358	0.893429	0.648704	C	T	0.212136	0.582823	0.20694	0.586067	T	C	C	0.146997	0.13274	T	C	C	0.120633	0.97893	Imputed	18:41933748	18	41933748	C	T	1.09149	0.986173	0.834412	C	T	0.157503	0.578352	0.170513	0.934921	T	C	C	0.135808	0.133729	T	C	C	0.129544
18:44370529	18:41950494	chr18:44370529:A:G	18	44370529	G	A	1.09838	0.88961	0.697675	G	A	0.213706	0.660602	0.2103	0.578063	A	G	G	0.147142	0.132842	A	G	G	0.120703	0.97774	Imputed	18:41950494	18	41950494	G	A	1.00742	0.987048	0.994734	G	A	0.152883	0.961432	0.170937	0.939208	A	G	G	0.135326	0.133774	A	G	G	0.131661
1:29163179	1:29489691	chr1:29163179:C:T	1	29163179	T	C	1.24879	1.15857	0.799301	T	C	0.360384	0.537568	0.362759	0.684936	C	T	T	0.0377551	0.0428534	C	T	T	0.0418329	0.96694	Imputed	1:29489691	1	29489691	T	C	1.13867	0.240464	0.000340896	T	C	0.517346	0.801802	0.364365	9.17537e-05	C	T	T	0.0590725	0.0204773	C	T	T	0.0262368
17:42074453	17:40226471	chr17:42074453:A:G	17	42074453	G	A	1.02995	1.01121	0.981544	G	A	0.15335	0.847375	0.159685	0.944327	A	G	G	0.317582	0.333352	A	G	G	0.331136	0.95104	Imputed	17:40226471	17	40226471	G	A	1.27936	0.930624	0.069396	G	A	0.121555	0.0426927	0.128918	0.57704	A	G	G	0.336167	0.322633	A	G	G	0.27265
18:44376782	18:41956747	chr18:44376782:C:T	18	44376782	T	C	1.09813	0.86844	0.632931	T	C	0.21377	0.661468	0.208933	0.499595	C	T	T	0.147193	0.132845	C	T	T	0.120694	0.97706	Imputed	18:41956747	18	41956747	T	C	1.02439	1.0027	0.987247	T	C	0.152195	0.874209	0.17026	0.987361	C	T	T	0.135113	0.133662	C	T	T	0.132124
10:106801683	10:108561441	chr10:106801683:C:T	10	106801683	T	C	0.768935	1.24053	0.202404	T	C	0.212738	0.216799	0.251597	0.391622	C	T	T	0.0922024	0.101998	C	T	T	0.141744	0.93739	Imputed	10:108561441	10	108561441	T	C	0.949799	0.829124	0.632705	T	C	0.177936	0.772232	0.193934	0.333928	C	T	T	0.119054	0.103388	C	T	T	0.10401
1:22143958	1:22470451	chr1:22143958:G:C	1	22143958	C	G	1.2554	0.855273	0.225065	C	G	0.194449	0.242112	0.185669	0.399783	G	C	C	0.1755	0.15488	G	C	C	0.127085	0.99566	Imputed	1:22470451	1	22470451	C	G	0.985587	1.05371	0.937871	C	G	0.146711	0.921171	0.169097	0.757018	G	C	C	0.137835	0.143565	G	C	C	0.148241
1:22143914	1:22470407	chr1:22143914:C:T	1	22143914	T	C	1.2554	0.855273	0.225065	T	C	0.194449	0.242112	0.185669	0.399783	C	T	T	0.175872	0.155272	C	T	T	0.12727	0.9997	Genotyped	1:22470407	1	22470407	T	C	0.985587	1.05371	0.937871	T	C	0.146711	0.921171	0.169097	0.757018	C	T	T	0.137838	0.143566	C	T	T	0.148221
2:22383403	2:22606275	chr2:22383403:A:G	2	22383403	G	A	0.938701	0.54586	0.000156166	G	A	0.142227	0.656487	0.149351	5.0459e-05	A	G	G	0.486545	0.352925	A	G	G	0.367458	0.9869	Imputed	2:22606275	2	22606275	G	A	1.06246	1.03488	0.847314	G	A	0.109116	0.578731	0.1229	0.780252	A	G	G	0.373242	0.376312	A	G	G	0.368088
14:86477567	14:86943911	chr14:86477567:A:G	14	86477567	G	A	0.549979	0.656139	7.95754e-05	G	A	0.149397	6.2831e-05	0.152482	0.00571868	A	G	G	0.444452	0.355432	A	G	G	0.471516	0.96216	Imputed	14:86943911	14	86943911	G	A	0.942095	0.805188	0.209844	G	A	0.111508	0.592699	0.122626	0.0772287	A	G	G	0.426056	0.374181	A	G	G	0.395222
9:117276522	9:120038801	chr9:117276522:C:T	9	117276522	T	C	0.847932	0.481051	4.05064e-05	T	C	0.165647	0.319336	0.164806	8.98418e-06	C	T	T	0.358693	0.224555	C	T	T	0.256428	0.98058	Imputed	9:120038801	9	120038801	T	C	1.03827	1.08944	0.837924	T	C	0.137055	0.784089	0.149082	0.565569	C	T	T	0.254589	0.260635	C	T	T	0.255439
18:44350552	18:41930517	chr18:44350552:G:T	18	44350552	T	G	1.12358	0.893429	0.648704	T	G	0.212136	0.582823	0.20694	0.586067	G	T	T	0.147004	0.132745	G	T	T	0.120633	0.97895	Imputed	18:41930517	18	41930517	T	G	1.09313	0.987556	0.830992	T	G	0.157516	0.571862	0.170522	0.94146	G	T	T	0.135854	0.133724	G	T	T	0.129241
8:16335177	8:16192686	chr8:16335177:A:G	8	16335177	G	A	0.969294	0.95227	0.986049	G	A	0.294733	0.91573	0.315132	0.876668	A	G	A	0.0613635	0.0641059	A	G	A	0.06417	0.86901	Imputed	8:16192686	8	16192686	G	A	1.12198	2.41527	0.000111414	G	A	0.218457	0.598287	0.20284	1.37798e-05	A	G	A	0.128478	0.0606269	A	G	A	0.0661576
8:64832137	8:65744694	chr8:64832137:C:T	8	64832137	T	C	1.04385	1.31564	0.865018	T	C	0.464331	0.926363	0.524114	0.600696	C	T	T	0.0222479	0.0255668	C	T	T	0.0263295	0.88509	Imputed	8:65744694	8	65744694	T	C	0.828601	0.243671	0.000517596	T	C	0.460598	0.683127	0.360369	8.92744e-05	C	T	T	0.0502367	0.0173154	C	T	T	0.0189531
18:44342779	18:41922744	chr18:44342779:T:C	18	44342779	C	T	1.11348	0.903025	0.691021	C	T	0.208267	0.605764	0.206611	0.621515	T	C	C	0.147535	0.131751	T	C	C	0.120367	0.99382	Imputed	18:41922744	18	41922744	C	T	1.09445	0.983452	0.822223	C	T	0.15754	0.566715	0.17059	0.92208	T	C	C	0.135997	0.133709	T	C	C	0.128418
18:44338171	18:41918136	chr18:44338171:C:A	18	44338171	A	C	1.11348	0.903025	0.691021	A	C	0.208267	0.605764	0.206611	0.621515	C	A	A	0.147527	0.131721	C	A	A	0.120349	0.99357	Imputed	18:41918136	18	41918136	A	C	1.09445	0.983452	0.822223	A	C	0.15754	0.566715	0.17059	0.92208	C	A	A	0.136042	0.133689	C	A	A	0.128054
18:44340841	18:41920806	chr18:44340841:C:T	18	44340841	T	C	1.11348	0.903025	0.691021	T	C	0.208267	0.605764	0.206611	0.621515	C	T	T	0.147535	0.131758	C	T	T	0.120361	0.99391	Imputed	18:41920806	18	41920806	T	C	1.09445	0.983452	0.822223	T	C	0.15754	0.566715	0.17059	0.92208	C	T	T	0.136018	0.133701	C	T	T	0.128231
18:44341284	18:41921249	chr18:44341284:A:G	18	44341284	G	A	1.11348	0.903025	0.691021	G	A	0.208267	0.605764	0.206611	0.621515	A	G	G	0.147535	0.131758	A	G	G	0.120361	0.99386	Imputed	18:41921249	18	41921249	G	A	1.09445	0.983452	0.822223	G	A	0.15754	0.566715	0.17059	0.92208	A	G	G	0.136007	0.133701	A	G	G	0.128303
18:44341813	18:41921778	chr18:44341813:G:A	18	44341813	A	G	1.11348	0.903025	0.691021	A	G	0.208267	0.605764	0.206611	0.621515	G	A	A	0.147535	0.131755	G	A	A	0.120361	0.99389	Imputed	18:41921778	18	41921778	A	G	1.09445	0.983452	0.822223	A	G	0.15754	0.566715	0.17059	0.92208	G	A	A	0.136007	0.133701	G	A	A	0.128366
18:44343359	18:41923324	chr18:44343359:A:G	18	44343359	G	A	1.11348	0.903025	0.691021	G	A	0.208267	0.605764	0.206611	0.621515	A	G	G	0.147535	0.131761	A	G	G	0.120364	0.99395	Imputed	18:41923324	18	41923324	G	A	1.09445	0.983452	0.822223	G	A	0.15754	0.566715	0.17059	0.92208	A	G	G	0.135983	0.133705	A	G	G	0.128508
18:44343665	18:41923630	chr18:44343665:A:G	18	44343665	G	A	1.11348	0.903025	0.691021	G	A	0.208267	0.605764	0.206611	0.621515	A	G	G	0.147535	0.131752	A	G	G	0.120364	0.99391	Imputed	18:41923630	18	41923630	G	A	1.09445	0.983452	0.822223	G	A	0.15754	0.566715	0.17059	0.92208	A	G	G	0.135975	0.133706	A	G	G	0.128554
18:44344072	18:41924037	chr18:44344072:G:A	18	44344072	A	G	1.11348	0.903025	0.691021	A	G	0.208267	0.605764	0.206611	0.621515	G	A	A	0.147535	0.131758	G	A	A	0.120349	0.99392	Imputed	18:41924037	18	41924037	A	G	1.09445	0.983452	0.822223	A	G	0.15754	0.566715	0.17059	0.92208	G	A	A	0.135967	0.133708	G	A	A	0.128603
4:95535451	4:96456602	chr4:95535451:G:A	4	95535451	A	G	1.76956	1.2791	0.000176436	A	G	0.141441	5.45788e-05	0.142772	0.0846848	G	A	A	0.403883	0.464674	G	A	A	0.331	0.99746	Genotyped	4:96456602	4	96456602	A	G	1.19202	1.26784	0.064032	A	G	0.105476	0.0958457	0.119992	0.047954	G	A	A	0.377735	0.437391	G	A	A	0.393585
18:44385080	18:41965045	chr18:44385080:A:T	18	44385080	T	A	1.04346	0.861305	0.715462	T	A	0.216042	0.843911	0.214104	0.48558	A	T	T	0.147452	0.131788	A	T	T	0.121018	0.97429	Imputed	18:41965045	18	41965045	T	A	1.05907	1.00761	0.932664	T	A	0.155453	0.711976	0.17245	0.964945	A	T	T	0.134889	0.133856	A	T	T	0.13089
3:156549091	3:156266880	chr3:156549091:C:T	3	156549091	T	C	0.886822	0.553437	0.000229229	T	C	0.13963	0.389671	0.147599	6.1185e-05	C	T	T	0.562479	0.422055	C	T	T	0.454239	0.95617	Imputed	3:156266880	3	156266880	T	C	0.896802	0.999606	0.554466	T	C	0.103266	0.29154	0.115788	0.997285	C	T	C	0.499986	0.503628	C	T	C	0.474308
6:37731253	6:37699029	chr6:37731253:C:T	6	37731253	T	C	0.508518	0.399354	4.34361e-06	T	C	0.198448	0.000655098	0.19919	4.06144e-06	C	T	T	0.195893	0.0868132	C	T	T	0.163027	0.99192	Imputed	6:37699029	6	37699029	T	C	1.04404	1.04586	0.944946	T	C	0.157264	0.784057	0.176652	0.799628	C	T	T	0.14117	0.135788	C	T	T	0.138212
9:117269888	9:120032167	chr9:117269888:T:A	9	117269888	A	T	0.888455	0.535808	0.000315802	A	T	0.155655	0.447356	0.15726	7.25343e-05	T	A	A	0.388204	0.26523	T	A	A	0.293749	0.97157	Imputed	9:120032167	9	120032167	A	T	0.948628	1.00789	0.897989	A	T	0.121671	0.664686	0.134237	0.953297	T	A	A	0.319554	0.314509	T	A	A	0.316936
18:44349244	18:41929209	chr18:44349244:T:A	18	44349244	A	T	1.12358	0.893429	0.648704	A	T	0.212136	0.582823	0.20694	0.586067	T	A	A	0.147004	0.132741	T	A	A	0.120633	0.97896	Imputed	18:41929209	18	41929209	A	T	1.09474	0.989019	0.827668	A	T	0.157526	0.565543	0.170535	0.948373	T	A	A	0.135886	0.133729	T	A	A	0.129117
18:44349763	18:41929728	chr18:44349763:A:T	18	44349763	T	A	1.12358	0.893429	0.648704	T	A	0.212136	0.582823	0.20694	0.586067	A	T	T	0.147011	0.132741	A	T	T	0.120633	0.97895	Imputed	18:41929728	18	41929728	T	A	1.09474	0.989019	0.827668	T	A	0.157526	0.565543	0.170535	0.948373	A	T	T	0.13587	0.13372	A	T	T	0.129182
16:58633729	16:58667633	chr16:58633729:C:G	16	58633729	G	C	0.970383	0.948127	0.940809	G	C	0.151104	0.842288	0.159622	0.738603	C	G	C	0.257972	0.270052	C	G	C	0.26559	0.97457	Imputed	16:58667633	16	58667633	G	C	1.00167	1.10136	0.77615	G	C	0.126517	0.98946	0.138432	0.485544	C	G	C	0.249167	0.23422	C	G	C	0.241551
22:48840205	22:49236017	chr22:48840205:C:T	22	48840205	T	C	1.21885	1.11294	0.534307	T	C	0.183268	0.280202	0.187851	0.568945	C	T	T	0.188935	0.193754	C	T	T	0.162763	0.9749	Imputed	22:49236017	22	49236017	T	C	0.979809	2.26024	3.47585e-05	T	C	0.140502	0.88457	0.201395	5.14116e-05	C	T	T	0.114049	0.197459	C	T	T	0.204064
1:173322290	1:173291429	chr1:173322290:G:A	1	173322290	A	G	0.753336	1.05242	0.068358	A	G	0.137225	0.0390094	0.146664	0.727555	G	A	A	0.37993	0.394705	G	A	A	0.465392	0.96864	Imputed	1:173291429	1	173291429	A	G	0.93191	0.932215	0.730888	A	G	0.106592	0.508241	0.120408	0.559926	G	A	A	0.409086	0.398031	G	A	A	0.409425
5:117853930	5:117189625	chr5:117853930:A:G	5	117853930	G	A	0.867799	0.671347	0.051955	G	A	0.160695	0.377565	0.162952	0.0144724	A	G	G	0.271672	0.204385	A	G	G	0.226794	0.98693	Imputed	5:117189625	5	117189625	G	A	0.850483	0.814657	0.223491	G	A	0.126783	0.201465	0.139469	0.141624	A	G	G	0.234792	0.199674	A	G	G	0.222519
8:41519155	8:41376674	chr8:41519155:C:T	8	41519155	T	C	0.754351	0.679295	0.670561	T	C	0.460424	0.540368	0.463339	0.403947	C	T	T	0.0318484	0.0195185	C	T	T	0.0247697	0.95841	Imputed	8:41376674	8	41376674	T	C	0.701343	0.213481	0.000330295	T	C	0.470992	0.45132	0.379512	4.72298e-05	C	T	T	0.0462917	0.0104393	C	T	T	0.0154819
18:44345065	18:41925030	chr18:44345065:A:G	18	44345065	G	A	1.11348	0.903025	0.691021	G	A	0.208267	0.605764	0.206611	0.621515	A	G	G	0.147535	0.131759	A	G	G	0.120364	0.99395	Imputed	18:41925030	18	41925030	G	A	1.09445	0.983452	0.822223	G	A	0.15754	0.566715	0.17059	0.92208	A	G	G	0.136008	0.13379	A	G	G	0.128678
18:44346352	18:41926317	chr18:44346352:T:C	18	44346352	C	T	1.11348	0.903025	0.691021	C	T	0.208267	0.605764	0.206611	0.621515	T	C	C	0.147535	0.131759	T	C	C	0.120354	0.99394	Imputed	18:41926317	18	41926317	C	T	1.09445	0.983452	0.822223	C	T	0.15754	0.566715	0.17059	0.92208	T	C	C	0.135929	0.133717	T	C	C	0.128819
18:44346668	18:41926633	chr18:44346668:C:G	18	44346668	G	C	1.11348	0.903025	0.691021	G	C	0.208267	0.605764	0.206611	0.621515	C	G	G	0.147279	0.131759	C	G	G	0.120367	0.99358	Imputed	18:41926633	18	41926633	G	C	1.09445	0.983452	0.822223	G	C	0.15754	0.566715	0.17059	0.92208	C	G	G	0.135919	0.133717	C	G	G	0.128848
18:44347054	18:41927019	chr18:44347054:A:G	18	44347054	G	A	1.11348	0.903025	0.691021	G	A	0.208267	0.605764	0.206611	0.621515	A	G	G	0.147531	0.131755	A	G	G	0.120342	0.99386	Imputed	18:41927019	18	41927019	G	A	1.09445	0.983452	0.822223	G	A	0.15754	0.566715	0.17059	0.92208	A	G	G	0.135905	0.133714	A	G	G	0.128909
18:44346342	18:41926307	chr18:44346342:G:C	18	44346342	C	G	1.11348	0.903025	0.691021	C	G	0.208267	0.605764	0.206611	0.621515	G	C	C	0.147535	0.131758	G	C	C	0.120354	0.99393	Imputed	18:41926307	18	41926307	C	G	1.09445	0.983452	0.822223	C	G	0.15754	0.566715	0.17059	0.92208	G	C	C	0.135929	0.133715	G	C	C	0.128811
18:44345531	18:41925496	chr18:44345531:C:T	18	44345531	T	C	1.11348	0.903025	0.691021	T	C	0.208267	0.605764	0.206611	0.621515	C	T	T	0.147528	0.131758	C	T	T	0.120361	0.99395	Imputed	18:41925496	18	41925496	T	C	1.09445	0.983452	0.822223	T	C	0.15754	0.566715	0.17059	0.92208	C	T	T	0.135948	0.13371	C	T	T	0.128724
2:43476534	2:43703673	chr2:43476534:G:A	2	43476534	A	G	0.590787	0.42862	0.127093	A	G	0.432685	0.223848	0.425167	0.0463059	G	A	A	0.0468687	0.0191525	G	A	A	0.0302816	0.97281	Imputed	2:43703673	2	43703673	A	G	0.297864	0.578223	0.000579572	A	G	0.310535	9.61489e-05	0.39498	0.165473	G	A	A	0.0270297	0.0153076	G	A	A	0.0473952
8:16333090	8:16190599	chr8:16333090:T:C	8	16333090	C	T	0.969934	0.951906	0.986024	C	T	0.294652	0.917484	0.31516	0.875723	T	C	T	0.0617307	0.0640557	T	C	T	0.0634793	0.87134	Imputed	8:16190599	8	16190599	C	T	1.1297	2.43922	9.49168e-05	C	T	0.218825	0.577313	0.203217	1.14498e-05	T	C	T	0.128606	0.0605974	T	C	T	0.0662006
9:103478461	9:106240743	chr9:103478461:T:C	9	103478461	C	T	0.842712	0.854937	0.550037	C	T	0.180707	0.343639	0.189212	0.407492	T	C	C	0.178504	0.158233	T	C	C	0.185551	0.98453	Imputed	9:106240743	9	106240743	C	T	0.581808	0.772821	0.000399153	C	T	0.13721	7.90243e-05	0.16053	0.108415	T	C	C	0.179369	0.153658	T	C	C	0.226885
12:52391107	12:52784891	chr12:52391107:C:T	12	52391107	T	C	1.06098	1.08788	0.805412	T	C	0.134003	0.6587	0.140558	0.548987	C	T	T	0.482876	0.507406	C	T	T	0.489255	0.98499	Imputed	12:52784891	12	52784891	T	C	1.07742	1.22034	0.212841	T	C	0.101907	0.464323	0.115608	0.0849884	C	T	T	0.443243	0.492712	C	T	T	0.474856
5:117795538	5:117131233	chr5:117795538:C:T	5	117795538	T	C	0.858071	0.621242	0.017797	T	C	0.165617	0.355368	0.166627	0.00427832	C	T	T	0.273269	0.192238	C	T	T	0.212973	0.98503	Imputed	5:117131233	5	117131233	T	C	0.834339	0.874452	0.287826	T	C	0.12414	0.144577	0.13886	0.333978	C	T	T	0.234826	0.207632	C	T	T	0.234554
12:52317765	12:52711549	chr12:52317765:G:A	12	52317765	A	G	0.955894	1.05159	0.847255	A	G	0.136402	0.740872	0.144846	0.728385	G	A	A	0.410583	0.417442	G	A	A	0.426218	0.9846	Imputed	12:52711549	12	52711549	A	G	1.05858	1.27758	0.133191	A	G	0.106671	0.593537	0.123021	0.0464506	G	A	A	0.357424	0.411743	G	A	A	0.402876
8:133548686	8:134560929	chr8:133548686:A:T	8	133548686	T	A	0.732095	0.920718	0.823066	T	A	0.495593	0.529194	0.552624	0.881182	A	T	T	0.0171311	0.0172757	A	T	T	0.0248663	0.95412	Imputed	8:134560929	8	134560929	T	A	0.363144	0.131518	0.000318521	T	A	0.584781	0.083238	0.518017	8.99906e-05	A	T	T	0.0408447	0.0097517	A	T	T	0.021676
8:40947816	8:40805335	chr8:40947816:C:T	8	40947816	T	C	0.975817	1.2787	0.572633	T	C	0.228946	0.914849	0.257861	0.340388	C	T	T	0.077055	0.0922922	C	T	T	0.0962637	0.9917	Imputed	8:40805335	8	40805335	T	C	1.05406	0.95095	0.932296	T	C	0.213665	0.805374	0.234519	0.830191	C	T	T	0.0884178	0.0831628	C	T	T	0.0841177
9:111233728	9:113996008	chr9:111233728:C:T	9	111233728	T	C	0.776155	0.883412	0.201973	T	C	0.143319	0.0770443	0.151055	0.411843	C	T	T	0.359589	0.331493	C	T	T	0.388536	0.99041	Imputed	9:113996008	9	113996008	T	C	0.818588	1.12575	0.060334	T	C	0.106577	0.0603526	0.123842	0.338845	C	T	T	0.32913	0.357589	C	T	T	0.407022
7:19733412	7:19773035	chr7:19733412:G:A	7	19733412	A	G	0.447249	0.371513	5.04124e-05	A	G	0.244442	0.000995689	0.246487	5.89105e-05	G	A	A	0.132593	0.056554	G	A	A	0.111794	0.99106	Imputed	7:19773035	7	19773035	A	G	1.51279	0.89096	0.044023	A	G	0.193707	0.032595	0.184713	0.531936	G	A	A	0.118854	0.107585	G	A	A	0.076695
6:148814260	6:149135396	chr6:148814260:G:A	6	148814260	A	G	0.812251	0.699564	0.045049	A	G	0.144788	0.150943	0.149275	0.0166858	G	A	A	0.378904	0.307619	G	A	A	0.344358	0.96534	Imputed	6:149135396	6	149135396	A	G	0.625723	0.752775	0.000248558	A	G	0.1198	9.09325e-05	0.134997	0.0354078	G	A	A	0.332268	0.28966	G	A	A	0.379512
13:67667812	13:68241944	chr13:67667812:T:C	13	67667812	C	T	0.863363	1.04465	0.578242	C	T	0.16533	0.374192	0.171382	0.798805	T	C	T	0.259492	0.251562	T	C	T	0.225445	0.95884	Imputed	13:68241944	13	68241944	C	T	0.986517	0.994396	0.993341	C	T	0.118578	0.908859	0.133033	0.966307	T	C	T	0.237959	0.240467	T	C	T	0.235178
18:44374010	18:41953975	chr18:44374010:G:C	18	44374010	C	G	1.08375	0.87843	0.693965	C	G	0.213874	0.706873	0.210481	0.538011	G	C	C	0.147159	0.131573	G	C	C	0.120688	0.9774	Imputed	18:41953975	18	41953975	C	G	1.02439	1.0027	0.987247	C	G	0.152195	0.874209	0.17026	0.987361	G	C	C	0.135081	0.133772	G	C	C	0.132107
8:40950631	8:40808150	chr8:40950631:C:T	8	40950631	T	C	0.975817	1.2787	0.572633	T	C	0.228946	0.914849	0.257861	0.340388	C	T	T	0.0770619	0.0922965	C	T	T	0.0962515	0.99186	Imputed	8:40808150	8	40808150	T	C	1.0835	0.950123	0.88717	T	C	0.215671	0.71	0.234437	0.827241	C	T	T	0.0880119	0.0828736	C	T	T	0.084068
22:22300833	22:22655198	NA			NA	NA				NA	NA					NA	NA	NA			NA	NA	NA			NA	22:22655198	22	22655198	C	T	0.796406	0.986508	0.362879	C	T	0.162624	0.161563	0.181869	0.940462	T	C	C	0.420849	0.430645	T	C	C	0.460089
12:52318465	12:52712249	chr12:52318465:C:T	12	52318465	T	C	0.964243	1.03442	0.912747	T	C	0.135467	0.788093	0.144233	0.814494	C	T	T	0.402552	0.411918	C	T	T	0.419318	0.9889	Imputed	12:52712249	12	52712249	T	C	1.03869	1.27692	0.134556	T	C	0.106429	0.721311	0.123257	0.04734	C	T	T	0.352981	0.407672	C	T	T	0.400065
22:22302334	22:22656699	chr22:22302334:G:A	22	22302334	A	G	0.830218	1.07601	0.332411	A	G	0.155379	0.231108	0.160514	0.648091	G	A	A	0.404058	0.434517	G	A	A	0.473291	0.88158	Imputed	22:22656699	22	22656699	A	G	0.771492	0.990051	0.221305	A	G	0.152494	0.0888984	0.173409	0.954017	G	A	A	0.429401	0.439449	G	A	A	0.469642
8:16339783	8:16197292	chr8:16339783:C:T	8	16339783	T	C	0.973558	0.950361	0.985975	T	C	0.294816	0.927576	0.315133	0.871652	C	T	C	0.0614738	0.0643039	C	T	C	0.0645008	0.86599	Imputed	8:16197292	8	16197292	T	C	1.12151	2.41385	0.000112552	T	C	0.218442	0.599609	0.202832	1.39536e-05	C	T	C	0.128174	0.0609295	C	T	C	0.0663683
1:205445638	1:205414766	chr1:205445638:G:C	1	205445638	C	G	0.907894	1.02703	0.75543	C	G	0.14955	0.518198	0.160761	0.868243	G	C	C	0.284832	0.286906	G	C	C	0.313324	0.95845	Imputed	1:205414766	1	205414766	C	G	0.987129	1.21997	0.274944	C	G	0.113691	0.909282	0.131226	0.129743	G	C	C	0.283367	0.321178	G	C	C	0.325059
15:97368966	15:97912196	chr15:97368966:G:A	15	97368966	A	G	1.01024	0.791948	0.877878	A	G	0.503993	0.983878	0.483228	0.629302	G	A	A	0.0240965	0.0185313	G	A	A	0.0180424	0.99615	Imputed	15:97912196	15	97912196	A	G	0.419821	0.171559	5.64466e-05	A	G	0.428327	0.0427319	0.397869	9.39422e-06	G	A	A	0.043316	0.00913824	G	A	A	0.0217529
12:52378665	12:52772449	chr12:52378665:C:T	12	52378665	T	C	1.09149	1.10645	0.694204	T	C	0.13345	0.511815	0.140044	0.470082	C	T	T	0.483486	0.509128	C	T	T	0.489424	0.98297	Imputed	12:52772449	12	52772449	T	C	1.07408	1.20628	0.259354	T	C	0.102574	0.48597	0.116772	0.108258	C	T	T	0.446313	0.494457	C	T	T	0.475704
7:524944	7:564581	chr7:524944:G:A	7	524944	A	G	1.06553	2.53268	7.32622e-05	A	G	0.177295	0.720331	0.235425	7.90579e-05	G	A	A	0.0894792	0.186898	G	A	A	0.179379	0.9867	Imputed	7:564581	7	564581	A	G	1.23577	1.22952	0.682885	A	G	0.288161	0.462553	0.337023	0.539825	G	A	A	0.172394	0.173795	G	A	A	0.143083
13:27853054	13:28427191	chr13:27853054:C:T	13	27853054	T	C	0.702738	0.454205	0.000442503	T	C	0.203483	0.0829765	0.201043	8.65268e-05	C	T	T	0.205417	0.116088	C	T	T	0.154788	0.97507	Imputed	13:28427191	13	28427191	T	C	1.12497	0.958392	0.688376	T	C	0.158783	0.45831	0.173129	0.806089	C	T	T	0.144684	0.144982	C	T	T	0.132279
2:241791150	2:242730565	chr2:241791150:G:A	2	241791150	A	G	0.840232	0.724118	0.176419	A	G	0.171793	0.31092	0.177765	0.0693881	G	A	A	0.227207	0.184533	G	A	A	0.209025	0.99749	Imputed	2:242730565	2	242730565	A	G	0.819982	0.821418	0.449904	A	G	0.185004	0.283357	0.210328	0.349628	G	A	A	0.193841	0.178351	G	A	A	0.203041
2:241791173	2:242730588	chr2:241791173:A:G	2	241791173	G	A	0.840232	0.724118	0.176419	G	A	0.171793	0.31092	0.177765	0.0693881	A	G	G	0.227107	0.18453	A	G	G	0.209031	0.99747	Imputed	2:242730588	2	242730588	G	A	0.819982	0.821418	0.449904	G	A	0.185004	0.283357	0.210328	0.349628	A	G	G	0.19379	0.178343	A	G	G	0.203033
9:80115904	9:82730819	chr9:80115904:G:C	9	80115904	C	G	1.53969	1.82725	6.50106e-05	C	G	0.145037	0.00292363	0.15013	5.9381e-05	G	C	G	0.373193	0.243803	G	C	G	0.335521	0.98381	Imputed	9:82730819	9	82730819	C	G	0.892574	1.04104	0.56621	C	G	0.123314	0.356741	0.136204	0.767764	G	C	G	0.277789	0.271129	G	C	G	0.251055
8:16340042	8:16197551	chr8:16340042:G:T	8	16340042	T	G	0.973558	0.950361	0.985975	T	G	0.294816	0.927576	0.315133	0.871652	G	T	G	0.0614704	0.0643025	G	T	G	0.0645038	0.86598	Imputed	8:16197551	8	16197551	T	G	1.11983	2.41011	0.00011562	T	G	0.218447	0.604387	0.202836	1.4453e-05	G	T	G	0.128106	0.0608589	G	T	G	0.066313
9:80115543	9:82730458	chr9:80115543:A:C	9	80115543	C	A	1.53997	1.84527	5.27977e-05	C	A	0.145096	0.00292316	0.150399	4.63477e-05	A	C	A	0.373486	0.243713	A	C	A	0.335593	0.98448	Imputed	9:82730458	9	82730458	C	A	0.920538	1.03928	0.71618	C	A	0.122701	0.499812	0.135985	0.776912	A	C	A	0.280686	0.273079	A	C	A	0.258786
17:51944870	17:50022230	chr17:51944870:A:G	17	51944870	G	A	0.700162	0.933218	0.730532	G	A	0.448614	0.426879	0.52802	0.895857	A	G	G	0.0217243	0.0171027	A	G	G	0.0242274	0.97945	Imputed	17:50022230	17	50022230	G	A	1.44346	0.870462	0.577845	G	A	0.432778	0.39638	0.397003	0.726754	A	G	G	0.0251598	0.0212487	A	G	G	0.0198121
13:77784253	13:78358388	chr13:77784253:G:A	13	77784253	A	G	1.40902	1.03551	0.451714	A	G	0.28397	0.227236	0.270218	0.897264	G	A	A	0.0877965	0.0814839	G	A	A	0.0561575	0.95643	Imputed	13:78358388	13	78358388	A	G	0.3915	0.589734	1.41435e-05	A	G	0.198866	2.41025e-06	0.240014	0.0277913	G	A	A	0.0845513	0.0523513	G	A	A	0.121431
14:86467978	14:86934322	chr14:86467978:A:G	14	86467978	G	A	0.541935	0.675702	5.76435e-05	G	A	0.147253	3.17909e-05	0.151641	0.0097357	A	G	G	0.438155	0.356628	A	G	G	0.474043	0.9669	Imputed	14:86934322	14	86934322	G	A	0.932718	0.797265	0.18378	G	A	0.112906	0.537297	0.123508	0.0665887	A	G	G	0.427203	0.377494	A	G	G	0.396059
2:22381486	2:22604358	chr2:22381486:C:G	2	22381486	G	C	0.93216	0.544332	0.0001458	G	C	0.142077	0.620986	0.149102	4.52173e-05	C	G	G	0.483745	0.347442	C	G	G	0.364128	0.98916	Imputed	2:22604358	2	22604358	G	C	1.06266	1.01848	0.855559	G	C	0.108992	0.5771	0.122593	0.88128	C	G	G	0.373035	0.37375	C	G	G	0.363644
2:22378060	2:22600932	chr2:22378060:G:T	2	22378060	T	G	0.924844	0.545617	0.000148164	T	G	0.141627	0.581179	0.148264	4.38493e-05	G	T	T	0.487384	0.351255	G	T	T	0.373539	0.98629	Imputed	2:22600932	2	22600932	T	G	1.04276	1.04569	0.893757	T	G	0.109438	0.702039	0.123106	0.716694	G	T	T	0.376687	0.380526	G	T	T	0.373384
8:4081304	8:3938826	chr8:4081304:A:G	8	4081304	G	A	0.94906	1.04827	0.924541	G	A	0.204567	0.798274	0.223531	0.83298	A	G	G	0.103848	0.110768	A	G	G	0.11483	0.97867	Imputed	8:3938826	8	3938826	G	A	1.13963	0.983559	0.721042	G	A	0.173147	0.450343	0.189346	0.930235	A	G	G	0.130796	0.128928	A	G	G	0.115764
8:116393245	8:117405483	chr8:116393245:C:T	8	116393245	T	C	0.567197	0.291625	5.05245e-05	T	C	0.29421	0.053935	0.280485	1.11586e-05	C	T	T	0.147389	0.0903091	C	T	T	0.0971881	0.75734	Imputed	8:117405483	8	117405483	T	C	0.871936	1.01911	0.66405	T	C	0.160354	0.392772	0.188614	0.920075	C	T	T	0.107467	0.107802	C	T	T	0.123794
2:241791174	2:242730589	chr2:241791174:C:A	2	241791174	A	C	0.840232	0.724118	0.176419	A	C	0.171793	0.31092	0.177765	0.0693881	C	A	A	0.227107	0.184529	C	A	A	0.209031	0.99747	Imputed	2:242730589	2	242730589	A	C	0.819982	0.821418	0.449904	A	C	0.185004	0.283357	0.210328	0.349628	C	A	A	0.193801	0.178355	C	A	A	0.20279
9:111240575	9:114002855	chr9:111240575:A:G	9	111240575	G	A	0.759716	0.849353	0.13514	G	A	0.141962	0.0528917	0.149521	0.274823	A	G	G	0.3609	0.323762	A	G	G	0.386345	0.99469	Imputed	9:114002855	9	114002855	G	A	0.798524	1.16351	0.022219	G	A	0.106354	0.0343893	0.12476	0.224815	A	G	G	0.317281	0.354506	A	G	G	0.407206
9:111233195	9:113995475	chr9:111233195:C:T	9	111233195	T	C	0.76965	0.875309	0.17878	T	C	0.143179	0.0674583	0.150873	0.377388	C	T	T	0.359562	0.330084	C	T	T	0.388457	0.99066	Imputed	9:113995475	9	113995475	T	C	0.819054	1.1267	0.060562	T	C	0.106603	0.0611498	0.123878	0.335561	C	T	T	0.329227	0.357525	C	T	T	0.406995
17:34253212	17:32580231	chr17:34253212:T:A	17	34253212	A	T	0.997557	0.867655	0.707683	A	T	0.165514	0.98821	0.179256	0.428392	T	A	T	0.188385	0.209975	T	A	T	0.20852	0.98418	Imputed	17:32580231	17	32580231	A	T	1.08157	1.01777	0.834213	A	T	0.12988	0.54601	0.148293	0.905466	T	A	T	0.19151	0.189456	T	A	T	0.204011
9:111242541	9:114004821	chr9:111242541:A:G	9	111242541	G	A	0.748924	0.8393	0.108878	G	A	0.142322	0.0422111	0.149814	0.242255	A	G	G	0.362069	0.321963	A	G	G	0.387876	0.99985	Genotyped	9:114004821	9	114004821	G	A	0.802913	1.15931	0.026463	G	A	0.106253	0.0388372	0.124592	0.235437	A	G	G	0.316895	0.35397	A	G	G	0.405194
9:80115418	9:82730333	chr9:80115418:T:C	9	80115418	C	T	1.54295	1.82103	6.92417e-05	C	T	0.144914	0.00276422	0.150277	6.64469e-05	T	C	T	0.370038	0.24346	T	C	T	0.335584	0.98427	Imputed	9:82730333	9	82730333	C	T	0.923224	1.04281	0.720736	C	T	0.122647	0.514834	0.135903	0.757761	T	C	T	0.280626	0.272387	T	C	T	0.258796
18:44375152	18:41955117	chr18:44375152:T:C	18	44375152	C	T	1.09838	0.88961	0.697675	C	T	0.213706	0.660602	0.2103	0.578063	T	C	C	0.147169	0.132918	T	C	C	0.120691	0.97768	Imputed	18:41955117	18	41955117	C	T	1.02439	1.0027	0.987247	C	T	0.152195	0.874209	0.17026	0.987361	T	C	C	0.135186	0.133709	T	C	C	0.132156
13:67649962	13:68224094	chr13:67649962:C:G	13	67649962	G	C	0.863584	1.05187	0.564871	G	C	0.165204	0.374661	0.171355	0.767897	C	G	C	0.260496	0.250164	C	G	C	0.225209	0.96042	Imputed	13:68224094	13	68224094	G	C	0.975571	1.00256	0.977544	G	C	0.12273	0.840291	0.136333	0.985043	C	G	C	0.237627	0.238306	C	G	C	0.232901
7:109110602	7:108750659	chr7:109110602:A:G	7	109110602	G	A	0.81071	0.956746	0.807609	G	A	0.320878	0.513132	0.350796	0.899692	A	G	G	0.0488679	0.0477798	A	G	G	0.0566423	0.95678	Imputed	7:108750659	7	108750659	G	A	1.04424	0.39697	0.000214171	G	A	0.26851	0.871908	0.228502	5.27136e-05	A	G	G	0.103767	0.0472871	A	G	G	0.0434644
7:109110328	7:108750385	chr7:109110328:T:C	7	109110328	C	T	0.81071	0.956746	0.807609	C	T	0.320878	0.513132	0.350796	0.899692	T	C	C	0.0488679	0.0477826	T	C	C	0.0566423	0.95563	Imputed	7:108750385	7	108750385	C	T	0.997069	0.397061	0.000261787	C	T	0.264032	0.99113	0.228451	5.27357e-05	T	C	C	0.103726	0.0473379	T	C	C	0.0453858
12:52323838	12:52717622	chr12:52323838:G:T	12	52323838	T	G	0.989668	1.08972	0.818166	T	G	0.140133	0.940922	0.149075	0.564384	G	T	T	0.351321	0.367052	G	T	T	0.363981	0.9866	Imputed	12:52717622	12	52717622	T	G	1.05103	1.29379	0.117611	T	G	0.107475	0.643267	0.125956	0.0408608	G	T	T	0.307022	0.359301	G	T	T	0.351907
12:52323902	12:52717686	chr12:52323902:G:T	12	52323902	T	G	0.989668	1.08972	0.818166	T	G	0.140133	0.940922	0.149075	0.564384	G	T	T	0.351307	0.367053	G	T	T	0.363984	0.98658	Imputed	12:52717686	12	52717686	T	G	1.05103	1.29379	0.117611	T	G	0.107475	0.643267	0.125956	0.0408608	G	T	T	0.307011	0.359301	G	T	T	0.351907
9:111208426	9:113970706	chr9:111208426:A:C	9	111208426	C	A	0.82477	0.906597	0.400948	C	A	0.144671	0.182974	0.151247	0.516772	A	C	C	0.356762	0.333387	A	C	C	0.382203	0.98947	Imputed	9:113970706	9	113970706	C	A	0.823659	1.11533	0.081584	C	A	0.108017	0.0724948	0.125256	0.383508	A	C	C	0.335695	0.358623	A	C	C	0.406326
9:111208440	9:113970720	chr9:111208440:T:C	9	111208440	C	T	0.82477	0.906597	0.400948	C	T	0.144671	0.182974	0.151247	0.516772	T	C	C	0.356759	0.333387	T	C	C	0.382194	0.98911	Imputed	9:113970720	9	113970720	C	T	0.823659	1.11533	0.081584	C	T	0.108017	0.0724948	0.125256	0.383508	T	C	C	0.33567	0.358581	T	C	C	0.406332
5:173840261	5:173267264	chr5:173840261:G:A	5	173840261	A	G	0.960584	0.6219	0.022405	A	G	0.183558	0.82659	0.176434	0.00710057	G	A	A	0.236193	0.170211	G	A	A	0.178958	0.95895	Imputed	5:173267264	5	173267264	A	G	0.587112	0.830732	0.000141163	A	G	0.125493	2.19964e-05	0.14794	0.210012	G	A	A	0.205983	0.178396	G	A	A	0.269461
7:524446	7:564083	chr7:524446:T:C	7	524446	C	T	1.06553	2.53268	7.32622e-05	C	T	0.177295	0.720331	0.235425	7.90579e-05	T	C	C	0.0893967	0.186985	T	C	C	0.179112	0.98765	Imputed	7:564083	7	564083	C	T	1.20823	1.21028	0.732745	C	T	0.28843	0.511949	0.337486	0.571727	T	C	C	0.172913	0.1739	T	C	C	0.142913
7:524459	7:564096	chr7:524459:G:A	7	524459	A	G	1.06553	2.53268	7.32622e-05	A	G	0.177295	0.720331	0.235425	7.90579e-05	G	A	A	0.0893967	0.186985	G	A	A	0.179106	0.98776	Imputed	7:564096	7	564096	A	G	1.20823	1.21028	0.732745	A	G	0.28843	0.511949	0.337486	0.571727	G	A	A	0.172905	0.173907	G	A	A	0.142912
1:108024018	1:108566640	chr1:108024018:G:T	1	108024018	T	G	1.79452	1.43436	0.000133982	T	G	0.148833	8.53715e-05	0.150957	0.0168698	G	T	T	0.320435	0.407462	G	T	T	0.271725	0.97867	Imputed	NA			NA	NA				NA	NA					NA	NA	NA			NA	NA	NA
12:52398346	12:52792130	chr12:52398346:A:G	12	52398346	G	A	1.05661	1.08446	0.82002	G	A	0.13335	0.679658	0.140077	0.562691	A	G	G	0.472172	0.497888	A	G	G	0.481131	0.98552	Imputed	12:52792130	12	52792130	G	A	1.05394	1.22489	0.21105	G	A	0.101691	0.605449	0.115604	0.079306	A	G	G	0.432451	0.482508	A	G	G	0.470358
9:111234561	9:113996841	chr9:111234561:A:G	9	111234561	G	A	0.772219	0.878396	0.187546	G	A	0.14322	0.0711025	0.150931	0.390312	A	G	G	0.359593	0.330085	A	G	G	0.388466	0.99077	Imputed	9:113996841	9	113996841	G	A	0.818588	1.12575	0.060334	G	A	0.106577	0.0603526	0.123842	0.338845	A	G	G	0.328989	0.35769	A	G	G	0.407009
11:62917758	11:62685230	chr11:62917758:C:A	11	62917758	A	C	0.898094	0.698511	0.108557	A	C	0.158297	0.49715	0.173102	0.038191	C	A	C	0.249403	0.300968	C	A	C	0.285808	0.93114	Imputed	11:62685230	11	62685230	A	C	1.07077	1.76292	2.95883e-05	A	C	0.11765	0.561105	0.124509	5.27151e-06	C	A	C	0.3812	0.25585	C	A	C	0.268885
8:16321935	8:16179444	chr8:16321935:G:A	8	16321935	A	G	1.03088	1.03767	0.990569	A	G	0.294469	0.917739	0.3151	0.90659	G	A	A	0.0528619	0.0552207	G	A	A	0.0543487	0.98747	Imputed	8:16179444	8	16179444	A	G	0.890595	0.385098	2.70523e-05	A	G	0.22324	0.603748	0.204753	3.15391e-06	G	A	A	0.12658	0.0570279	G	A	A	0.0638501
8:16321143	8:16178652	chr8:16321143:G:A	8	16321143	A	G	0.917532	0.894222	0.919485	A	G	0.292979	0.768934	0.31367	0.721519	G	A	G	0.0620692	0.0670838	G	A	G	0.0636578	0.86714	Imputed	8:16178652	8	16178652	A	G	1.06868	2.42269	6.51808e-05	A	G	0.217734	0.760304	0.199873	9.54686e-06	G	A	G	0.130285	0.0627126	G	A	G	0.0668823
14:86476783	14:86943127	chr14:86476783:T:A	14	86476783	A	T	0.555018	0.670287	0.000105373	A	T	0.148053	6.98957e-05	0.151521	0.0082854	T	A	A	0.444987	0.357269	T	A	A	0.473001	0.96686	Imputed	14:86943127	14	86943127	A	T	0.930161	0.802123	0.197375	A	T	0.112152	0.518584	0.123127	0.0733292	T	A	A	0.427203	0.376418	T	A	A	0.397609
20:53194847	20:51811386	chr20:53194847:G:A	20	53194847	A	G	0.866899	0.854782	0.412549	A	G	0.136286	0.294622	0.142381	0.270447	G	A	A	0.465559	0.439306	G	A	A	0.473085	0.97823	Imputed	20:51811386	20	51811386	A	G	1.01479	1.15346	0.477034	A	G	0.104212	0.888003	0.118436	0.228026	G	A	A	0.446994	0.481456	G	A	A	0.46955
10:108598752	10:110358510	chr10:108598752:T:C	10	108598752	C	T	1.31051	1.74489	0.280974	C	T	0.330445	0.41316	0.3803	0.143242	T	C	C	0.0309103	0.0530812	T	C	C	0.046582	0.95666	Imputed	10:110358510	10	110358510	C	T	0.849415	0.668231	0.372894	C	T	0.272891	0.549794	0.284735	0.156839	T	C	C	0.0625716	0.050755	T	C	C	0.0541494
16:86318150	16:86351756	chr16:86318150:G:C	16	86318150	C	G	0.945027	0.827076	0.977145	C	G	0.871916	0.948295	0.873593	0.827951	G	C	C	0.00964818	0.00586598	G	C	C	0.00724543	0.95308	Imputed	16:86351756	16	86351756	C	G	1.3972	0.14996	8.28418e-05	C	G	0.796821	0.674663	0.470406	5.49489e-05	G	C	C	0.0324191	0.00584105	G	C	C	0.00528473
5:117848618	5:117184313	chr5:117848618:G:A	5	117848618	A	G	0.875918	0.639405	0.025222	A	G	0.162947	0.416194	0.163691	0.00629343	G	A	A	0.266142	0.190113	G	A	A	0.21126	0.99069	Imputed	5:117184313	5	117184313	A	G	0.806142	0.812853	0.128058	A	G	0.12488	0.0844156	0.138893	0.135742	G	A	A	0.234952	0.199288	G	A	A	0.232497
5:117834414	5:117170109	chr5:117834414:C:G	5	117834414	G	C	0.859603	0.633128	0.020097	G	C	0.161459	0.348769	0.162494	0.00490954	C	G	G	0.273714	0.196175	C	G	G	0.220403	0.99185	Imputed	5:117170109	5	117170109	G	C	0.862257	0.835861	0.282229	G	C	0.123079	0.228544	0.135761	0.186616	C	G	G	0.245643	0.211878	C	G	G	0.238603
12:52317840	12:52711624	chr12:52317840:C:T	12	52317840	T	C	0.965861	1.03602	0.913358	T	C	0.135609	0.797843	0.143926	0.805808	C	T	T	0.40399	0.411253	C	T	T	0.419722	0.99101	Imputed	12:52711624	12	52711624	T	C	1.05797	1.26941	0.142925	T	C	0.105875	0.594585	0.121959	0.0504653	C	T	T	0.353946	0.409009	C	T	T	0.399356
4:18801879	4:18803502	chr4:18801879:T:C	4	18801879	C	T	0.981788	1.22112	0.650831	C	T	0.213976	0.931547	0.236944	0.399172	T	C	C	0.0970213	0.117652	T	C	C	0.115161	0.98376	Imputed	4:18803502	4	18803502	C	T	0.964821	0.829214	0.591884	C	T	0.170375	0.833514	0.180705	0.300031	T	C	C	0.124259	0.10321	T	C	C	0.109917
2:22378080	2:22600952	chr2:22378080:G:T	2	22378080	T	G	0.924844	0.545617	0.000148164	T	G	0.141627	0.581179	0.148264	4.38493e-05	G	T	T	0.487605	0.351345	G	T	T	0.373748	0.98514	Imputed	2:22600952	2	22600952	T	G	1.04257	1.04863	0.888178	T	G	0.109376	0.703068	0.123376	0.700307	G	T	T	0.379274	0.380869	G	T	T	0.373678
11:12096324	11:12117871	chr11:12096324:G:C	11	12096324	C	G	0.929567	0.83469	0.506481	C	G	0.147237	0.61986	0.15686	0.24934	G	C	G	0.341573	0.37338	G	C	G	0.352251	0.92686	Imputed	11:12117871	11	12117871	C	G	1.06098	0.570119	8.75304e-05	C	G	0.116916	0.612678	0.143373	8.88322e-05	G	C	G	0.280968	0.376138	G	C	G	0.402876
12:52316096	12:52709880	chr12:52316096:A:G	12	52316096	G	A	0.960451	1.03077	0.90985	G	A	0.135441	0.765755	0.143775	0.833069	A	G	G	0.40399	0.409817	A	G	G	0.419612	0.99084	Imputed	12:52709880	12	52709880	G	A	1.0619	1.26368	0.153385	G	A	0.105989	0.570922	0.121996	0.0550718	A	G	G	0.354051	0.408165	A	G	G	0.397275
12:52316099	12:52709883	chr12:52316099:T:C	12	52316099	C	T	0.960451	1.03077	0.90985	C	T	0.135441	0.765755	0.143775	0.833069	T	C	C	0.403993	0.409824	T	C	C	0.419631	0.99085	Imputed	12:52709883	12	52709883	C	T	1.0619	1.26368	0.153385	C	T	0.105989	0.570922	0.121996	0.0550718	T	C	C	0.354051	0.408174	T	C	C	0.397376
1:46466604	1:46932276	chr1:46466604:A:G	1	46466604	G	A	0.890234	0.834514	0.804242	G	A	0.282025	0.680139	0.288763	0.530996	A	G	G	0.0655587	0.0541553	A	G	G	0.0606061	0.99893	Genotyped	1:46932276	1	46932276	G	A	0.462723	0.35123	2.38206e-05	G	A	0.237572	0.0011796	0.244762	1.91286e-05	A	G	G	0.0862823	0.0404794	A	G	G	0.0707534
8:16314960	8:16172469	chr8:16314960:C:T	8	16314960	T	C	0.969934	0.951906	0.986024	T	C	0.294652	0.917484	0.31516	0.875723	C	T	C	0.061483	0.0641297	C	T	C	0.0635942	0.86527	Imputed	8:16172469	8	16172469	T	C	1.08649	2.45946	5.16448e-05	T	C	0.218084	0.703663	0.200232	6.97292e-06	C	T	C	0.129678	0.0597535	C	T	C	0.0656142
8:16315230	8:16172739	chr8:16315230:T:C	8	16315230	C	T	0.969934	0.951906	0.986024	C	T	0.294652	0.917484	0.31516	0.875723	T	C	T	0.0614523	0.0641694	T	C	T	0.0636639	0.86648	Imputed	8:16172739	8	16172739	C	T	1.08649	2.45946	5.16448e-05	C	T	0.218084	0.703663	0.200232	6.97292e-06	T	C	T	0.129657	0.0597535	T	C	T	0.0655928
16:58633117	16:58667021	chr16:58633117:T:C	16	58633117	C	T	0.970126	0.930492	0.901193	C	T	0.150961	0.840772	0.160032	0.652586	T	C	T	0.254484	0.269985	T	C	T	0.265566	0.97433	Imputed	16:58667021	16	58667021	C	T	1.00368	1.09679	0.794089	C	T	0.125969	0.976705	0.138182	0.503763	T	C	T	0.249142	0.234982	T	C	T	0.239922
12:52322092	12:52715876	chr12:52322092:T:C	12	52322092	C	T	0.987736	1.0872	0.823144	C	T	0.140112	0.929818	0.149041	0.574826	T	C	C	0.351342	0.365827	T	C	C	0.363942	0.98649	Imputed	12:52715876	12	52715876	C	T	1.05103	1.29379	0.117611	C	T	0.107475	0.643267	0.125956	0.0408608	T	C	C	0.30727	0.359244	T	C	C	0.351901
7:19730099	7:19769722	chr7:19730099:A:T	7	19730099	T	A	0.447249	0.371513	5.04124e-05	T	A	0.244442	0.000995689	0.246487	5.89105e-05	A	T	T	0.132741	0.0566195	A	T	T	0.11183	0.98947	Imputed	7:19769722	7	19769722	T	A	1.50478	0.908659	0.050568	T	A	0.191675	0.0330091	0.184653	0.60395	A	T	T	0.118938	0.109049	A	T	T	0.0765571
12:52325469	12:52719253	chr12:52325469:C:A	12	52325469	A	C	0.989668	1.08972	0.818166	A	C	0.140133	0.940922	0.149075	0.564384	C	A	A	0.351297	0.367046	C	A	A	0.363945	0.9866	Imputed	12:52719253	12	52719253	A	C	1.05103	1.29379	0.117611	A	C	0.107475	0.643267	0.125956	0.0408608	C	A	A	0.306797	0.359315	C	A	A	0.351909
12:52314189	12:52707973	chr12:52314189:C:G	12	52314189	G	C	0.960451	1.03077	0.90985	G	C	0.135441	0.765755	0.143775	0.833069	C	G	G	0.403928	0.409717	C	G	G	0.419719	0.99061	Imputed	12:52707973	12	52707973	G	C	1.06129	1.27017	0.140776	G	C	0.106014	0.574719	0.121865	0.0497124	C	G	G	0.354054	0.408606	C	G	G	0.398221
8:16322771	8:16180280	chr8:16322771:A:G	8	16322771	G	A	0.969934	0.951906	0.986024	G	A	0.294652	0.917484	0.31516	0.875723	A	G	A	0.0619242	0.064137	A	G	A	0.0636092	0.86966	Imputed	8:16180280	8	16180280	G	A	1.08652	2.36708	0.000145895	G	A	0.217925	0.703378	0.202204	2.0321e-05	A	G	A	0.129277	0.0606127	A	G	A	0.0660187
1:222105321	1:222278663	chr1:222105321:G:A	1	222105321	A	G	0.768959	0.317548	0.00011484	A	G	0.307269	0.392547	0.270589	2.24145e-05	G	A	A	0.126379	0.0504659	G	A	A	0.0584574	0.97932	Imputed	1:222278663	1	222278663	A	G	0.937473	0.8408	0.699039	A	G	0.192212	0.736932	0.204852	0.397291	G	A	A	0.0895542	0.0773259	G	A	A	0.0812295
1:7008964	1:7069024	chr1:7008964:A:G	1	7008964	G	A	1.09204	0.914114	0.591099	G	A	0.142829	0.537617	0.151563	0.55352	A	G	A	0.38773	0.416035	A	G	A	0.434721	0.99162	Imputed	1:7069024	1	7069024	G	A	0.80608	0.627417	0.000201392	G	A	0.104007	0.0382026	0.119782	9.95869e-05	A	G	A	0.370276	0.483715	A	G	A	0.430727
2:205395930	2:206260654	chr2:205395930:G:A	2	205395930	A	G	1.04217	0.776789	0.605964	A	G	0.285184	0.884841	0.276921	0.361703	G	A	A	0.0809549	0.0667804	G	A	A	0.0663215	0.93659	Imputed	2:206260654	2	206260654	A	G	0.82028	0.394778	0.000523002	A	G	0.261935	0.449451	0.233706	6.98102e-05	G	A	A	0.0973664	0.0550215	G	A	A	0.0526902
16:58632808	16:58666712	chr16:58632808:T:G	16	58632808	G	T	0.956395	0.925093	0.877235	G	T	0.151415	0.768412	0.159931	0.62637	T	G	T	0.254529	0.271378	T	G	T	0.264127	0.97497	Imputed	16:58666712	16	58666712	G	T	1.0124	1.09969	0.789257	G	T	0.125625	0.921859	0.138201	0.491701	T	G	T	0.249234	0.235015	T	G	T	0.240723
1:7019003	1:7079063	chr1:7019003:T:C	1	7019003	C	T	1.12549	0.957053	0.604064	C	T	0.143007	0.408424	0.151788	0.77243	T	C	T	0.392002	0.416973	T	C	T	0.438521	0.98774	Imputed	1:7079063	1	7079063	C	T	0.782391	0.618544	8.20062e-05	C	T	0.103637	0.0178903	0.119496	5.81696e-05	T	C	T	0.370251	0.486897	T	C	T	0.426514
7:109128022	7:108768079	chr7:109128022:G:A	7	109128022	A	G	0.83557	1.05198	0.810161	A	G	0.318995	0.573334	0.35776	0.887355	G	A	A	0.0440756	0.0452621	G	A	A	0.0514758	0.99402	Imputed	7:108768079	7	108768079	A	G	1.03456	0.391224	0.00032974	A	G	0.282049	0.904107	0.237957	8.01727e-05	G	A	A	0.0909378	0.0411522	G	A	A	0.0366106
5:117798373	5:117134068	chr5:117798373:C:T	5	117798373	T	C	0.865173	0.622689	0.018384	T	C	0.165311	0.380987	0.166461	0.00443061	C	T	T	0.273025	0.191872	C	T	T	0.211815	0.98726	Imputed	5:117134068	5	117134068	T	C	0.83527	0.849169	0.250739	T	C	0.124574	0.14848	0.138928	0.239259	C	T	T	0.234078	0.199955	C	T	T	0.229124
6:162601055	6:163022087	chr6:162601055:A:C	6	162601055	C	A	0.855234	1.07099	0.366075	C	A	0.138092	0.25745	0.147669	0.642348	A	C	C	0.325773	0.343767	A	C	C	0.376521	0.9869	Imputed	6:163022087	6	163022087	C	A	1.0156	0.922073	0.756712	C	A	0.107449	0.885482	0.119728	0.498005	A	C	C	0.356696	0.338252	A	C	C	0.340742
6:162602129	6:163023161	chr6:162602129:G:C	6	162602129	C	G	0.855234	1.07099	0.366075	C	G	0.138092	0.25745	0.147669	0.642348	G	C	C	0.32579	0.343764	G	C	C	0.37653	0.98648	Imputed	6:163023161	6	163023161	C	G	1.0156	0.922073	0.756712	C	G	0.107449	0.885482	0.119728	0.498005	G	C	C	0.35672	0.3382	G	C	C	0.340647
6:162601773	6:163022805	chr6:162601773:A:G	6	162601773	G	A	0.855234	1.07099	0.366075	G	A	0.138092	0.25745	0.147669	0.642348	A	G	G	0.325776	0.343769	A	G	G	0.376521	0.98688	Imputed	6:163022805	6	163022805	G	A	1.0156	0.922073	0.756712	G	A	0.107449	0.885482	0.119728	0.498005	A	G	G	0.356701	0.338205	A	G	G	0.340674
7:109128048	7:108768105	chr7:109128048:G:A	7	109128048	A	G	0.83557	1.05198	0.810161	A	G	0.318995	0.573334	0.35776	0.887355	G	A	A	0.0440756	0.045265	G	A	A	0.0514758	0.99416	Imputed	7:108768105	7	108768105	A	G	1.03545	0.391461	0.000331298	A	G	0.282069	0.901699	0.237935	8.09078e-05	G	A	A	0.090946	0.0411769	G	A	A	0.0365889
18:44385258	18:41965223	chr18:44385258:G:A	18	44385258	A	G	1.05692	0.861656	0.696049	A	G	0.215811	0.79757	0.213937	0.486432	G	A	A	0.149562	0.132107	G	A	A	0.120985	0.97148	Imputed	18:41965223	18	41965223	A	G	1.06315	1.06924	0.892518	A	G	0.160913	0.703541	0.182723	0.714083	G	A	A	0.135651	0.131706	G	A	A	0.127689
18:9081187	18:9081185	chr18:9081187:T:G	18	9081187	G	T	0.947329	0.909883	0.855606	G	T	0.167843	0.747167	0.178442	0.596635	T	G	T	0.1793	0.196614	T	G	T	0.187882	0.99898	Genotyped	18:9081185	18	9081185	G	T	0.971129	1.0564	0.899437	G	T	0.140894	0.835285	0.156579	0.726018	T	G	T	0.183797	0.179874	T	G	T	0.176241
9:111242821	9:114005101	chr9:111242821:G:C	9	111242821	C	G	0.748924	0.8393	0.108878	C	G	0.142322	0.0422111	0.149814	0.242255	G	C	C	0.361186	0.320846	G	C	C	0.386527	0.99558	Imputed	9:114005101	9	114005101	C	G	0.802353	1.15821	0.026315	C	G	0.106233	0.0381858	0.124559	0.238326	G	C	C	0.316727	0.353673	G	C	C	0.405052
12:52316525	12:52710309	chr12:52316525:G:A	12	52316525	A	G	0.960451	1.03077	0.90985	A	G	0.135441	0.765755	0.143775	0.833069	G	A	A	0.403989	0.409825	G	A	A	0.419722	0.99073	Imputed	12:52710309	12	52710309	A	G	1.06513	1.26672	0.14701	A	G	0.106119	0.552125	0.12198	0.0525911	G	A	A	0.353976	0.408803	G	A	A	0.398803
11:118650844	11:118521549	chr11:118650844:A:G	11	118650844	G	A	0.670201	0.825313	0.014331	G	A	0.14134	0.00463571	0.14407	0.182654	A	G	A	0.365517	0.411681	A	G	A	0.318182	1	Genotyped	11:118521549	11	118521549	A	G	1.60035	1.25748	6.33612e-05	A	G	0.111269	2.37876e-05	0.12165	0.0596478	G	A	A	0.389189	0.442421	G	A	A	0.337945
16:58601329	16:58635233	chr16:58601329:G:C	16	58601329	C	G	1.06025	0.936789	0.792308	C	G	0.148956	0.694477	0.159514	0.682284	G	C	G	0.261306	0.274555	G	C	G	0.286751	0.98113	Imputed	16:58635233	16	58635233	C	G	0.989198	1.07459	0.845791	C	G	0.121727	0.928908	0.134294	0.59218	G	C	G	0.257985	0.246475	G	C	G	0.247331
16:58601258	16:58635162	chr16:58601258:T:C	16	58601258	C	T	1.06025	0.936789	0.792308	C	T	0.148956	0.694477	0.159514	0.682284	T	C	T	0.261275	0.274537	T	C	T	0.286721	0.981	Imputed	16:58635162	16	58635162	C	T	0.989198	1.07459	0.845791	C	T	0.121727	0.928908	0.134294	0.59218	T	C	T	0.257972	0.246472	T	C	T	0.247329
12:52316318	12:52710102	chr12:52316318:C:T	12	52316318	T	C	0.960451	1.03077	0.90985	T	C	0.135441	0.765755	0.143775	0.833069	C	T	T	0.403965	0.409814	C	T	T	0.419695	0.99097	Imputed	12:52710102	12	52710102	T	C	1.05549	1.26645	0.148436	T	C	0.105831	0.609824	0.121916	0.0526818	C	T	T	0.354054	0.408892	C	T	T	0.399209
12:52316931	12:52710715	chr12:52316931:G:A	12	52316931	A	G	0.960451	1.03077	0.90985	A	G	0.135441	0.765755	0.143775	0.833069	G	A	A	0.403982	0.409827	G	A	A	0.419721	0.99103	Imputed	12:52710715	12	52710715	A	G	1.05549	1.26645	0.148436	A	G	0.105831	0.609824	0.121916	0.0526818	G	A	A	0.354054	0.408892	G	A	A	0.399209
12:52316253	12:52710037	chr12:52316253:A:G	12	52316253	G	A	0.960451	1.03077	0.90985	G	A	0.135441	0.765755	0.143775	0.833069	A	G	G	0.403935	0.4098	A	G	G	0.4197	0.99065	Imputed	12:52710037	12	52710037	G	A	1.05549	1.26645	0.148436	G	A	0.105831	0.609824	0.121916	0.0526818	A	G	G	0.354054	0.408891	A	G	G	0.399134
12:52317632	12:52711416	chr12:52317632:A:G	12	52317632	G	A	0.960451	1.03077	0.90985	G	A	0.135441	0.765755	0.143775	0.833069	A	G	G	0.403983	0.409825	A	G	G	0.419718	0.991	Imputed	12:52711416	12	52711416	G	A	1.05797	1.26941	0.142925	G	A	0.105875	0.594585	0.121959	0.0504653	A	G	G	0.353989	0.408956	A	G	G	0.399285
12:52317992	12:52711776	chr12:52317992:G:A	12	52317992	A	G	0.958635	1.02726	0.912124	A	G	0.135864	0.755852	0.144226	0.852087	G	A	A	0.40391	0.41092	G	A	A	0.419655	0.99065	Imputed	12:52711776	12	52711776	A	G	1.05797	1.26941	0.142925	A	G	0.105875	0.594585	0.121959	0.0504653	G	A	A	0.353919	0.409041	G	A	A	0.399393
8:16324981	8:16182490	chr8:16324981:T:C	8	16324981	C	T	1.01958	1.18747	0.895243	C	T	0.333912	0.95368	0.375608	0.647344	T	C	C	0.0371344	0.0425342	T	C	C	0.0422728	0.99123	Imputed	8:16182490	8	16182490	C	T	0.837305	0.386908	0.0004787	C	T	0.254519	0.485391	0.235872	5.67886e-05	T	C	C	0.0993121	0.0437189	T	C	C	0.0518916
12:52315645	12:52709429	chr12:52315645:A:G	12	52315645	G	A	0.960451	1.03077	0.90985	G	A	0.135441	0.765755	0.143775	0.833069	A	G	G	0.403934	0.409828	A	G	G	0.419725	0.99094	Imputed	12:52709429	12	52709429	G	A	1.05713	1.26617	0.148566	G	A	0.105977	0.600091	0.12186	0.0527924	A	G	G	0.354051	0.408808	A	G	G	0.398251
12:52316462	12:52710246	chr12:52316462:T:C	12	52316462	C	T	0.960451	1.03077	0.90985	C	T	0.135441	0.765755	0.143775	0.833069	T	C	C	0.404017	0.409827	T	C	C	0.41971	0.99096	Imputed	12:52710246	12	52710246	C	T	1.05477	1.26541	0.150289	C	T	0.105804	0.614275	0.121881	0.0534364	T	C	C	0.354032	0.40844	T	C	C	0.399208
16:58632960	16:58666864	chr16:58632960:A:G	16	58632960	G	A	0.963685	0.924237	0.880959	G	A	0.150998	0.806475	0.160087	0.622612	A	G	A	0.254519	0.27113	A	G	A	0.265581	0.97514	Imputed	16:58666864	16	58666864	G	A	1.01037	1.09697	0.798206	G	A	0.12565	0.934538	0.138248	0.503212	A	G	A	0.249248	0.235015	A	G	A	0.240747
11:12096267	11:12117814	chr11:12096267:T:C	11	12096267	C	T	0.969065	0.957725	0.949484	C	T	0.142565	0.825548	0.148427	0.771037	T	C	T	0.455687	0.458673	T	C	T	0.444055	0.94224	Imputed	11:12117814	11	12117814	C	T	1.02294	0.592986	7.33757e-05	C	T	0.111631	0.839	0.127797	4.32884e-05	T	C	T	0.365368	0.481077	T	C	T	0.50047
6:117792023	6:118113186	chr6:117792023:G:A	6	117792023	A	G	0.557948	0.744995	0.000130342	A	G	0.141851	3.89905e-05	0.147266	0.0456142	G	A	A	0.456884	0.381929	G	A	A	0.524148	0.9615	Imputed	6:118113186	6	118113186	A	G	1.06337	0.833998	0.189702	A	G	0.105564	0.560524	0.118132	0.124385	G	A	A	0.483806	0.440128	G	A	A	0.426949
12:52322738	12:52716522	chr12:52322738:G:A	12	52322738	A	G	0.982	1.08184	0.831019	A	G	0.140443	0.897093	0.149368	0.598458	G	A	A	0.351355	0.367039	G	A	A	0.363954	0.98675	Imputed	12:52716522	12	52716522	A	G	1.05103	1.29379	0.117611	A	G	0.107475	0.643267	0.125956	0.0408608	G	A	A	0.307186	0.359287	G	A	A	0.351905
8:116396904	8:117409142	chr8:116396904:C:T	8	116396904	T	C	0.567197	0.291625	5.05245e-05	T	C	0.29421	0.053935	0.280485	1.11586e-05	C	T	T	0.147323	0.0903104	C	T	T	0.0971911	0.75745	Imputed	8:117409142	8	117409142	T	C	0.866896	1.02684	0.63034	T	C	0.15961	0.370837	0.18874	0.888412	C	T	T	0.107648	0.107934	C	T	T	0.12605
16:58602967	16:58636871	chr16:58602967:G:A	16	58602967	A	G	1.06025	0.936789	0.792308	A	G	0.148956	0.694477	0.159514	0.682284	G	A	G	0.261306	0.274567	G	A	G	0.286751	0.98112	Imputed	16:58636871	16	58636871	A	G	0.989198	1.07459	0.845791	A	G	0.121727	0.928908	0.134294	0.59218	G	A	G	0.258072	0.246592	G	A	G	0.247364
6:37739996	6:37707772	chr6:37739996:A:G	6	37739996	G	A	0.517163	0.391411	6.10495e-06	G	A	0.204102	0.00123474	0.203814	4.17985e-06	A	G	G	0.197245	0.0872961	A	G	G	0.159189	0.97257	Imputed	6:37707772	6	37707772	G	A	1.09145	1.06127	0.844553	G	A	0.161877	0.588791	0.181294	0.742894	A	G	G	0.139661	0.139297	A	G	G	0.136123
5:117775849	5:117111544	chr5:117775849:A:G	5	117775849	G	A	0.870194	0.653609	0.043406	G	A	0.166346	0.403243	0.168563	0.0116434	A	G	G	0.271238	0.192195	A	G	G	0.210234	0.9783	Imputed	5:117111544	5	117111544	G	A	0.815639	0.837195	0.177223	G	A	0.124425	0.101464	0.137846	0.197359	A	G	G	0.232916	0.201767	A	G	G	0.232077
11:118630582	11:118501299	chr11:118630582:A:G	11	118630582	G	A	0.665757	0.830564	0.012748	G	A	0.14132	0.00399215	0.143734	0.196489	A	G	A	0.365517	0.410256	A	G	A	0.31513	0.99999	Genotyped	11:118501299	11	118501299	A	G	1.6016	1.27297	5.69615e-05	A	G	0.111384	2.35098e-05	0.121893	0.0477025	G	A	A	0.386486	0.441963	G	A	A	0.337945
11:118639844	11:118510562	chr11:118639844:A:G	11	118639844	G	A	0.661338	0.825323	0.011024	G	A	0.141506	0.00347722	0.143928	0.182247	A	G	A	0.365517	0.411681	A	G	A	0.315152	1	Genotyped	11:118510562	11	118510562	A	G	1.6016	1.27297	5.69615e-05	A	G	0.111384	2.35098e-05	0.121893	0.0477025	G	A	A	0.386486	0.44181	G	A	A	0.337945
2:241788683	2:242728098	chr2:241788683:C:T	2	241788683	T	C	0.870375	0.748492	0.252695	T	C	0.170838	0.41642	0.176795	0.101298	C	T	T	0.227586	0.188034	C	T	T	0.209091	1	Genotyped	2:242728098	2	242728098	T	C	0.827393	0.821099	0.470027	T	C	0.185999	0.308352	0.210258	0.348516	C	T	T	0.194306	0.17818	C	T	T	0.203553
2:241788833	2:242728248	chr2:241788833:G:A	2	241788833	A	G	0.870375	0.748492	0.252695	A	G	0.170838	0.41642	0.176795	0.101298	G	A	A	0.227586	0.188034	G	A	A	0.209091	0.99999	Genotyped	2:242728248	2	242728248	A	G	0.813737	0.821526	0.433892	A	G	0.185118	0.265519	0.210348	0.349995	G	A	A	0.194261	0.178176	G	A	A	0.203416
1:46466795	1:46932467	chr1:46466795:T:C	1	46466795	C	T	0.913741	0.854221	0.852483	C	T	0.281079	0.74826	0.287812	0.584063	T	C	C	0.0655034	0.0554331	T	C	C	0.0604879	0.99736	Imputed	1:46932467	1	46932467	C	T	0.462723	0.35123	2.38206e-05	C	T	0.237572	0.0011796	0.244762	1.91286e-05	T	C	C	0.0864956	0.0405092	T	C	C	0.0707892
12:52321579	12:52715363	chr12:52321579:C:T	12	52321579	T	C	0.989668	1.08972	0.818166	T	C	0.140133	0.940922	0.149075	0.564384	C	T	T	0.351362	0.367084	C	T	T	0.363906	0.98674	Imputed	12:52715363	12	52715363	T	C	1.05022	1.28742	0.12631	T	C	0.107498	0.648503	0.125617	0.044306	C	T	T	0.30744	0.35913	C	T	T	0.351909
6:162565518	6:162986550	chr6:162565518:T:C	6	162565518	C	T	0.894775	1.09651	0.472149	C	T	0.137119	0.417454	0.147212	0.53142	T	C	C	0.325618	0.346866	T	C	C	0.37351	0.98912	Imputed	6:162986550	6	162986550	C	T	0.995509	0.909472	0.72375	C	T	0.107431	0.966579	0.119884	0.428641	T	C	C	0.356371	0.338129	T	C	C	0.342973
6:162565519	6:162986551	chr6:162565519:A:G	6	162565519	G	A	0.894775	1.09651	0.472149	G	A	0.137119	0.417454	0.147212	0.53142	A	G	G	0.325618	0.346868	A	G	G	0.373503	0.9892	Imputed	6:162986551	6	162986551	G	A	1.00163	0.909723	0.717295	G	A	0.107317	0.987925	0.119857	0.429877	A	G	G	0.356368	0.338114	A	G	G	0.342485
18:44340977	18:41920942	chr18:44340977:C:T	18	44340977	T	C	1.11348	0.903025	0.691021	T	C	0.208267	0.605764	0.206611	0.621515	C	T	T	0.147493	0.131852	C	T	T	0.120364	0.99279	Imputed	18:41920942	18	41920942	T	C	1.09006	1.01206	0.857456	T	C	0.157419	0.583833	0.172831	0.944719	C	T	T	0.133472	0.13274	C	T	T	0.127253
12:52395144	12:52788928	chr12:52395144:G:A	12	52395144	A	G	1.05595	1.08406	0.822643	A	G	0.1336	0.683648	0.140193	0.564811	G	A	A	0.475807	0.50065	G	A	A	0.486476	0.98599	Imputed	12:52788928	12	52788928	A	G	1.04846	1.21432	0.240398	A	G	0.101797	0.64202	0.115471	0.092636	G	A	A	0.435146	0.48362	G	A	A	0.473814
12:52395414	12:52789198	chr12:52395414:C:A	12	52395414	A	C	1.05595	1.08406	0.822643	A	C	0.1336	0.683648	0.140193	0.564811	C	A	A	0.475824	0.500659	C	A	A	0.486416	0.98594	Imputed	12:52789198	12	52789198	A	C	1.04846	1.21432	0.240398	A	C	0.101797	0.64202	0.115471	0.092636	C	A	A	0.435135	0.483586	C	A	A	0.473676
12:52395424	12:52789208	chr12:52395424:T:C	12	52395424	C	T	1.05595	1.08406	0.822643	C	T	0.1336	0.683648	0.140193	0.564811	T	C	C	0.47583	0.500659	T	C	C	0.486419	0.9861	Imputed	12:52789208	12	52789208	C	T	1.04846	1.21432	0.240398	C	T	0.101797	0.64202	0.115471	0.092636	T	C	C	0.435135	0.483586	T	C	C	0.473609
12:52395356	12:52789140	chr12:52395356:T:C	12	52395356	C	T	1.05595	1.08406	0.822643	C	T	0.1336	0.683648	0.140193	0.564811	T	C	C	0.47582	0.500655	T	C	C	0.48641	0.98595	Imputed	12:52789140	12	52789140	C	T	1.04846	1.21432	0.240398	C	T	0.101797	0.64202	0.115471	0.092636	T	C	C	0.435143	0.483619	T	C	C	0.473751
1:222103894	1:222277236	chr1:222103894:C:A	1	222103894	A	C	0.768959	0.317548	0.00011484	A	C	0.307269	0.392547	0.270589	2.24145e-05	C	A	A	0.126383	0.0504674	C	A	A	0.0584604	0.97918	Imputed	1:222277236	1	222277236	A	C	0.917827	0.855596	0.725357	A	C	0.188924	0.649926	0.204836	0.446433	C	A	A	0.0891918	0.0772609	C	A	A	0.0810316
2:22374255	2:22597127	chr2:22374255:C:T	2	22374255	T	C	0.9624	0.542203	0.000110701	T	C	0.143411	0.789284	0.149619	4.29241e-05	C	T	T	0.481871	0.347679	C	T	T	0.357513	0.98641	Imputed	2:22597127	2	22597127	T	C	1.11693	1.06751	0.584581	T	C	0.111464	0.321144	0.12474	0.600444	C	T	T	0.362686	0.367724	C	T	T	0.353703
2:205407230	2:206271954	chr2:205407230:A:G	2	205407230	G	A	1.16951	0.834786	0.559147	G	A	0.266185	0.556362	0.261445	0.489754	A	G	G	0.0991825	0.0801578	A	G	G	0.0689964	0.93127	Imputed	2:206271954	2	206271954	G	A	0.616559	0.360077	0.000395925	G	A	0.264734	0.0677376	0.254371	5.93095e-05	A	G	G	0.0978595	0.0578103	A	G	G	0.0635641
17:11613568	17:11516885	chr17:11613568:G:A	17	11613568	A	G	1.15827	1.29103	0.240439	A	G	0.150176	0.32788	0.159574	0.109435	G	A	A	0.349084	0.417346	G	A	A	0.390437	0.94437	Imputed	17:11516885	17	11516885	A	G	0.790156	0.568425	2.07069e-05	A	G	0.112208	0.0358167	0.125356	6.59802e-06	G	A	A	0.479102	0.37955	G	A	A	0.419923
8:5696744	8:5554266	chr8:5696744:A:G	8	5696744	G	A	1.12112	1.17439	0.459827	G	A	0.135198	0.397753	0.142172	0.258185	A	G	G	0.439503	0.478167	A	G	G	0.45087	0.97963	Imputed	8:5554266	8	5554266	G	A	1.64241	1.2363	2.14202e-05	G	A	0.109843	6.27091e-06	0.121373	0.0805121	A	G	G	0.464619	0.510635	A	G	G	0.396765
11:118640634	11:118511352	chr11:118640634:T:C	11	118640634	C	T	0.661338	0.825323	0.011024	C	T	0.141506	0.00347722	0.143928	0.182247	T	C	T	0.365641	0.411862	T	C	T	0.315351	0.99907	Imputed	11:118511352	11	118511352	T	C	1.59705	1.26974	6.40787e-05	T	C	0.111325	2.60669e-05	0.121843	0.0499947	C	T	T	0.386481	0.441663	C	T	T	0.337941
11:118641039	11:118511757	chr11:118641039:A:G	11	118641039	G	A	0.661338	0.825323	0.011024	G	A	0.141506	0.00347722	0.143928	0.182247	A	G	A	0.365517	0.411681	A	G	A	0.315152	1	Genotyped	11:118511757	11	118511757	A	G	1.59705	1.26974	6.40787e-05	A	G	0.111325	2.60669e-05	0.121843	0.0499947	G	A	A	0.386486	0.441691	G	A	A	0.337945
9:80117032	9:82731947	chr9:80117032:A:C	9	80117032	C	A	1.53736	1.79734	9.44699e-05	C	A	0.144804	0.00297801	0.149964	9.24332e-05	A	C	A	0.369828	0.243811	A	C	A	0.335587	0.98432	Imputed	9:82731947	9	82731947	C	A	0.879268	1.0363	0.505352	C	A	0.123865	0.29892	0.136142	0.793375	A	C	A	0.278121	0.273444	A	C	A	0.252723
13:80722722	13:81296857	chr13:80722722:T:C	13	80722722	C	T	0.381585	0.6087	7.73219e-05	C	T	0.224403	1.76057e-05	0.256018	0.0524958	T	C	C	0.0930104	0.0640981	T	C	C	0.147642	0.97747	Imputed	13:81296857	13	81296857	C	T	1.01557	0.557825	0.014434	C	T	0.21654	0.943109	0.202842	0.00400632	T	C	C	0.109605	0.0641344	T	C	C	0.0646746
12:77211490	12:77605270	chr12:77211490:T:G	12	77211490	G	T	1.37137	1.2037	0.111863	G	T	0.159383	0.047542	0.161873	0.252074	T	G	G	0.236649	0.271134	T	G	G	0.21513	0.99018	Imputed	12:77605270	12	77605270	G	T	1.71385	1.25425	0.000159379	G	T	0.135526	7.03239e-05	0.141129	0.108452	T	G	G	0.217246	0.258953	T	G	G	0.167227
22:48840295	22:49236107	chr22:48840295:A:T	22	48840295	T	A	1.01034	1.09085	0.931012	T	A	0.220235	0.96273	0.235137	0.711531	A	T	T	0.120204	0.11987	A	T	T	0.109854	0.9713	Imputed	22:49236107	22	49236107	T	A	0.986612	2.80642	3.56e-05	T	A	0.164227	0.934588	0.26437	9.49018e-05	A	T	T	0.058525	0.127386	A	T	T	0.133055
16:58630161	16:58664065	chr16:58630161:G:T	16	58630161	T	G	1.04916	0.931551	0.809336	T	G	0.150056	0.749102	0.161119	0.659882	G	T	G	0.261467	0.275656	G	T	G	0.287054	0.97523	Imputed	16:58664065	16	58664065	T	G	0.969993	1.09521	0.730966	T	G	0.123828	0.80565	0.134835	0.500008	G	T	G	0.259802	0.247251	G	T	G	0.245607
1:234107014	1:234242760	chr1:234107014:C:T	1	234107014	T	C	0.768656	0.85946	0.40809	T	C	0.199803	0.187886	0.215857	0.482911	C	T	T	0.119358	0.103484	C	T	T	0.132794	0.98941	Imputed	1:234242760	1	234242760	T	C	0.827125	0.478887	6.92547e-05	T	C	0.16726	0.256475	0.16429	7.40666e-06	C	T	T	0.190477	0.11054	C	T	T	0.128827
9:134623312	9:137515158	chr9:134623312:G:A	9	134623312	A	G	0.998826	0.895498	0.767487	A	G	0.153348	0.99389	0.158453	0.486063	G	A	A	0.289937	0.269437	G	A	A	0.267479	0.98879	Genotyped	9:137515158	9	137515158	A	G	1.24776	1.083	0.65915	A	G	0.246183	0.368583	0.284453	0.779234	G	A	A	0.262649	0.257557	G	A	A	0.257301
13:80729077	13:81303212	chr13:80729077:T:C	13	80729077	C	T	0.389148	0.610158	0.000119583	C	T	0.224985	2.7297e-05	0.255724	0.0533705	T	C	C	0.093014	0.0641052	T	C	C	0.148073	0.977	Imputed	13:81303212	13	81303212	C	T	1.0279	0.568625	0.016848	C	T	0.215011	0.898174	0.201027	0.00498111	T	C	C	0.110021	0.0646949	T	C	C	0.0646269
12:52316414	12:52710198	chr12:52316414:C:T	12	52316414	T	C	0.967488	1.01938	0.947381	T	C	0.135173	0.80683	0.14261	0.892953	C	T	T	0.40689	0.411675	C	T	T	0.421233	0.99986	Genotyped	12:52710198	12	52710198	T	C	1.05549	1.26645	0.148436	T	C	0.105831	0.609824	0.121916	0.0526818	C	T	T	0.354054	0.408892	C	T	T	0.399209
5:117837927	5:117173622	chr5:117837927:G:A	5	117837927	A	G	0.869328	0.617872	0.013451	A	G	0.162888	0.389954	0.163031	0.00314439	G	A	A	0.275896	0.192363	G	A	A	0.215309	0.99954	Genotyped	5:117173622	5	117173622	A	G	0.840762	0.84744	0.261256	A	G	0.124322	0.162972	0.138246	0.231152	G	A	A	0.23753	0.207677	G	A	A	0.234875
1:234107750	1:234243496	chr1:234107750:A:G	1	234107750	G	A	0.774045	0.859983	0.425125	G	A	0.199681	0.199607	0.215849	0.484656	A	G	G	0.119358	0.103399	A	G	G	0.1324	0.99086	Imputed	1:234243496	1	234243496	G	A	0.859577	0.485885	6.77026e-05	G	A	0.165745	0.361277	0.161176	7.52617e-06	A	G	G	0.190502	0.110586	A	G	G	0.128743
18:44340991	18:41920956	chr18:44340991:G:A	18	44340991	A	G	1.11348	0.903025	0.691021	A	G	0.208267	0.605764	0.206611	0.621515	G	A	A	0.147452	0.131759	G	A	A	0.120242	0.99312	Imputed	18:41920956	18	41920956	A	G	1.09006	1.01206	0.857456	A	G	0.157419	0.583833	0.172831	0.944719	G	A	A	0.133453	0.132704	G	A	A	0.127218
12:52317113	12:52710897	chr12:52317113:T:C	12	52317113	C	T	0.960451	1.03077	0.90985	C	T	0.135441	0.765755	0.143775	0.833069	T	C	C	0.403993	0.40983	T	C	C	0.419722	0.99104	Imputed	12:52710897	12	52710897	C	T	1.05549	1.26645	0.148436	C	T	0.105831	0.609824	0.121916	0.0526818	T	C	C	0.354062	0.40891	T	C	C	0.399213
12:52317114	12:52710898	chr12:52317114:G:A	12	52317114	A	G	0.960451	1.03077	0.90985	A	G	0.135441	0.765755	0.143775	0.833069	G	A	A	0.403993	0.409828	G	A	A	0.419722	0.99104	Imputed	12:52710898	12	52710898	A	G	1.05549	1.26645	0.148436	A	G	0.105831	0.609824	0.121916	0.0526818	G	A	A	0.354057	0.408908	G	A	A	0.399211
12:52317129	12:52710913	chr12:52317129:A:G	12	52317129	G	A	0.960451	1.03077	0.90985	G	A	0.135441	0.765755	0.143775	0.833069	A	G	G	0.403986	0.409828	A	G	G	0.419722	0.99103	Imputed	12:52710913	12	52710913	G	A	1.05549	1.26645	0.148436	G	A	0.105831	0.609824	0.121916	0.0526818	A	G	G	0.354054	0.408892	A	G	G	0.399209
7:56498032	7:56565725	NA			NA	NA				NA	NA					NA	NA	NA			NA	NA	NA			NA	7:56565725	7	56565725	T	C	1.16053	0.86513	0.468506	T	C	0.193164	0.440872	0.193736	0.454581	C	T	T	0.221976	0.197709	C	T	T	0.19814
4:38617520	4:38619141	chr4:38617520:C:T	4	38617520	T	C	0.727713	0.756535	0.657507	T	C	0.390291	0.415422	0.403462	0.489233	C	T	T	0.0344379	0.0248733	C	T	T	0.0346485	0.98533	Imputed	4:38619141	4	38619141	T	C	0.901325	1.2904	0.727555	T	C	0.325881	0.749883	0.412639	0.536671	C	T	T	0.0187917	0.0253775	C	T	T	0.0258653
9:23257077	9:23257075	chr9:23257077:G:C	9	23257077	C	G	0.546303	0.684673	0.000281791	C	G	0.155136	9.73474e-05	0.164952	0.0216462	G	C	C	0.267492	0.203413	G	C	C	0.322009	0.97996	Imputed	NA			NA	NA				NA	NA					NA	NA	NA			NA	NA	NA
16:85179324	16:85212930	chr16:85179324:G:A	16	85179324	A	G	1.30431	1.88336	0.000207343	A	G	0.145219	0.0673289	0.160185	7.74885e-05	G	A	A	0.273421	0.414608	G	A	A	0.3542	0.97958	Imputed	16:85212930	16	85212930	A	G	0.860176	0.851541	0.341237	A	G	0.12603	0.232046	0.143448	0.262578	G	A	A	0.397199	0.357471	G	A	A	0.391611
1:234109020	1:234244766	chr1:234109020:G:A	1	234109020	A	G	0.774045	0.859983	0.425125	A	G	0.199681	0.199607	0.215849	0.484656	G	A	A	0.119334	0.103383	G	A	A	0.132337	0.99081	Imputed	1:234244766	1	234244766	A	G	0.862841	0.487986	7.45086e-05	A	G	0.165601	0.373012	0.161025	8.36463e-06	G	A	A	0.19054	0.110553	G	A	A	0.128669
1:234108897	1:234244643	chr1:234108897:C:A	1	234108897	A	C	0.774045	0.859983	0.425125	A	C	0.199681	0.199607	0.215849	0.484656	C	A	A	0.119338	0.10336	C	A	A	0.132343	0.99053	Imputed	1:234244643	1	234244643	A	C	0.862841	0.487986	7.45086e-05	A	C	0.165601	0.373012	0.161025	8.36463e-06	C	A	A	0.190548	0.110548	C	A	A	0.128682
7:202225	7:202225	chr7:202225:G:A	7	202225	A	G	0.785693	1.14426	0.581986	A	G	0.298379	0.418901	0.354153	0.703565	G	A	A	0.0378965	0.0427109	G	A	A	0.054482	0.99766	Imputed	7:202225	7	202225	A	G	0.689892	0.352411	0.000310781	A	G	0.269349	0.168137	0.251089	3.27074e-05	G	A	A	0.0956559	0.0414112	G	A	A	0.0542342
7:204257	7:204257	chr7:204257:C:T	7	204257	T	C	0.785693	1.14426	0.581986	T	C	0.298379	0.418901	0.354153	0.703565	C	T	T	0.037931	0.042735	C	T	T	0.0545455	0.99999	Genotyped	7:204257	7	204257	T	C	0.704093	0.359098	0.000416331	T	C	0.2692	0.192478	0.25102	4.50382e-05	C	T	T	0.0958341	0.042599	C	T	T	0.0538995
18:26740362	18:24320326	chr18:26740362:C:T	18	26740362	T	C	1.51428	1.89634	4.63711e-05	T	C	0.146325	0.00457204	0.159338	5.91574e-05	C	T	T	0.322876	0.446237	C	T	T	0.360912	0.98031	Imputed	18:24320326	18	24320326	T	C	1.16335	1.02084	0.37911	T	C	0.109796	0.168201	0.121399	0.865097	C	T	T	0.391892	0.397969	C	T	T	0.36166
5:117761111	5:117096806	chr5:117761111:A:G	5	117761111	G	A	0.83777	0.640146	0.032031	G	A	0.167236	0.289849	0.169665	0.00856214	A	G	G	0.273187	0.192214	A	G	G	0.217212	0.9733	Imputed	5:117096806	5	117096806	G	A	0.780961	0.865645	0.113879	G	A	0.122171	0.0430078	0.138464	0.297407	A	G	G	0.235146	0.208477	A	G	G	0.248988
16:58599977	16:58633881	chr16:58599977:C:T	16	58599977	T	C	1.06025	0.936789	0.792308	T	C	0.148956	0.694477	0.159514	0.682284	C	T	C	0.261306	0.274557	C	T	C	0.286757	0.98098	Imputed	16:58633881	16	58633881	T	C	0.978579	1.06831	0.846079	T	C	0.121415	0.858452	0.134052	0.622073	C	T	C	0.257875	0.246454	C	T	C	0.247311
8:16329645	8:16187154	chr8:16329645:T:C	8	16329645	C	T	1.01324	1.18734	0.893778	C	T	0.334007	0.968576	0.375599	0.647543	T	C	C	0.0370309	0.0424942	T	C	C	0.0425816	0.98905	Imputed	8:16187154	8	16187154	C	T	0.816835	0.391763	0.000701997	C	T	0.255076	0.42768	0.238136	8.31487e-05	T	C	C	0.0990256	0.0438387	T	C	C	0.0518894
7:524576	7:564213	chr7:524576:G:A	7	524576	A	G	1.20297	2.96823	1.52281e-05	A	G	0.189167	0.328634	0.254434	1.90262e-05	G	A	A	0.0755346	0.179015	G	A	A	0.154739	0.98547	Imputed	7:564213	7	564213	A	G	1.35588	1.05548	0.587788	A	G	0.301437	0.312497	0.330042	0.870051	G	A	A	0.155427	0.15121	G	A	A	0.119249
4:38722471	4:38724092	chr4:38722471:A:T	4	38722471	T	A	0.862248	0.797424	0.838034	T	A	0.396975	0.708885	0.39921	0.570687	A	T	T	0.0345206	0.0256922	A	T	T	0.0302788	0.99081	Imputed	4:38724092	4	38724092	T	A	0.972773	1.14246	0.928706	T	A	0.335774	0.934477	0.391486	0.733708	A	T	T	0.0234121	0.0260996	A	T	T	0.0242494
9:80115654	9:82730569	chr9:80115654:T:C	9	80115654	C	T	1.53969	1.82725	6.50106e-05	C	T	0.145037	0.00292363	0.15013	5.9381e-05	T	C	T	0.373272	0.243823	T	C	T	0.335581	0.98427	Imputed	9:82730569	9	82730569	C	T	0.894676	1.02342	0.611192	C	T	0.122958	0.365394	0.135968	0.864816	T	C	T	0.277956	0.273036	T	C	T	0.252839
6:155300867	6:155622001	chr6:155300867:C:T	6	155300867	T	C	0.982331	0.859482	0.929237	T	C	0.3974	0.964219	0.399927	0.70496	C	T	T	0.0369656	0.0302734	C	T	T	0.0353212	0.96478	Imputed	6:155622001	6	155622001	T	C	1.25256	1.03489	0.734514	T	C	0.293118	0.442337	0.310103	0.911952	C	T	T	0.0402072	0.0418489	C	T	T	0.0317604
1:234119257	1:234255003	chr1:234119257:C:G	1	234119257	G	C	0.748961	0.810644	0.312143	G	C	0.20062	0.149619	0.21474	0.32828	C	G	G	0.122665	0.100779	C	G	G	0.132891	0.98889	Imputed	1:234255003	1	234255003	G	C	0.873321	0.519192	0.00024544	G	C	0.16026	0.397998	0.157241	3.06418e-05	C	G	G	0.190938	0.110492	C	G	G	0.127276
9:80079379	9:82694294	chr9:80079379:T:A	9	80079379	A	T	1.52658	1.77753	7.81562e-05	A	T	0.14062	0.00262689	0.146036	8.18395e-05	T	A	T	0.406772	0.276434	T	A	T	0.375087	0.98358	Imputed	9:82694294	9	82694294	A	T	1.04934	1.05635	0.88286	A	T	0.122559	0.694353	0.139049	0.693394	T	A	T	0.30744	0.294004	T	A	T	0.310519
2:22379527	2:22602399	chr2:22379527:C:T	2	22379527	T	C	0.924844	0.545617	0.000148164	T	C	0.141627	0.581179	0.148264	4.38493e-05	C	T	T	0.487418	0.35125	C	T	T	0.373575	0.98628	Imputed	2:22602399	2	22602399	T	C	1.05022	1.05325	0.85862	T	C	0.109587	0.654768	0.12329	0.673891	C	T	T	0.376535	0.381835	C	T	T	0.373848
13:80758705	13:81332840	chr13:80758705:T:G	13	80758705	G	T	0.364569	0.654189	0.000148321	G	T	0.242588	3.18964e-05	0.285967	0.137824	T	G	G	0.0721798	0.0506154	T	G	G	0.127028	0.99072	Imputed	13:81332840	13	81332840	G	T	1.13991	0.533539	0.010193	G	T	0.248134	0.597677	0.221719	0.00460519	T	G	G	0.0919102	0.0512576	T	G	G	0.0469403
6:162568121	6:162989153	chr6:162568121:G:T	6	162568121	T	G	0.894775	1.09651	0.472149	T	G	0.137119	0.417454	0.147212	0.53142	G	T	T	0.325673	0.346802	G	T	T	0.373567	0.98924	Imputed	6:162989153	6	162989153	T	G	1.01232	0.917481	0.738385	T	G	0.107142	0.909049	0.119329	0.47046	G	T	T	0.359457	0.340193	G	T	T	0.342729
6:162566785	6:162987817	chr6:162566785:A:G	6	162566785	G	A	0.894775	1.09651	0.472149	G	A	0.137119	0.417454	0.147212	0.53142	A	G	G	0.325656	0.346868	A	G	G	0.373561	0.98908	Imputed	6:162987817	6	162987817	G	A	1.01232	0.917481	0.738385	G	A	0.107142	0.909049	0.119329	0.47046	A	G	G	0.359457	0.340198	A	G	G	0.34287
6:162565831	6:162986863	chr6:162565831:C:A	6	162565831	A	C	0.894775	1.09651	0.472149	A	C	0.137119	0.417454	0.147212	0.53142	C	A	A	0.325663	0.346878	C	A	A	0.373567	0.98912	Imputed	6:162986863	6	162986863	A	C	1.01232	0.917481	0.738385	A	C	0.107142	0.909049	0.119329	0.47046	C	A	A	0.359454	0.340224	C	A	A	0.342976
6:162568794	6:162989826	chr6:162568794:G:A	6	162568794	A	G	0.894775	1.09651	0.472149	A	G	0.137119	0.417454	0.147212	0.53142	G	A	A	0.325666	0.346878	G	A	A	0.373567	0.98942	Imputed	6:162989826	6	162989826	A	G	1.01232	0.917481	0.738385	A	G	0.107142	0.909049	0.119329	0.47046	G	A	A	0.359462	0.340183	G	A	A	0.342652
6:162569671	6:162990703	chr6:162569671:G:A	6	162569671	A	G	0.894775	1.09651	0.472149	A	G	0.137119	0.417454	0.147212	0.53142	G	A	A	0.325663	0.346879	G	A	A	0.373564	0.98943	Imputed	6:162990703	6	162990703	A	G	1.01232	0.917481	0.738385	A	G	0.107142	0.909049	0.119329	0.47046	G	A	A	0.35946	0.340153	G	A	A	0.342472
6:162569921	6:162990953	chr6:162569921:C:T	6	162569921	T	C	0.894775	1.09651	0.472149	T	C	0.137119	0.417454	0.147212	0.53142	C	T	T	0.325663	0.346855	C	T	T	0.373567	0.9894	Imputed	6:162990953	6	162990953	T	C	1.01232	0.917481	0.738385	T	C	0.107142	0.909049	0.119329	0.47046	C	T	T	0.35946	0.340148	C	T	T	0.342449
[truncated: 2,335 more rows]
[truncated: 57 more columns]
