# Supplementary material for: Dissecting the biology of gliomagenesis: Evaluating the interaction between IDH tumor mutation and germline variants
Source: Neurooncol Adv. 2025 Jul 8;7(1):vdaf147. doi: 10.1093/noajnl/vdaf147 (PMC12288032; doi:10.1093/noajnl/vdaf147)
Supplement: vdaf147_suppl_Supplementary_Table_S3 [file vdaf147_suppl_supplementary_table_s3.xlsx]

## Sheet: IDHmut_IDHwt_SNP7_AA
Supplementary Table S3: Case-case GWAS comparing IDHmut versus IDHwt, amongst patients with AA genotype for CCDC26 variant rs55705857. Variants with p<1x10-4 in any of the three datasets (Mayo Affy, Mayo/UCSF, TCGA) were included in the meta-analysis. Yellow highlight denotes meta pvalue<5x10-8 and orange denotes meta pvalue<5x10-6. Red font denotes variants with imputation Rsq<0.40.
b38	b37	ID_MayoAffy	CHR_MayoAffy	POS_MayoAffy	REF_MayoAffy	ALT_MayoAffy	A1_MayoAffy	IDHmut_Frq_MayoAffy	IDHwt_Frq_MayoAffy	OR_MayoAffy	SE_MayoAffy	P_MayoAffy	RSQ_MayoAffy	GENO_MayoAffy	ID_MayoUSCF	CHR_MayoUSCF	POS_MayoUSCF	REF_MayoUSCF	ALT_MayoUSCF	A1_MayoUSCF	IDHmut_Frq_MayoUSCF	IDHwt_Frq_MayoUSCF	OR_MayoUSCF	SE_MayoUSCF	P_MayoUSCF	RSQ_MayoUSCF	GENO_MayoUSCF	ID_TCGA	CHR_TCGA	POS_TCGA	REF_TCGA	ALT_TCGA	A1_TCGA	IDHmut_Frq_TCGA	IDHwt_Frq_TCGA	OR_TCGA	SE_TCGA	P_TCGA	RSQ_TCGA	GENO_TCGA	Allele1	Allele2	Weight	Zscore	P_value	Direction	HetISq	HetChiSq	HetDf
11:118607615	11:118478330	chr11:118607615:G:A	11	118607615	G	A	A	0.251145	0.331599	0.675599	0.142995	0.00609845	0.98156	Imputed	11:118478330	11	118478330	G	A	A	0.268156	0.381149	0.587944	0.108975	1.09475e-06	0.99954	Genotyped	11:118478330	11	118478330	G	A	A	0.236823	0.391152	0.492016	0.142327	6.2538e-07	0.94694	Imputed	a	g	2055	-7.368	1.733e-13	---	0	1.82	2
11:118609400	11:118480115	chr11:118609400:G:C	11	118609400	G	C	C	0.245424	0.307248	0.74095	0.141812	0.0344964	0.98212	Imputed	11:118480115	11	118480115	G	C	C	0.260924	0.363062	0.616335	0.109185	9.31309e-06	0.99528	Imputed	11:118480115	11	118480115	G	C	C	0.221519	0.370287	0.489026	0.146771	1.09449e-06	0.944	Imputed	c	g	2055	-6.697	2.122e-11	---	33.7	3.017	2
11:118609570	11:118480285	chr11:118609570:G:C	11	118609570	G	C	C	0.240244	0.299707	0.744454	0.143545	0.0397995	0.98462	Imputed	11:118480285	11	118480285	G	C	C	0.260042	0.356138	0.628274	0.109949	2.36585e-05	0.99256	Imputed	11:118480285	11	118480285	G	C	C	0.219397	0.363898	0.499681	0.146639	2.23135e-06	0.94411	Imputed	c	g	2055	-6.452	1.101e-10	---	29.8	2.848	2
11:118671674	11:118542383	chr11:118671674:C:T	11	118671674	C	T	C	0.330362	0.423386	0.668757	0.134977	0.00287526	0.99869	Imputed	11:118542383	11	118542383	C	T	C	0.349883	0.464166	0.606495	0.104128	1.56816e-06	0.99815	Imputed	11:118542383	11	118542383	C	T	C	0.331965	0.438124	0.669488	0.130338	0.00208068	0.99414	Imputed	t	c	2055	6.399	1.564e-10	+++	0	0.478	2
11:118609508	11:118480223	chr11:118609508:T:C	11	118609508	T	C	C	0.243732	0.298846	0.763374	0.142092	0.0574022	0.97973	Imputed	11:118480223	11	118480223	T	C	C	0.26088	0.355012	0.635766	0.109658	3.62221e-05	0.99084	Imputed	11:118480223	11	118480223	T	C	C	0.219241	0.364785	0.494963	0.146781	1.65699e-06	0.94188	Imputed	t	c	2055	6.342	2.265e-10	+++	41.2	3.404	2
11:118628753	11:118499469	chr11:118628753:C:G	11	118628753	C	G	C	0.340051	0.42329	0.704556	0.132605	0.00827025	0.99875	Imputed	11:118499469	11	118499469	C	G	C	0.347194	0.461448	0.608295	0.104027	1.76589e-06	0.99991	Imputed	11:118499469	11	118499469	C	G	C	0.331911	0.448144	0.651019	0.130651	0.00101911	0.97861	Imputed	c	g	2055	-6.326	2.521e-10	---	0	0.586	2
11:118630742	11:118501459	chr11:118630742:A:G	11	118630742	A	G	A	0.340036	0.423263	0.704595	0.132605	0.00828046	0.99893	Imputed	11:118501459	11	118501459	A	G	A	0.34858	0.46066	0.615405	0.103669	2.82779e-06	1	Genotyped	11:118501459	11	118501459	A	G	A	0.331586	0.448021	0.652069	0.130221	0.00102464	0.9844	Imputed	a	g	2055	-6.26	3.838e-10	---	0	0.491	2
11:118643304	11:118514022	chr11:118643304:C:G	11	118643304	C	G	C	0.339852	0.423253	0.704039	0.132632	0.0081489	0.99895	Imputed	11:118514022	11	118514022	C	G	C	0.350162	0.460796	0.619071	0.103653	3.72119e-06	0.9997	Imputed	11:118514022	11	118514022	C	G	C	0.331426	0.449571	0.648759	0.129789	0.000856629	0.99273	Imputed	c	g	2055	-6.253	4.037e-10	---	0	0.423	2
11:118638950	11:118509668	chr11:118638950:A:G	11	118638950	A	G	A	0.339901	0.423077	0.704933	0.132552	0.0083436	1	Genotyped	11:118509668	11	118509668	A	G	A	0.350158	0.460789	0.619086	0.103651	3.72395e-06	0.99979	Imputed	11:118509668	11	118509668	A	G	A	0.331336	0.449178	0.649299	0.129904	0.000885833	0.99038	Imputed	a	g	2055	-6.243	4.282e-10	---	0	0.433	2
2:241759875	2:242699290	chr2:241759875:C:T	2	241759875	C	T	T	0.507389	0.400641	1.64777	0.140382	0.000374228	1	Genotyped	2:242699290	2	242699290	C	T	T	0.431025	0.379731	1.26184	0.104478	0.0260104	0.91359	Imputed	2:242699290	2	242699290	C	T	T	0.469203	0.332134	2.13574	0.145281	1.75988e-07	0.88759	Imputed	t	c	2055	6.129	8.858e-10	+++	72.7	7.331	2
2:241762598	2:242702013	chr2:241762598:C:T	2	241762598	C	T	T	0.504926	0.400641	1.62573	0.139916	0.000514293	1	Genotyped	2:242702013	2	242702013	C	T	T	0.430204	0.380092	1.25383	0.10422	0.0299723	0.92198	Imputed	2:242702013	2	242702013	C	T	T	0.469279	0.330699	2.16577	0.146033	1.21128e-07	0.87977	Imputed	t	c	2055	6.087	1.153e-09	+++	74.1	7.73	2
11:118684674	11:118555383	chr11:118684674:C:T	11	118684674	C	T	T	0.320052	0.397153	0.713658	0.13533	0.0126735	0.99895	Imputed	11:118555383	11	118555383	C	T	T	0.338279	0.444164	0.629032	0.104052	8.38072e-06	0.99552	Imputed	11:118555383	11	118555383	C	T	T	0.316403	0.421035	0.659219	0.133498	0.00179997	0.99404	Imputed	t	c	2055	-5.945	2.764e-09	---	0	0.463	2
2:241764203	2:242703618	chr2:241764203:C:G	2	241764203	C	G	G	0.491943	0.399651	1.53604	0.139219	0.00204941	0.99807	Imputed	2:242703618	2	242703618	C	G	G	0.429407	0.377608	1.26403	0.104528	0.0249876	0.92044	Imputed	2:242703618	2	242703618	C	G	G	0.467501	0.33014	2.17687	0.146802	1.1652e-07	0.87039	Imputed	c	g	2055	-5.943	2.799e-09	---	72.6	7.289	2
2:241770392	2:242709807	chr2:241770392:C:T	2	241770392	C	T	T	0.502453	0.403846	1.57686	0.139104	0.00106012	0.99938	Genotyped	2:242709807	2	242709807	C	T	T	0.430051	0.386518	1.21694	0.104108	0.0593048	0.9216	Imputed	2:242709807	2	242709807	C	T	T	0.469607	0.331723	2.25823	0.148701	4.30204e-08	0.85624	Imputed	t	c	2055	5.898	3.689e-09	+++	79	9.503	2
2:241770782	2:242710197	chr2:241770782:C:T	2	241770782	C	T	T	0.547611	0.436639	1.64629	0.137414	0.000285731	0.99241	Imputed	2:242710197	2	242710197	C	T	T	0.472183	0.429436	1.21565	0.104896	0.0626554	0.91681	Imputed	2:242710197	2	242710197	C	T	T	0.517109	0.385807	2.1441	0.147433	2.29937e-07	0.8152	Imputed	t	c	2055	5.892	3.816e-09	+++	76.9	8.675	2
2:241773455	2:242712870	chr2:241773455:G:T	2	241773455	G	T	T	0.499685	0.406803	1.54177	0.139245	0.00187637	0.99725	Imputed	2:242712870	2	242712870	G	T	T	0.430878	0.385703	1.2303	0.105075	0.0485533	0.90479	Imputed	2:242712870	2	242712870	G	T	T	0.468247	0.331341	2.2809	0.151567	5.31921e-08	0.82872	Imputed	t	g	2055	5.853	4.841e-09	+++	77.5	8.902	2
11:118669395	11:118540104	chr11:118669395:C:G	11	118669395	C	G	G	0.318949	0.396532	0.712195	0.135374	0.0121704	0.99842	Imputed	11:118540104	11	118540104	C	G	G	0.338644	0.4447	0.627801	0.104232	7.95871e-06	0.99455	Imputed	11:118540104	11	118540104	C	G	G	0.317302	0.418184	0.677467	0.133343	0.00349743	0.99428	Imputed	c	g	2055	5.85	4.922e-09	+++	0	0.542	2
2:241770821	2:242710236	chr2:241770821:G:A	2	241770821	G	A	A	0.498958	0.399038	1.59878	0.140442	0.000834214	0.99807	Genotyped	2:242710236	2	242710236	G	A	A	0.426955	0.385932	1.2055	0.104672	0.0741821	0.91088	Imputed	2:242710236	2	242710236	G	A	A	0.466568	0.330816	2.25546	0.149963	5.83782e-08	0.83933	Imputed	a	g	2055	5.834	5.409e-09	+++	79.4	9.732	2
2:241769948	2:242709363	chr2:241769948:A:G	2	241769948	A	G	G	0.504953	0.403843	1.59936	0.139559	0.000765698	0.99989	Genotyped	2:242709363	2	242709363	A	G	G	0.430894	0.387685	1.21393	0.103964	0.062226	0.92252	Imputed	2:242709363	2	242709363	A	G	G	0.475523	0.339608	2.18302	0.147403	1.18092e-07	0.85737	Imputed	a	g	2055	-5.83	5.556e-09	---	77.4	8.867	2
2:241764170	2:242703585	chr2:241764170:G:A	2	241764170	G	A	A	0.337438	0.274038	1.39541	0.145236	0.021783	1	Genotyped	2:242703585	2	242703585	G	A	A	0.303724	0.253757	1.29179	0.110666	0.0206955	0.98809	Imputed	2:242703585	2	242703585	G	A	A	0.31996	0.219997	2.64925	0.189831	2.86166e-07	0.64695	Imputed	a	g	2055	5.505	3.683e-08	+++	69.9	6.647	2
2:241768418	2:242707833	chr2:241768418:C:T	2	241768418	C	T	C	0.555349	0.462042	1.52826	0.138293	0.00216311	0.9817	Imputed	2:242707833	2	242707833	C	T	C	0.488419	0.448518	1.21027	0.106494	0.0731207	0.84801	Imputed	2:242707833	2	242707833	C	T	C	0.519234	0.399358	2.17657	0.155782	5.95801e-07	0.75891	Imputed	t	c	2055	-5.466	4.611e-08	---	73.9	7.669	2
2:241759225	2:242698640	chr2:241759225:G:A	2	241759225	G	A	A	0.374387	0.272441	1.64473	0.142927	0.000498908	0.99999	Genotyped	2:242698640	2	242698640	G	A	A	0.308883	0.270965	1.23341	0.114038	0.065828	0.89385	Imputed	2:242698640	2	242698640	G	A	A	0.333307	0.240348	2.19769	0.17459	6.48217e-06	0.67345	Imputed	a	g	2055	5.442	5.282e-08	+++	67.9	6.234	2
2:241762574	2:242701989	chr2:241762574:C:T	2	241762574	C	T	T	0.337438	0.278846	1.35923	0.144677	0.0338866	1	Genotyped	2:242701989	2	242701989	C	T	T	0.304378	0.255318	1.28145	0.109804	0.023913	0.99823	Genotyped	2:242701989	2	242701989	C	T	T	0.32563	0.224126	2.6158	0.187523	2.93235e-07	0.65492	Imputed	t	c	2055	5.38	7.469e-08	+++	71.2	6.956	2
2:241753075	2:242692490	chr2:241753075:T:C	2	241753075	T	C	C	0.411291	0.307692	1.56989	0.134694	0.000812807	0.99998	Genotyped	2:242692490	2	242692490	T	C	C	0.343981	0.311162	1.21057	0.116575	0.101167	0.87363	Imputed	2:242692490	2	242692490	T	C	C	0.366961	0.27948	2.1625	0.174029	9.34506e-06	0.61506	Imputed	t	c	2055	-5.198	2.018e-07	---	69.3	6.524	2
2:241771867	2:242711282	chr2:241771867:G:A	2	241771867	G	A	A	0.380411	0.281846	1.59839	0.141187	0.000894315	0.99572	Imputed	2:242711282	2	242711282	G	A	A	0.309937	0.278276	1.19449	0.114974	0.122165	0.88369	Imputed	2:242711282	2	242711282	G	A	A	0.332344	0.243571	2.30225	0.182447	4.86405e-06	0.6324	Imputed	a	g	2055	5.197	2.021e-07	+++	72.6	7.301	2
11:96012110	11:95745273	chr11:96012110:C:T	11	96012110	C	T	T	0.457495	0.52347	0.758565	0.129547	0.0329223	0.99728	Imputed	11:95745273	11	95745273	C	T	T	0.41733	0.539811	0.621561	0.0981674	1.2726e-06	0.99922	Genotyped	11:95745273	11	95745273	C	T	T	0.48294	0.496937	0.88666	0.123232	0.328988	0.9981	Genotyped	t	c	2055	-4.854	1.208e-06	---	63	5.402	2
11:96012024	11:95745187	chr11:96012024:G:T	11	96012024	G	T	T	0.458128	0.524038	0.759122	0.129418	0.0332143	1	Genotyped	11:95745187	11	95745187	G	T	T	0.416561	0.538943	0.622155	0.0981216	1.32135e-06	0.99887	Imputed	11:95745187	11	95745187	G	T	T	0.482899	0.496873	0.886814	0.123235	0.329697	0.99822	Imputed	t	g	2055	-4.847	1.255e-06	---	62.9	5.385	2
2:241804236	2:242743651	chr2:241804236:G:A	2	241804236	G	A	A	0.443355	0.350638	1.49665	0.135188	0.00285668	0.99792	Genotyped	2:242743651	2	242743651	G	A	A	0.346007	0.32415	1.15866	0.126522	0.24445	0.73273	Imputed	2:242743651	2	242743651	G	A	A	0.373014	0.29749	2.57784	0.204618	3.69404e-06	0.46581	Imputed	a	g	2055	4.803	1.567e-06	+++	76.8	8.605	2
7:24640835	7:24680454	chr7:24640835:T:C	7	24640835	T	C	C	0.0962827	0.0248009	4.7704	0.327719	1.86448e-06	0.94327	Imputed	NA			NA	NA	NA							NA	NA			NA	NA	NA							NA	t	c	515	-4.768	1.864e-06	-??	0	0	0
11:96013734	11:95746897	chr11:96013734:T:C	11	96013734	T	C	C	0.459985	0.525071	0.76332	0.128975	0.0362562	0.99735	Imputed	11:95746897	11	95746897	T	C	T	0.579351	0.457235	1.60913	0.098319	1.30959e-06	0.99593	Imputed	11:95746897	11	95746897	T	C	C	0.487731	0.497328	0.907895	0.122488	0.430188	0.99861	Imputed	t	c	2055	4.729	2.259e-06	+++	67	6.056	2
11:96005186	11:95738350	chr11:96005186:A:G	11	96005186	A	G	G	0.459988	0.525026	0.762873	0.129038	0.0359447	0.9969	Imputed	11:95738350	11	95738350	A	G	G	0.420461	0.540582	0.62197	0.098975	1.6041e-06	0.98161	Imputed	11:95738350	11	95738350	A	G	G	0.486345	0.496564	0.9022	0.12381	0.405822	0.97556	Imputed	a	g	2055	4.726	2.285e-06	+++	65.3	5.77	2
11:96014174	11:95747337	chr11:96014174:T:C	11	96014174	T	C	T	0.539392	0.474359	1.30911	0.128835	0.0365618	0.99999	Genotyped	11:95747337	11	95747337	T	C	T	0.580503	0.457885	1.61156	0.098318	1.21206e-06	0.99495	Imputed	11:95747337	11	95747337	T	C	C	0.488376	0.497466	0.910649	0.122389	0.44442	0.99957	Genotyped	t	c	2055	4.724	2.311e-06	+++	67.7	6.196	2
11:95997178	11:95730342	chr11:95997178:A:T	11	95997178	A	T	T	0.464749	0.52023	0.794291	0.128052	0.0720934	0.99684	Imputed	11:95730342	11	95730342	A	T	T	0.421233	0.540356	0.61212	0.101146	1.21827e-06	0.94719	Imputed	11:95730342	11	95730342	A	T	T	0.484957	0.499321	0.883626	0.126964	0.329828	0.92301	Imputed	a	t	2055	4.692	2.708e-06	+++	65	5.72	2
2:241804528	2:242743943	chr2:241804528:G:T	2	241804528	G	T	T	0.436699	0.352346	1.44484	0.135046	0.00643015	0.99711	Genotyped	2:242743943	2	242743943	G	T	T	0.352921	0.329514	1.17099	0.126966	0.213783	0.72996	Imputed	2:242743943	2	242743943	G	T	T	0.378857	0.30449	2.46104	0.200337	6.94562e-06	0.47233	Imputed	t	g	2055	4.654	3.25e-06	+++	73.4	7.516	2
11:95998209	11:95731373	chr11:95998209:G:C	11	95998209	G	C	G	0.204433	0.173077	1.2452	0.162652	0.177579	0.99962	Genotyped	11:95731373	11	95731373	G	C	G	0.274447	0.1699	1.79819	0.116577	4.8181e-07	0.98706	Imputed	11:95731373	11	95731373	G	C	G	0.204851	0.190356	1.20019	0.180015	0.310738	0.71968	Imputed	c	g	2055	-4.609	4.042e-06	---	71.2	6.936	2
10:2464252	10:2506444	chr10:2464252:TG:T	10	2464252	TG	T	T	0.210652	0.0999793	2.28272	0.179331	4.17467e-06	0.9737	Imputed	NA			NA	NA	NA							NA	NA			NA	NA	NA							NA	t	tg	515	4.602	4.175e-06	+??	0	0	0
11:95999250	11:95732414	chr11:95999250:A:G	11	95999250	A	G	A	0.204433	0.171474	1.25915	0.162815	0.156979	0.99989	Genotyped	11:95732414	11	95732414	A	G	A	0.272924	0.168888	1.78977	0.116318	5.6082e-07	0.99884	Genotyped	11:95732414	11	95732414	A	G	A	0.203066	0.190344	1.1818	0.179389	0.351768	0.72446	Imputed	a	g	2055	4.578	4.692e-06	+++	71.2	6.953	2
9:80142743	9:82757658	chr9:80142743:G:T	9	80142743	G	T	T	0.481503	0.340211	1.86595	0.136417	4.81891e-06	0.98771	Imputed	NA			NA	NA	NA							NA	NA			NA	NA	NA							NA	t	g	515	4.573	4.819e-06	+??	0	0	0
6:157278451	6:157699483	chr6:157278451:C:T	6	157278451	C	T	T	0	0				0.99994	Imputed	6:157699483	6	157699483	C	T	T	5.19858e-05	1.87608e-05	1.0278e+82	126.13	0.134347	0.00421	Imputed	6:157699483	6	157699483	C	T	T	0.000398976	5.47597e-05	1.78986e+291	126.301	1.0974e-07	0.00316	Imputed	t	c	1540	4.512	6.433e-06	?++	90.1	10.081	1
11:96002928	11:95736092	chr11:96002928:A:G	11	96002928	A	G	A	0.203923	0.174112	1.23439	0.16323	0.197032	0.99006	Imputed	11:95736092	11	95736092	A	G	A	0.271783	0.168366	1.79521	0.11708	5.80404e-07	0.99293	Imputed	11:95736092	11	95736092	A	G	A	0.202641	0.190829	1.16801	0.177816	0.382461	0.73771	Imputed	a	g	2055	4.479	7.485e-06	+++	72.7	7.338	2
4:146350407	4:147271559	chr4:146350407:A:C	4	146350407	A	C	C	0.507905	0.371332	1.84787	0.138611	9.42745e-06	0.96213	Imputed	NA			NA	NA	NA							NA	NA			NA	NA	NA							NA	a	c	515	-4.43	9.427e-06	-??	0	0	0
11:96019655	11:95752819	chr11:96019655:T:C	11	96019655	T	C	T	0.211832	0.185904	1.18987	0.157653	0.270167	0.99996	Genotyped	11:95752819	11	95752819	T	C	T	0.282687	0.186854	1.71276	0.116538	3.88563e-06	0.97463	Imputed	11:95752819	11	95752819	T	C	T	0.218256	0.203429	1.20652	0.169348	0.267599	0.78079	Imputed	t	c	2055	4.259	2.056e-05	+++	64.5	5.629	2
6:157255210	6:157624423	chr6:157255210:C:T	6	157255210	C	T	T	0	0				0.99994	Imputed	6:157624423	6	157624423	G	A	A	4.08185e-05	2.12622e-05	7.13345e+54	126.189	0.316869	0.00671	Imputed	6:157624423	6	157624423	G	A	A	0.000356275	5.31264e-05		144.759	1.81528e-07	0.03201	Imputed	a	g	1540	4.068	4.737e-05	?++	91.4	11.672	1
6:157272030	6:157693062	chr6:157272030:C:T	6	157272030	C	T	T	0	0				0.99994	Imputed	6:157693062	6	157693062	C	T	T	3.76416e-05	2.13123e-05	1.27014e+52	133.868	0.370143	0.00506	Imputed	6:157693062	6	157693062	C	T	T	0.000422042	6.04334e-05	1.43231e+275	120.848	1.5824e-07	0.04099	Imputed	t	c	1540	4.003	6.254e-05	?++	91.8	12.265	1
19:27616987	19:28107895	chr19:27616987:C:T	19	27616987	C	T	T	0.226064	0.247427	0.882544	0.154786	0.419539	0.99149	Imputed	19:28107895	19	28107895	C	T	T	0.191709	0.221684	0.796821	0.136403	0.0958907	0.8356	Imputed	19:28107895	19	28107895	C	T	T	0.166367	0.260369	0.479019	0.166588	9.95356e-06	0.92306	Imputed	t	c	2055	-3.936	8.302e-05	---	73.2	7.456	2
19:27636293	19:28127201	chr19:27636293:C:T	19	27636293	C	T	T	0.227254	0.245446	0.89865	0.154448	0.489005	0.9936	Imputed	19:28127201	19	28127201	C	T	T	0.191975	0.222556	0.797726	0.134784	0.0936063	0.85704	Imputed	19:28127201	19	28127201	C	T	T	0.167895	0.268859	0.48815	0.159531	6.94865e-06	0.97442	Genotyped	t	c	2055	-3.928	8.579e-05	---	75.2	8.071	2
10:71712936	10:73472693	chr10:71712936:G:A	10	71712936	G	A	A	0.135032	0.252067	0.448543	0.179604	8.04485e-06	0.96677	Imputed	10:73472693	10	73472693	G	A	A	0.164375	0.195377	0.79297	0.134541	0.0846787	0.94803	Imputed	10:73472693	10	73472693	G	A	A	0.180015	0.200587	0.876949	0.157039	0.403078	0.90151	Imputed	a	g	2055	-3.849	0.0001184	---	77.2	8.781	2
19:27630721	19:28121629	chr19:27630721:C:T	19	27630721	C	T	T	0.227547	0.243889	0.90818	0.1543	0.532503	0.99435	Imputed	19:28121629	19	28121629	C	T	T	0.192864	0.22236	0.802648	0.135311	0.104229	0.84967	Imputed	19:28121629	19	28121629	C	T	T	0.167237	0.265774	0.484666	0.161977	7.76411e-06	0.95592	Imputed	t	c	2055	-3.846	0.0001201	---	75.7	8.233	2
2:241776643	2:242716058	chr2:241776643:G:A	2	241776643	G	A	A	0.339628	0.303018	1.2101	0.144764	0.187732	0.99555	Imputed	2:242716058	2	242716058	G	A	A	0.298062	0.279336	1.1133	0.119884	0.370637	0.82232	Imputed	2:242716058	2	242716058	G	A	A	0.335079	0.237009	2.3193	0.183605	4.60746e-06	0.62073	Imputed	a	g	2055	3.763	0.0001677	+++	78.7	9.369	2
6:157180385	6:157501519	NA			NA	NA	NA							NA	6:157501519	6	157501519	A	C	C	2.20458e-05	1.13065e-05	6.52781e+128	263.8	0.26086	0.03112	Imputed	6:157501519	6	157501519	A	C	C	0.00018074	1.38404e-05		380.501	4.74394e-06	0.01425	Imputed	a	c	1540	-3.759	0.0001704	?--	87.6	8.07	1
6:157223026	6:157544160	NA			NA	NA	NA							NA	6:157544160	6	157544160	T	C	C	3.1384e-05	1.62093e-05	3.6106e+60	154.062	0.365421	0.00164	Imputed	6:157544160	6	157544160	T	C	C	0.000835212	7.71966e-05	2.29622e+214	102.104	1.33723e-06	0.01675	Imputed	t	c	1540	-3.752	0.0001753	?--	90.1	10.11	1
6:157224355	6:157545489	NA			NA	NA	NA							NA	6:157545489	6	157545489	C	T	T	1.87726e-05	5.65326e-06	4.36348e+119	289.067	0.34059	0.00158	Imputed	6:157545489	6	157545489	C	T	T	0.000845029	8.00334e-05	1.61796e+205	99.2085	1.90915e-06	0.01711	Imputed	t	c	1540	3.744	0.0001809	?++	89.6	9.573	1
6:157301602	6:157722634	chr6:157301602:G:A	6	157301602	G	A	A	0	0				0.99695	Imputed	6:157722634	6	157722634	G	A	A	0.000891364	0.000192861	37030.1	9.38665	0.262422	0.12899	Imputed	6:157722634	6	157722634	G	A	A	0.00620193	0.000610953	6.11803e+28	14.6296	5.87652e-06	0.4451	Imputed	a	g	1540	3.728	0.000193	?++	87.3	7.886	1
6:157303903	6:157724935	chr6:157303903:C:T	6	157303903	C	T	T	0	0				0.99701	Imputed	6:157724935	6	157724935	C	T	T	0.000886646	0.000184806	33006.4	9.37988	0.26733	0.13168	Imputed	6:157724935	6	157724935	C	T	T	0.00641319	0.000609664	6.05645e+28	14.7185	6.70825e-06	0.44615	Imputed	t	c	1540	3.701	0.0002144	?++	87.2	7.804	1
6:157270610	6:157691642	chr6:157270610:C:T	6	157270610	C	T	T	0	0				0.9981	Imputed	6:157691642	6	157691642	C	T	T	0.00089069	0.000219276	312875	16.043	0.430271	0.07792	Imputed	6:157691642	6	157691642	C	T	T	0.00485762	0.000389421	3.38835e+47	22.775	1.54481e-06	0.33861	Imputed	t	c	1540	3.644	0.0002687	?++	90.4	10.437	1
6:157206348	6:157527482	NA			NA	NA	NA							NA	6:157527482	6	157527482	A	C	C	1.87726e-05	6.45372e-06	7.16109e+165	347.117	0.271249	0.00153	Imputed	6:157527482	6	157527482	A	C	C	0.000511229	6.30983e-05	1.1433e+247	128.69	9.84801e-06	0.00881	Imputed	a	c	1540	-3.643	0.00027	?--	86.6	7.483	1
6:157227017	6:157548151	chr6:157227017:C:T	6	157227017	C	T	T	0	0				0.98368	Imputed	6:157548151	6	157548151	C	T	T	2.04092e-05	1.30075e-05	8.09489e+46	187.186	0.563925	0.00539	Imputed	6:157548151	6	157548151	C	T	T	9.69939e-05	1.24649e-05		395.597	5.23333e-07	0.00073	Imputed	t	c	1540	3.613	0.0003023	?++	92	12.453	1
14:33161347	14:33630553	chr14:33161347:A:G	14	33161347	A	G	A	0.452443	0.450003	1.00785	0.134738	0.953696	0.97014	Imputed	14:33630553	14	33630553	A	G	A	0.493852	0.378744	1.59627	0.0995631	2.6375e-06	0.97429	Imputed	14:33630553	14	33630553	A	G	A	0.435774	0.424879	1.09665	0.125706	0.462977	0.97791	Imputed	a	g	2055	3.585	0.0003374	+++	79.5	9.755	2
2:19875239	2:20075000	chr2:19875239:T:C	2	19875239	T	C	C	0.0560122	0.0511028	1.09392	0.281625	0.749918	0.98303	Imputed	2:20075000	2	20075000	T	C	C	0.0741515	0.0286795	2.96022	0.237903	5.07184e-06	0.99716	Imputed	2:20075000	2	20075000	T	C	C	0.0613814	0.0480759	1.18218	0.276263	0.544648	0.9701	Imputed	t	c	2055	-3.554	0.000379	---	76.9	8.646	2
6:157321711	6:157742743	NA			NA	NA	NA							NA	6:157742743	6	157742743	G	A	A	3.30206e-05	3.18684e-05	1748.88	76.3642	0.922109	0.00474	Imputed	6:157742743	6	157742743	G	A	A	0.000456108	2.78527e-05		240.314	3.66973e-08	0.06131	Imputed	a	g	1540	3.55	0.0003857	?++	94.4	17.726	1
1:214472010	1:214645353	chr1:214472010:G:T	1	214472010	G	T	G	0.23169	0.191349	1.26754	0.153692	0.122944	0.96667	Imputed	1:214645353	1	214645353	G	T	G	0.260049	0.167977	1.78573	0.123278	2.55852e-06	0.99868	Imputed	1:214645353	1	214645353	G	T	G	0.203422	0.229246	0.895462	0.145673	0.448472	0.99794	Imputed	t	g	2055	-3.517	0.0004361	--+	84.3	12.705	2
2:241776965	2:242716380	chr2:241776965:A:T	2	241776965	A	T	T	0.36047	0.325178	1.19139	0.142607	0.219455	0.99865	Genotyped	2:242716380	2	242716380	A	T	T	0.31251	0.298393	1.07948	0.117679	0.515766	0.8198	Imputed	2:242716380	2	242716380	A	T	T	0.364088	0.268566	2.21701	0.177858	7.59209e-06	0.59892	Imputed	a	t	2055	-3.496	0.0004722	---	79.5	9.746	2
6:157274938	6:157695970	chr6:157274938:C:A	6	157274938	C	A	A	0	0				0.99045	Imputed	6:157695970	6	157695970	C	A	A	0.00129425	0.000755235	5.692	2.74659	0.526622	0.26323	Imputed	6:157695970	6	157695970	C	A	A	0.005168	0.000550176	1.40792e+38	18.468	1.9712e-06	0.37013	Imputed	a	c	1540	3.492	0.0004792	?++	90.8	10.829	1
1:214471952	1:214645295	chr1:214471952:A:G	1	214471952	A	G	A	0.229617	0.19129	1.25212	0.153584	0.143212	0.96808	Imputed	1:214645295	1	214645295	A	G	A	0.260037	0.168018	1.78548	0.123298	2.58197e-06	0.99831	Imputed	1:214645295	1	214645295	A	G	A	0.203488	0.229717	0.895043	0.145649	0.446477	0.99869	Genotyped	a	g	2055	3.475	0.0005113	++-	84.3	12.753	2
1:214473305	1:214646648	chr1:214473305:T:C	1	214473305	T	C	T	0.231749	0.193085	1.25356	0.153546	0.141075	0.96656	Imputed	1:214646648	1	214646648	T	C	T	0.261576	0.167883	1.80618	0.123448	1.67472e-06	0.99781	Imputed	1:214646648	1	214646648	T	C	T	0.203915	0.233718	0.879592	0.145435	0.37769	0.99459	Imputed	t	c	2055	3.472	0.0005174	++-	85.5	13.829	2
8:21368229	8:21225740	chr8:21368229:C:G	8	21368229	C	G	C	0.348337	0.206331	2.09392	0.149714	7.96162e-07	0.95858	Imputed	8:21225740	8	21225740	C	G	C	0.295887	0.263232	1.17558	0.108984	0.137742	0.97837	Imputed	8:21225740	8	21225740	C	G	C	0.237937	0.246472	0.994346	0.14758	0.96935	0.97505	Imputed	c	g	2055	3.447	0.0005668	++-	86.4	14.689	2
1:214471964	1:214645307	chr1:214471964:C:T	1	214471964	C	T	C	0.229619	0.193032	1.23792	0.153454	0.164275	0.96808	Imputed	1:214645307	1	214645307	C	T	C	0.261831	0.16805	1.80317	0.123212	1.7114e-06	0.99995	Genotyped	1:214645307	1	214645307	C	T	C	0.203409	0.232036	0.883934	0.145247	0.395658	0.99864	Genotyped	t	c	2055	-3.446	0.0005689	--+	85.4	13.675	2
1:214468205	1:214641548	chr1:214468205:G:T	1	214468205	G	T	G	0.229378	0.191299	1.25014	0.153554	0.14597	0.96809	Imputed	1:214641548	1	214641548	G	T	G	0.260352	0.169301	1.77863	0.123527	3.13625e-06	0.99444	Imputed	1:214641548	1	214641548	G	T	G	0.203062	0.230897	0.887781	0.145783	0.41422	0.9966	Imputed	t	g	2055	-3.413	0.0006428	--+	84.5	12.864	2
1:214465322	1:214638665	chr1:214465322:T:C	1	214465322	T	C	T	0.229304	0.191285	1.24968	0.153546	0.146618	0.96832	Imputed	1:214638665	1	214638665	T	C	T	0.259752	0.16859	1.78775	0.124	2.79771e-06	0.98659	Imputed	1:214638665	1	214638665	T	C	T	0.200818	0.228085	0.882449	0.146751	0.39413	0.99262	Imputed	t	c	2055	3.408	0.0006545	++-	84.8	13.17	2
1:214465335	1:214638678	chr1:214465335:C:T	1	214465335	C	T	C	0.229289	0.191283	1.24961	0.153553	0.146738	0.96829	Imputed	1:214638678	1	214638678	C	T	C	0.259755	0.16857	1.78776	0.123985	2.78905e-06	0.98709	Imputed	1:214638678	1	214638678	C	T	C	0.20083	0.228133	0.882147	0.146747	0.392824	0.99261	Imputed	t	c	2055	-3.407	0.0006571	--+	84.8	13.186	2
1:214465241	1:214638584	chr1:214465241:T:A	1	214465241	T	A	T	0.229378	0.191202	1.25122	0.153655	0.144675	0.96746	Imputed	1:214638584	1	214638584	T	A	T	0.260219	0.168848	1.78729	0.123837	2.74228e-06	0.98986	Imputed	1:214638584	1	214638584	T	A	T	0.201172	0.229221	0.88071	0.146224	0.385006	0.99594	Imputed	a	t	2055	-3.405	0.0006612	--+	84.9	13.276	2
1:214465302	1:214638645	chr1:214465302:G:A	1	214465302	G	A	G	0.229299	0.191254	1.24983	0.153539	0.146375	0.9684	Imputed	1:214638645	1	214638645	G	A	G	0.260033	0.168773	1.78683	0.123878	2.79164e-06	0.98886	Imputed	1:214638645	1	214638645	G	A	G	0.201101	0.229463	0.878996	0.146221	0.377749	0.99616	Imputed	a	g	2055	-3.392	0.0006929	--+	85	13.334	2
1:214467489	1:214640832	chr1:214467489:T:C	1	214467489	T	C	T	0.229296	0.191253	1.24983	0.153539	0.146383	0.96841	Imputed	1:214640832	1	214640832	T	C	T	0.26029	0.169323	1.77894	0.123602	3.15827e-06	0.99261	Imputed	1:214640832	1	214640832	T	C	T	0.201601	0.22981	0.880925	0.145823	0.384613	0.99842	Imputed	t	c	2055	3.382	0.000719	++-	84.8	13.144	2
1:214467897	1:214641240	chr1:214467897:T:C	1	214467897	T	C	T	0.229225	0.191245	1.24945	0.153558	0.146981	0.96823	Imputed	1:214641240	1	214641240	T	C	T	0.260256	0.169266	1.779	0.12359	3.14717e-06	0.99277	Imputed	1:214641240	1	214641240	T	C	T	0.201616	0.229823	0.880985	0.145793	0.384771	0.99866	Genotyped	t	c	2055	3.382	0.0007201	++-	84.8	13.147	2
1:214467385	1:214640728	chr1:214467385:T:C	1	214467385	T	C	T	0.224177	0.185904	1.24795	0.152505	0.146377	0.99953	Genotyped	1:214640728	1	214640728	T	C	T	0.260268	0.169343	1.77868	0.123616	3.18398e-06	0.99244	Imputed	1:214640728	1	214640728	T	C	T	0.201595	0.229806	0.880896	0.145834	0.384526	0.99833	Imputed	t	c	2055	3.381	0.0007221	++-	84.8	13.137	2
1:214467187	1:214640530	chr1:214467187:A:C	1	214467187	A	C	A	0.229262	0.191237	1.24976	0.153556	0.146523	0.96812	Imputed	1:214640530	1	214640530	A	C	A	0.260328	0.169394	1.77885	0.12362	3.17462e-06	0.99221	Imputed	1:214640530	1	214640530	A	C	A	0.201577	0.229794	0.880825	0.145859	0.384304	0.99816	Imputed	a	c	2055	3.381	0.0007223	++-	84.8	13.142	2
1:214466252	1:214639595	chr1:214466252:G:A	1	214466252	G	A	G	0.229301	0.191253	1.24986	0.15354	0.14633	0.96829	Imputed	1:214639595	1	214639595	G	A	G	0.260356	0.169534	1.77817	0.123655	3.24377e-06	0.99147	Imputed	1:214639595	1	214639595	G	A	G	0.201529	0.229729	0.8808	0.145912	0.384371	0.99794	Imputed	a	g	2055	-3.378	0.0007291	--+	84.8	13.12	2
1:214464539	1:214637882	chr1:214464539:A:G	1	214464539	A	G	A	0.229294	0.191237	1.24999	0.153557	0.14619	0.96836	Imputed	1:214637882	1	214637882	A	G	A	0.260438	0.169863	1.77586	0.123684	3.43136e-06	0.9899	Imputed	1:214637882	1	214637882	A	G	A	0.201543	0.229566	0.881642	0.145894	0.387898	0.99791	Imputed	a	g	2055	3.374	0.0007398	++-	84.7	13.03	2
1:214464829	1:214638172	chr1:214464829:C:T	1	214464829	C	T	C	0.229284	0.191274	1.24964	0.153552	0.146694	0.96769	Imputed	1:214638172	1	214638172	C	T	C	0.260431	0.16983	1.77613	0.123682	3.40975e-06	0.98986	Imputed	1:214638172	1	214638172	C	T	C	0.20155	0.229599	0.881543	0.145905	0.387516	0.99771	Imputed	t	c	2055	-3.374	0.0007409	--+	84.7	13.04	2
1:214465592	1:214638935	chr1:214465592:T:C	1	214465592	T	C	T	0.229296	0.191238	1.24994	0.153543	0.146229	0.96839	Imputed	1:214638935	1	214638935	T	C	T	0.260433	0.169571	1.77934	0.123704	3.18964e-06	0.99062	Imputed	1:214638935	1	214638935	T	C	T	0.201165	0.229593	0.878768	0.146159	0.376584	0.99694	Imputed	t	c	2055	3.373	0.0007433	++-	84.9	13.214	2
1:214465489	1:214638832	chr1:214465489:C:T	1	214465489	C	T	C	0.229296	0.191253	1.24983	0.153539	0.146383	0.96841	Imputed	1:214638832	1	214638832	C	T	C	0.260425	0.169618	1.7789	0.123714	3.22631e-06	0.99039	Imputed	1:214638832	1	214638832	C	T	C	0.201227	0.229625	0.879078	0.146143	0.377838	0.99683	Imputed	t	c	2055	-3.372	0.0007449	--+	84.8	13.191	2
1:214464976	1:214638319	chr1:214464976:T:C	1	214464976	T	C	T	0.228632	0.190987	1.24839	0.15393	0.149508	0.96502	Imputed	1:214638319	1	214638319	T	C	T	0.26037	0.16969	1.77752	0.123715	3.32662e-06	0.98973	Imputed	1:214638319	1	214638319	T	C	T	0.201504	0.229559	0.881416	0.145952	0.387125	0.99748	Imputed	t	c	2055	3.372	0.0007463	++-	84.7	13.073	2
1:214465910	1:214639253	chr1:214465910:T:C	1	214465910	T	C	T	0.229299	0.191253	1.24984	0.153538	0.146359	0.96841	Imputed	1:214639253	1	214639253	T	C	T	0.26041	0.169576	1.77836	0.12366	3.2333e-06	0.99118	Imputed	1:214639253	1	214639253	T	C	T	0.201215	0.229644	0.878879	0.146115	0.376908	0.99731	Genotyped	t	c	2055	3.371	0.0007482	++-	84.8	13.198	2
1:214482547	1:214655890	chr1:214482547:C:T	1	214482547	C	T	C	0.230176	0.191252	1.25705	0.153725	0.136711	0.96652	Imputed	1:214655890	1	214655890	C	T	C	0.255813	0.167038	1.77135	0.124534	4.4107e-06	0.99426	Imputed	1:214655890	1	214655890	C	T	C	0.199157	0.227394	0.883346	0.147621	0.400769	0.98723	Imputed	t	c	2055	-3.37	0.0007529	--+	84.2	12.644	2
1:214465526	1:214638869	chr1:214465526:T:C	1	214465526	T	C	T	0.229299	0.191254	1.24984	0.153539	0.14637	0.96839	Imputed	1:214638869	1	214638869	T	C	T	0.260476	0.169684	1.77833	0.123688	3.25215e-06	0.99016	Imputed	1:214638869	1	214638869	T	C	T	0.201246	0.229896	0.877942	0.14617	0.37316	0.99619	Imputed	t	c	2055	3.367	0.0007608	++-	84.9	13.23	2
1:214465387	1:214638730	chr1:214465387:A:G	1	214465387	A	G	A	0.229277	0.191253	1.24972	0.153547	0.146564	0.96838	Imputed	1:214638730	1	214638730	A	G	A	0.260052	0.169571	1.77652	0.123781	3.44113e-06	0.98958	Imputed	1:214638730	1	214638730	A	G	A	0.201109	0.229572	0.878566	0.146211	0.375906	0.99643	Imputed	a	g	2055	3.361	0.0007758	++-	84.8	13.147	2
1:214465191	1:214638534	chr1:214465191:A:G	1	214465191	A	G	A	0.228873	0.191025	1.24951	0.153818	0.14757	0.96716	Imputed	1:214638534	1	214638534	A	G	A	0.26032	0.168824	1.78769	0.123781	2.6903e-06	0.98969	Imputed	1:214638534	1	214638534	A	G	A	0.199256	0.229525	0.868468	0.146349	0.335238	0.99655	Imputed	a	g	2055	3.351	0.0008059	++-	85.5	13.824	2
1:214465004	1:214638347	chr1:214465004:A:G	1	214465004	A	G	A	0.225738	0.189795	1.23864	0.154722	0.166599	0.95905	Imputed	1:214638347	1	214638347	A	G	A	0.26038	0.16959	1.77974	0.123777	3.20391e-06	0.98956	Imputed	1:214638347	1	214638347	A	G	A	0.201467	0.229545	0.881219	0.14598	0.386377	0.99727	Imputed	a	g	2055	3.347	0.0008158	++-	84.8	13.149	2
1:214466570	1:214639913	chr1:214466570:C:G	1	214466570	C	G	C	0.229343	0.193022	1.23582	0.153418	0.167544	0.96806	Imputed	1:214639913	1	214639913	C	G	C	0.262145	0.169556	1.79612	0.123576	2.1475e-06	0.993	Imputed	1:214639913	1	214639913	C	G	C	0.20157	0.232782	0.868362	0.145509	0.332037	0.99698	Imputed	c	g	2055	3.344	0.0008257	++-	85.8	14.122	2
1:214465450	1:214638793	chr1:214465450:A:T	1	214465450	A	T	A	0.229336	0.193014	1.23582	0.153417	0.167541	0.96829	Imputed	1:214638793	1	214638793	A	T	A	0.262252	0.169728	1.79677	0.123663	2.15186e-06	0.99126	Imputed	1:214638793	1	214638793	A	T	A	0.201211	0.232793	0.865838	0.145805	0.323144	0.99502	Imputed	a	t	2055	3.334	0.0008563	++-	85.9	14.22	2
1:214457605	1:214630948	chr1:214457605:T:C	1	214457605	T	C	T	0.234126	0.197368	1.23049	0.150437	0.167978	0.97017	Imputed	1:214630948	1	214630948	T	C	T	0.268503	0.179974	1.73121	0.12231	7.2188e-06	0.99224	Imputed	1:214630948	1	214630948	T	C	T	0.218992	0.239437	0.903456	0.144175	0.48131	0.99999	Genotyped	t	c	2055	3.319	0.0009024	++-	82.6	11.513	2
8:21369341	8:21226852	chr8:21369341:T:C	8	21369341	T	C	T	0.324726	0.188412	2.12498	0.154525	1.07205e-06	0.94543	Imputed	8:21226852	8	21226852	T	C	T	0.260585	0.235075	1.15084	0.115129	0.222336	0.96108	Imputed	8:21226852	8	21226852	T	C	T	0.22513	0.227646	1.00704	0.149732	0.962656	0.99446	Genotyped	t	c	2055	3.287	0.001012	+++	86.2	14.48	2
8:21360676	8:21218187	chr8:21360676:C:T	8	21360676	C	T	C	0.348231	0.210264	2.04107	0.149013	1.68451e-06	0.96399	Imputed	8:21218187	8	21218187	C	T	C	0.299067	0.265062	1.18138	0.108381	0.124072	0.98425	Imputed	8:21218187	8	21218187	C	T	C	0.243818	0.257602	0.960677	0.145028	0.782074	0.97948	Imputed	t	c	2055	-3.279	0.001043	--+	86.3	14.616	2
8:21361850	8:21219361	chr8:21361850:C:T	8	21361850	C	T	C	0.342374	0.202024	2.0385	0.147674	1.41502e-06	0.99903	Genotyped	8:21219361	8	21219361	C	T	C	0.301166	0.265566	1.18541	0.107048	0.112091	0.99951	Genotyped	8:21219361	8	21219361	C	T	C	0.242153	0.257899	0.94741	0.144381	0.708279	0.99367	Genotyped	t	c	2055	-3.277	0.001049	--+	86.8	15.185	2
1:214460498	1:214633841	chr1:214460498:A:G	1	214460498	A	G	A	0.223319	0.188809	1.22864	0.154908	0.183765	0.96645	Imputed	1:214633841	1	214633841	A	G	A	0.258988	0.169706	1.76182	0.123686	4.67359e-06	0.98887	Imputed	1:214633841	1	214633841	A	G	A	0.199612	0.228169	0.875638	0.146697	0.365312	0.99998	Imputed	a	g	2055	3.246	0.001169	++-	84.6	13.014	2
1:214463757	1:214637100	chr1:214463757:C:A	1	214463757	C	A	C	0.223328	0.189656	1.22225	0.154733	0.194617	0.96739	Imputed	1:214637100	1	214637100	C	A	C	0.258742	0.169098	1.76671	0.123738	4.23722e-06	0.98945	Imputed	1:214637100	1	214637100	C	A	C	0.199612	0.228197	0.875447	0.146706	0.364556	0.99993	Genotyped	a	c	2055	-3.243	0.001182	--+	84.8	13.14	2
1:214463307	1:214636650	chr1:214463307:T:C	1	214463307	T	C	T	0.223331	0.189656	1.22227	0.154733	0.194588	0.96742	Imputed	1:214636650	1	214636650	T	C	T	0.258749	0.169128	1.76644	0.123737	4.26218e-06	0.98947	Imputed	1:214636650	1	214636650	T	C	T	0.199612	0.228187	0.875527	0.146702	0.364873	0.99995	Imputed	t	c	2055	3.243	0.001184	++-	84.8	13.131	2
1:214463026	1:214636369	chr1:214463026:C:T	1	214463026	C	T	C	0.223328	0.189656	1.22225	0.154733	0.194617	0.96742	Imputed	1:214636369	1	214636369	C	T	C	0.258765	0.169172	1.76614	0.123739	4.29109e-06	0.98937	Imputed	1:214636369	1	214636369	C	T	C	0.199612	0.228169	0.875638	0.146697	0.365312	1	Genotyped	t	c	2055	-3.242	0.001186	--+	84.8	13.12	2
1:214463099	1:214636442	chr1:214463099:G:A	1	214463099	G	A	G	0.223324	0.189653	1.22225	0.154738	0.194625	0.96736	Imputed	1:214636442	1	214636442	G	A	G	0.258777	0.169161	1.76639	0.123738	4.26759e-06	0.98937	Imputed	1:214636442	1	214636442	G	A	G	0.199612	0.228213	0.875375	0.146719	0.364304	0.99979	Imputed	a	g	2055	-3.242	0.001187	--+	84.8	13.136	2
1:214462706	1:214636049	chr1:214462706:T:C	1	214462706	T	C	T	0.223328	0.189648	1.22232	0.154736	0.19451	0.9674	Imputed	1:214636049	1	214636049	T	C	T	0.258774	0.169191	1.76604	0.123739	4.30068e-06	0.98934	Imputed	1:214636049	1	214636049	T	C	T	0.199612	0.228175	0.875617	0.146698	0.365229	0.99999	Genotyped	t	c	2055	3.242	0.001187	++-	84.8	13.118	2
10:130214706	10:132012970	chr10:130214706:G:A	10	130214706	G	A	A	0.0608376	0.0497019	1.25677	0.286409	0.424889	0.97533	Imputed	10:132012970	10	132012970	G	A	A	0.0784195	0.0303434	2.82561	0.228571	5.50833e-06	0.99769	Genotyped	10:132012970	10	132012970	G	A	A	0.0439916	0.0502278	0.892608	0.295491	0.70063	0.95545	Imputed	a	g	2055	3.242	0.001188	++-	81.7	10.928	2
1:214462402	1:214635745	chr1:214462402:T:C	1	214462402	T	C	T	0.223326	0.189656	1.22223	0.154733	0.194649	0.96741	Imputed	1:214635745	1	214635745	T	C	T	0.25879	0.169237	1.76573	0.123741	4.33174e-06	0.98914	Imputed	1:214635745	1	214635745	T	C	T	0.199612	0.228169	0.875638	0.146697	0.365312	1	Imputed	t	c	2055	3.241	0.001192	++-	84.7	13.111	2
1:214462303	1:214635646	chr1:214462303:T:C	1	214462303	T	C	T	0.223328	0.189656	1.22225	0.154733	0.194617	0.96741	Imputed	1:214635646	1	214635646	T	C	T	0.258785	0.169271	1.76543	0.123749	4.36709e-06	0.98901	Imputed	1:214635646	1	214635646	T	C	T	0.199612	0.228169	0.875638	0.146697	0.365312	1	Genotyped	t	c	2055	3.24	0.001196	++-	84.7	13.102	2
1:214462062	1:214635405	chr1:214462062:C:T	1	214462062	C	T	C	0.223333	0.189658	1.22228	0.154733	0.194571	0.9674	Imputed	1:214635405	1	214635405	C	T	C	0.258812	0.169369	1.76438	0.123733	4.45529e-06	0.98904	Imputed	1:214635405	1	214635405	C	T	C	0.199612	0.228175	0.875611	0.146698	0.365208	0.99999	Genotyped	t	c	2055	-3.237	0.001208	--+	84.7	13.083	2
1:214461932	1:214635275	chr1:214461932:T:C	1	214461932	T	C	T	0.223328	0.18965	1.2223	0.154735	0.194529	0.9674	Imputed	1:214635275	1	214635275	T	C	T	0.258827	0.16939	1.76436	0.123736	4.45969e-06	0.98898	Imputed	1:214635275	1	214635275	T	C	T	0.199612	0.22817	0.875632	0.146697	0.36529	1	Imputed	t	c	2055	3.237	0.001208	++-	84.7	13.081	2
1:214461906	1:214635249	chr1:214461906:C:T	1	214461906	C	T	C	0.223333	0.189656	1.22229	0.154733	0.194553	0.96739	Imputed	1:214635249	1	214635249	C	T	C	0.258829	0.169416	1.764	0.12373	4.49075e-06	0.98898	Imputed	1:214635249	1	214635249	C	T	C	0.199612	0.228169	0.875638	0.146697	0.365312	1	Imputed	t	c	2055	-3.236	0.001212	--+	84.7	13.074	2
1:214461879	1:214635222	chr1:214461879:G:A	1	214461879	G	A	G	0.223328	0.189656	1.22225	0.154733	0.194617	0.96742	Imputed	1:214635222	1	214635222	G	A	G	0.258832	0.169422	1.76397	0.12373	4.49352e-06	0.98894	Imputed	1:214635222	1	214635222	G	A	G	0.199612	0.228169	0.875638	0.146697	0.365312	1	Genotyped	a	g	2055	-3.236	0.001213	--+	84.7	13.074	2
1:214461745	1:214635088	chr1:214461745:G:A	1	214461745	G	A	G	0.223294	0.189656	1.22206	0.154754	0.195025	0.96693	Imputed	1:214635088	1	214635088	G	A	G	0.258876	0.169462	1.76389	0.123723	4.49531e-06	0.98894	Imputed	1:214635088	1	214635088	G	A	G	0.199612	0.228169	0.875638	0.146697	0.365312	0.99999	Imputed	a	g	2055	-3.235	0.001216	--+	84.7	13.074	2
1:214461497	1:214634840	chr1:214461497:T:G	1	214461497	T	G	T	0.223328	0.189656	1.22225	0.154733	0.194617	0.96723	Imputed	1:214634840	1	214634840	T	G	T	0.258889	0.169498	1.76357	0.123719	4.52442e-06	0.98891	Imputed	1:214634840	1	214634840	T	G	T	0.199612	0.228169	0.875638	0.146697	0.365312	0.99999	Imputed	t	g	2055	3.235	0.001217	++-	84.7	13.067	2
1:214461450	1:214634793	chr1:214461450:C:T	1	214461450	C	T	C	0.223345	0.18966	1.22235	0.154734	0.194435	0.96733	Imputed	1:214634793	1	214634793	C	T	C	0.258737	0.169501	1.76226	0.123742	4.67608e-06	0.9888	Imputed	1:214634793	1	214634793	C	T	C	0.199612	0.228156	0.875696	0.1467	0.365562	0.99994	Imputed	t	c	2055	-3.231	0.001235	--+	84.7	13.031	2
1:214461356	1:214634699	chr1:214461356:A:G	1	214461356	A	G	A	0.223328	0.189656	1.22225	0.154733	0.194617	0.96742	Imputed	1:214634699	1	214634699	A	G	A	0.25875	0.169519	1.76217	0.123741	4.6829e-06	0.98878	Imputed	1:214634699	1	214634699	A	G	A	0.199612	0.228156	0.875696	0.1467	0.365562	0.99994	Imputed	a	g	2055	3.23	0.001237	++-	84.7	13.029	2
1:214460382	1:214633725	chr1:214460382:T:C	1	214460382	T	C	T	0.223318	0.189652	1.22223	0.154737	0.19467	0.96736	Imputed	1:214633725	1	214633725	T	C	T	0.258995	0.169715	1.76178	0.123685	4.67761e-06	0.98886	Imputed	1:214633725	1	214633725	T	C	T	0.199612	0.228169	0.875638	0.146697	0.365312	0.99998	Imputed	t	c	2055	3.23	0.001238	++-	84.7	13.033	2
1:214461009	1:214634352	chr1:214461009:A:G	1	214461009	A	G	A	0.223341	0.189677	1.2222	0.154737	0.194722	0.96731	Imputed	1:214634352	1	214634352	A	G	A	0.258782	0.169583	1.76164	0.12373	4.72901e-06	0.98879	Imputed	1:214634352	1	214634352	A	G	A	0.199612	0.228151	0.875724	0.146701	0.365682	0.99992	Imputed	a	g	2055	3.229	0.001243	++-	84.6	13.019	2
1:214460956	1:214634299	chr1:214460956:C:G	1	214460956	C	G	C	0.223328	0.189656	1.22225	0.154733	0.194617	0.9673	Imputed	1:214634299	1	214634299	C	G	C	0.258785	0.169591	1.76156	0.123728	4.73582e-06	0.98879	Imputed	1:214634299	1	214634299	C	G	C	0.199612	0.228156	0.875696	0.1467	0.365562	0.99994	Imputed	c	g	2055	3.229	0.001244	++-	84.6	13.018	2
1:214459828	1:214633171	chr1:214459828:T:C	1	214459828	T	C	T	0.223328	0.189656	1.22225	0.154733	0.194617	0.96741	Imputed	1:214633171	1	214633171	T	C	T	0.25901	0.169802	1.76085	0.123677	4.76652e-06	0.98869	Imputed	1:214633171	1	214633171	T	C	T	0.199589	0.228056	0.875732	0.146717	0.365766	0.99957	Imputed	t	c	2055	3.228	0.001247	++-	84.6	13.01	2
1:214460799	1:214634142	chr1:214460799:G:T	1	214460799	G	T	G	0.223328	0.189656	1.22225	0.154733	0.194617	0.96741	Imputed	1:214634142	1	214634142	G	T	G	0.258818	0.169665	1.76091	0.123717	4.79392e-06	0.98877	Imputed	1:214634142	1	214634142	G	T	G	0.199612	0.228156	0.875696	0.1467	0.365562	0.99994	Imputed	t	g	2055	-3.227	0.001251	--+	84.6	13.006	2
1:214459794	1:214633137	chr1:214459794:G:T	1	214459794	G	T	G	0.223328	0.189655	1.22226	0.154734	0.194596	0.96728	Imputed	1:214633137	1	214633137	G	T	G	0.259034	0.169833	1.76058	0.123665	4.7848e-06	0.98888	Imputed	1:214633137	1	214633137	G	T	G	0.199611	0.228169	0.875628	0.146697	0.365273	0.99998	Imputed	t	g	2055	-3.227	0.001251	--+	84.6	13.011	2
1:214460712	1:214634055	chr1:214460712:A:C	1	214460712	A	C	A	0.223331	0.189656	1.22227	0.154733	0.194588	0.96731	Imputed	1:214634055	1	214634055	A	C	A	0.258821	0.169675	1.76082	0.123715	4.80271e-06	0.98876	Imputed	1:214634055	1	214634055	A	C	A	0.199612	0.228156	0.875696	0.1467	0.365562	0.99994	Imputed	a	c	2055	3.227	0.001252	++-	84.6	13.004	2
1:214460658	1:214634001	chr1:214460658:C:T	1	214460658	C	T	C	0.223331	0.189656	1.22227	0.154733	0.194582	0.96737	Imputed	1:214634001	1	214634001	C	T	C	0.258826	0.169685	1.76074	0.123714	4.8098e-06	0.98876	Imputed	1:214634001	1	214634001	C	T	C	0.199612	0.228156	0.875696	0.1467	0.365562	0.99994	Imputed	t	c	2055	-3.227	0.001253	--+	84.6	13.002	2
1:214441857	1:214615200	chr1:214441857:G:A	1	214441857	G	A	G	0.23107	0.198208	1.20449	0.150441	0.216174	0.97171	Imputed	1:214615200	1	214615200	G	A	G	0.270853	0.181001	1.7401	0.122052	5.66339e-06	0.99622	Imputed	1:214615200	1	214615200	G	A	G	0.218928	0.243392	0.889477	0.143023	0.412843	0.99459	Imputed	a	g	2055	-3.22	0.001281	--+	83.9	12.43	2
1:214463342	1:214636685	chr1:214463342:A:G	1	214463342	A	G	A	0.223343	0.191455	1.20798	0.15463	0.221736	0.96756	Imputed	1:214636685	1	214636685	A	G	A	0.260552	0.169237	1.78384	0.123677	2.87308e-06	0.99041	Imputed	1:214636685	1	214636685	A	G	A	0.199634	0.23142	0.86209	0.146355	0.310607	0.998	Imputed	a	g	2055	3.201	0.00137	++-	85.9	14.174	2
1:214458875	1:214632218	chr1:214458875:C:T	1	214458875	C	T	C	0.221813	0.18936	1.21317	0.154642	0.211453	0.9691	Imputed	1:214632218	1	214632218	C	T	C	0.259086	0.169969	1.75923	0.123638	4.90596e-06	0.98895	Imputed	1:214632218	1	214632218	C	T	C	0.199612	0.228169	0.875638	0.146697	0.365312	1	Imputed	t	c	2055	-3.2	0.001376	--+	84.6	13.017	2
1:214458799	1:214632142	chr1:214458799:T:A	1	214458799	T	A	T	0.221808	0.189365	1.21312	0.154646	0.211573	0.96906	Imputed	1:214632142	1	214632142	T	A	T	0.259091	0.169989	1.75904	0.123636	4.92496e-06	0.98893	Imputed	1:214632142	1	214632142	T	A	T	0.199612	0.228169	0.875638	0.146697	0.365312	1	Genotyped	a	t	2055	-3.199	0.001379	--+	84.6	13.013	2
1:214458915	1:214632258	chr1:214458915:G:C	1	214458915	G	C	G	0.221727	0.189358	1.21263	0.154661	0.212568	0.96885	Imputed	1:214632258	1	214632258	G	C	G	0.259085	0.169971	1.75924	0.123641	4.90678e-06	0.9889	Imputed	1:214632258	1	214632258	G	C	G	0.199612	0.228169	0.875638	0.146697	0.365312	1	Genotyped	c	g	2055	-3.198	0.001383	--+	84.6	13.019	2
1:214462254	1:214635597	chr1:214462254:C:T	1	214462254	C	T	C	0.223323	0.191277	1.20914	0.154638	0.219414	0.96729	Imputed	1:214635597	1	214635597	C	T	C	0.25902	0.169379	1.76569	0.123686	4.2933e-06	0.99007	Imputed	1:214635597	1	214635597	C	T	C	0.199612	0.229577	0.872558	0.146234	0.351206	1	Genotyped	t	c	2055	-3.193	0.001408	--+	85	13.312	2
1:214458939	1:214632282	chr1:214458939:T:C	1	214458939	T	C	T	0.221811	0.190945	1.20105	0.154539	0.235836	0.9691	Imputed	1:214632282	1	214632282	T	C	T	0.259082	0.169963	1.75932	0.123643	4.89997e-06	0.9889	Imputed	1:214632282	1	214632282	T	C	T	0.199612	0.228169	0.875638	0.146697	0.365312	1	Imputed	t	c	2055	3.168	0.001536	++-	84.7	13.066	2
1:214488282	1:214661625	chr1:214488282:G:T	1	214488282	G	T	G	0.360832	0.3145	1.22662	0.132458	0.123057	0.97519	Imputed	1:214661625	1	214661625	G	T	G	0.397102	0.284025	1.65808	0.104776	1.39251e-06	0.9972	Imputed	1:214661625	1	214661625	G	T	G	0.322998	0.372008	0.817571	0.129655	0.120306	0.99486	Imputed	t	g	2055	-3.165	0.001552	--+	88.9	18.066	2
1:214488646	1:214661989	chr1:214488646:G:A	1	214488646	G	A	G	0.360768	0.314341	1.22703	0.132438	0.122385	0.97548	Imputed	1:214661989	1	214661989	G	A	G	0.396815	0.283914	1.65605	0.104723	1.45865e-06	0.99779	Imputed	1:214661989	1	214661989	G	A	G	0.322725	0.371919	0.817371	0.129585	0.119656	0.99599	Imputed	a	g	2055	-3.159	0.001586	--+	88.9	18.034	2
1:214489479	1:214662822	chr1:214489479:C:T	1	214489479	C	T	C	0.360802	0.314391	1.22698	0.132446	0.122483	0.97517	Imputed	1:214662822	1	214662822	C	T	C	0.396156	0.283654	1.65109	0.104581	1.62935e-06	0.99972	Genotyped	1:214662822	1	214662822	C	T	C	0.322574	0.371831	0.817552	0.129414	0.119574	0.99893	Genotyped	t	c	2055	-3.143	0.001671	--+	88.8	17.917	2
1:214428367	1:214601710	chr1:214428367:G:A	1	214428367	G	A	G	0.232421	0.19721	1.22238	0.150808	0.183026	0.95157	Imputed	1:214601710	1	214601710	G	A	G	0.268965	0.182207	1.75398	0.125028	6.98702e-06	0.94664	Imputed	1:214601710	1	214601710	G	A	G	0.214527	0.241938	0.862824	0.145282	0.309833	0.96833	Imputed	a	g	2055	-3.13	0.001746	--+	84.9	13.202	2
1:214489521	1:214662864	chr1:214489521:C:T	1	214489521	C	T	C	0.360773	0.314354	1.22698	0.132437	0.122451	0.97545	Imputed	1:214662864	1	214662864	C	T	C	0.396136	0.283662	1.65135	0.104611	1.62811e-06	0.99883	Imputed	1:214662864	1	214662864	C	T	C	0.321519	0.37168	0.814212	0.129496	0.112471	0.99826	Genotyped	t	c	2055	-3.127	0.001768	--+	89	18.119	2
1:110234421	1:110777043	chr1:110234421:C:T	1	110234421	C	T	T	0.414148	0.445421	0.882258	0.12703	0.324061	0.99603	Genotyped	1:110777043	1	110777043	C	T	T	0.403247	0.406269	0.985661	0.105717	0.891335	0.89261	Imputed	1:110777043	1	110777043	C	T	T	0.326386	0.450454	0.538712	0.133471	3.5778e-06	0.97618	Imputed	t	c	2055	-3.117	0.001829	---	84.3	12.756	2
1:214484297	1:214657640	chr1:214484297:A:G	1	214484297	A	G	A	0.227779	0.199901	1.18069	0.154113	0.281131	0.96201	Imputed	1:214657640	1	214657640	A	G	A	0.261333	0.172978	1.72731	0.122147	7.65427e-06	0.99434	Imputed	1:214657640	1	214657640	A	G	A	0.202876	0.230508	0.885709	0.147432	0.410393	0.98601	Imputed	a	g	2055	3.095	0.001966	++-	83.7	12.281	2
1:214485234	1:214658577	chr1:214485234:C:T	1	214485234	C	T	C	0.23151	0.200062	1.20157	0.152854	0.229618	0.9638	Imputed	1:214658577	1	214658577	C	T	C	0.261156	0.17388	1.71433	0.122	9.95257e-06	0.99489	Imputed	1:214658577	1	214658577	C	T	C	0.202702	0.231579	0.878641	0.147507	0.38043	0.98516	Imputed	t	c	2055	-3.09	0.002003	--+	83.6	12.186	2
1:214491075	1:214664418	chr1:214491075:G:C	1	214491075	G	C	G	0.360777	0.31437	1.22695	0.132443	0.122514	0.97472	Imputed	1:214664418	1	214664418	G	C	G	0.393181	0.282695	1.6474	0.105267	2.11417e-06	0.98889	Imputed	1:214664418	1	214664418	G	C	G	0.320063	0.370287	0.809748	0.13082	0.106711	0.98049	Imputed	c	g	2055	-3.077	0.00209	--+	88.9	18.007	2
1:214491643	1:214664986	chr1:214491643:G:C	1	214491643	G	C	G	0.360527	0.313809	1.22918	0.132592	0.119654	0.97447	Imputed	1:214664986	1	214664986	G	C	G	0.389668	0.282645	1.61689	0.104787	4.52741e-06	0.98731	Imputed	1:214664986	1	214664986	G	C	G	0.32116	0.36887	0.818281	0.130704	0.124938	0.97535	Imputed	c	g	2055	-3.021	0.00252	--+	88	16.678	2
9:27121908	9:27121906	chr9:27121908:T:C	9	27121908	T	C	C	0.13549	0.134878	1.01164	0.18377	0.949778	0.99789	Genotyped	9:27121906	9	27121906	T	C	C	0.176583	0.10275	1.94589	0.147611	6.48483e-06	0.92693	Imputed	9:27121906	9	27121906	T	C	C	0.12975	0.124729	0.982276	0.186458	0.923592	0.99819	Genotyped	t	c	2055	-3.008	0.002628	--+	82.3	11.304	2
3:195847365	3:195574236	chr3:195847365:G:A	3	195847365	G	A	A	0.188532	0.16092	1.19965	0.162145	0.261585	0.96231	Imputed	3:195574236	3	195574236	G	A	A	0.141462	0.169579	0.796569	0.143991	0.114209	0.93285	Imputed	3:195574236	3	195574236	G	A	A	0.128234	0.218522	0.409355	0.195764	5.05474e-06	0.80515	Imputed	a	g	2055	-2.991	0.002783	+--	87.2	15.627	2
3:183052479	3:182770267	chr3:183052479:T:C	3	183052479	T	C	C	0.0376225	0.125009	0.187509	0.339637	8.28328e-07	0.8452	Imputed	3:182770267	3	182770267	T	C	C	0.0870115	0.0878557	0.970232	0.231543	0.896157	0.60254	Imputed	3:182770267	3	182770267	T	C	C	0.0705133	0.0820533	0.776136	0.320891	0.429665	0.51403	Imputed	t	c	2055	2.986	0.002824	+++	87.5	16.014	2
8:21364641	8:21222152	chr8:21364641:A:G	8	21364641	A	G	A	0.337834	0.201662	2.05622	0.150763	1.74009e-06	0.96034	Imputed	8:21222152	8	21222152	A	G	A	0.283394	0.25939	1.12857	0.110061	0.271785	0.99453	Imputed	8:21222152	8	21222152	A	G	A	0.234639	0.247469	0.961218	0.147579	0.788685	0.97544	Imputed	a	g	2055	2.985	0.002832	++-	86.9	15.23	2
6:157247221	6:157632412	chr6:157247221:A:G	6	157247221	A	G	G	0	5.44817e-05	2.92676e-14	50.631	0.538239	0.94973	Imputed	6:157632412	6	157632412	T	C	C	4.87126e-05	3.35193e-05	1.50668e+37	116.542	0.462616	0.00403	Imputed	6:157632412	6	157632412	T	C	C	0.000396965	5.88001e-05	1.865e+286	129.459	3.5489e-07	0.00351	Imputed	a	g	2055	-2.966	0.003016	+--	88.9	18.046	2
6:157302122	6:157723154	chr6:157302122:G:A	6	157302122	G	A	A	0	0.000105736	7.22445e-06	25.0918	0.637077	0.93878	Imputed	6:157723154	6	157723154	G	A	A	0.000107822	9.39041e-05	3378260000	59.3196	0.711478	0.0428	Imputed	6:157723154	6	157723154	G	A	A	0.0031355	0.000377128	9.30133e+48	20.8997	6.85192e-08	0.21469	Imputed	a	g	2055	2.959	0.003088	-++	90.3	20.711	2
6:157278626	6:157699658	chr6:157278626:C:T	6	157278626	C	T	T	0	0				0.99942	Imputed	6:157699658	6	157699658	C	T	T	3.78341e-05	0.000790055	0.0119988	11.5154	0.700911	0.7196	Imputed	6:157699658	6	157699658	C	T	T	0.000394954	6.18088e-05	8.22105e+265	118.64	2.45744e-07	0.00315	Imputed	t	c	1540	2.958	0.003095	?-+	94.5	18.032	1
3:183067704	3:182785492	chr3:183067704:C:T	3	183067704	C	T	T	0.0376083	0.124004	0.188708	0.340685	9.84465e-07	0.84193	Imputed	3:182785492	3	182785492	C	T	T	0.0864418	0.0874539	0.965992	0.232066	0.881479	0.60442	Imputed	3:182785492	3	182785492	C	T	T	0.0699533	0.0812473	0.798344	0.318449	0.479424	0.52241	Imputed	t	c	2055	-2.937	0.003317	---	87.4	15.856	2
8:21362475	8:21219986	chr8:21362475:G:C	8	21362475	G	C	G	0.338095	0.204817	2.02085	0.150414	2.90821e-06	0.9624	Imputed	8:21219986	8	21219986	G	C	G	0.284828	0.260502	1.12891	0.109565	0.268441	0.99642	Imputed	8:21219986	8	21219986	G	C	G	0.239957	0.253123	0.958895	0.14595	0.773659	0.98407	Imputed	c	g	2055	-2.928	0.003415	--+	86.3	14.613	2
8:21361466	8:21218977	chr8:21361466:G:C	8	21361466	G	C	G	0.340601	0.209784	1.95829	0.148145	5.71704e-06	0.96442	Imputed	8:21218977	8	21218977	G	C	G	0.291617	0.262337	1.15349	0.108412	0.187788	0.99391	Imputed	8:21218977	8	21218977	G	C	G	0.240522	0.257179	0.940652	0.145113	0.673304	0.98618	Imputed	c	g	2055	-2.925	0.00344	--+	85.6	13.935	2
6:157272196	6:157693228	chr6:157272196:G:A	6	157272196	G	A	A	7.36631e-06	4.69501e-06	8.14426e+105	589.732	0.679222	0.96407	Imputed	6:157693228	6	157693228	G	A	A	8.25996e-05	7.26919e-05	242817000000	81.2459	0.746946	0.02548	Imputed	6:157693228	6	157693228	G	A	A	0.00217609	0.000358732	1.32821e+50	25.2502	4.85914e-06	0.04319	Imputed	a	g	2055	2.92	0.003499	+++	84.2	12.64	2
8:114779937	8:115792166	chr8:114779937:G:A	8	114779937	G	A	A	0.520366	0.474164	1.20024	0.127931	0.153656	0.98941	Imputed	8:115792166	8	115792166	G	A	A	0.442626	0.483621	0.836711	0.100935	0.077354	0.95412	Imputed	8:115792166	8	115792166	G	A	G	0.562927	0.449486	1.77841	0.130076	9.59963e-06	0.99482	Imputed	a	g	2055	-2.889	0.00386	+--	87.8	16.396	2
8:114770568	8:115782797	chr8:114770568:C:A	8	114770568	C	A	A	0.520017	0.472231	1.20741	0.127479	0.139275	0.9905	Imputed	8:115782797	8	115782797	C	A	A	0.442177	0.482139	0.84004	0.101158	0.0848675	0.95264	Imputed	8:115782797	8	115782797	C	A	C	0.563232	0.448459	1.78282	0.130164	8.91054e-06	0.99314	Imputed	a	c	2055	-2.843	0.004466	+--	88.1	16.803	2
6:157300033	6:157721065	chr6:157300033:T:C	6	157300033	T	C	C	0	0.000145741	3.63325e-09	28.5459	0.496018	0.94183	Imputed	6:157721065	6	157721065	T	C	C	0.000285152	0.000211022	1.02375e+16	35.1479	0.294248	0.30864	Imputed	6:157721065	6	157721065	T	C	C	0.00806054	0.00127555	13628000000000	6.69942	6.35284e-06	0.25781	Imputed	t	c	2055	-2.829	0.004666	+--	85.7	13.938	2
11:128717516	11:128587411	chr11:128717516:C:T	11	128717516	C	T	C	0.371376	0.357905	1.06949	0.140129	0.631613	0.94219	Imputed	11:128587411	11	128587411	C	T	C	0.44256	0.334403	1.62366	0.105658	4.4912e-06	0.9775	Imputed	11:128587411	11	128587411	C	T	C	0.362346	0.382835	0.8815	0.128721	0.327149	0.9511	Imputed	t	c	2055	-2.786	0.005339	--+	86.2	14.472	2
6:157272888	6:157693920	chr6:157272888:C:T	6	157272888	C	T	T	0.00247283	0.00160256	1.45712	1.43367	0.79287	0.99542	Imputed	6:157693920	6	157693920	C	T	T	0.00303915	0.00258634	1.42251	1.27015	0.781423	0.51189	Imputed	6:157693920	6	157693920	C	T	T	0.00891752	0.00128518	9.85057e+16	8.66151	6.25561e-06	0.33148	Imputed	t	c	2055	2.785	0.00535	+++	84.4	12.797	2
3:195847419	3:195574290	chr3:195847419:A:C	3	195847419	A	C	C	0.180734	0.148808	1.24306	0.165581	0.188838	0.96973	Imputed	3:195574290	3	195574290	A	C	C	0.129898	0.154299	0.809842	0.148132	0.154491	0.94643	Imputed	3:195574290	3	195574290	A	C	C	0.115084	0.205025	0.400009	0.201564	5.47263e-06	0.83323	Imputed	a	c	2055	2.781	0.005415	-++	88	16.683	2
6:157252011	6:157627622	chr6:157252011:T:C	6	157252011	T	C	C	0	0				0.99967	Imputed	6:157627622	6	157627622	A	G	G	8.11556e-05	8.09967e-05	0.490798	79.1037	0.992821	0.02432	Imputed	6:157627622	6	157627622	A	G	G	0.00208892	0.000344634	5.26069e+51	26.9525	9.93428e-06	0.04556	Imputed	a	g	1540	-2.781	0.005423	?+-	91.5	11.791	1
13:77797672	13:78371807	chr13:77797672:C:T	13	77797672	C	T	T	0.055724	0.0711458	0.759378	0.273651	0.314481	0.95706	Imputed	13:78371807	13	78371807	C	T	T	0.107874	0.053299	2.40179	0.195688	7.54779e-06	0.9144	Imputed	13:78371807	13	78371807	C	T	T	0.0810992	0.0750063	1.1172	0.245963	0.652289	0.94593	Imputed	t	c	2055	2.75	0.005962	-++	85.4	13.702	2
2:34996196	2:35221263	chr2:34996196:G:A	2	34996196	G	A	A	2.46546e-05	9.29221e-05	1.48897e-12	52.8864	0.6066	0.91457	Imputed	2:35221263	2	35221263	G	A	A	0	4.10236e-06	5.16642e-55	517.117	0.808993	0.00335	Imputed	2:35221263	2	35221263	G	A	A	0.00017104	3.4472e-05		260.466	7.59406e-09	0.00408	Imputed	a	g	2055	2.735	0.006234	--+	92.4	26.219	2
2:34994820	2:35219887	chr2:34994820:T:C	2	34994820	T	C	C	0	9.29221e-05	2.45781e-05	28.2427	0.707064	0.9206	Imputed	2:35219887	2	35219887	T	C	C	0	4.10236e-06	5.16642e-55	517.117	0.808993	0.00315	Imputed	2:35219887	2	35219887	T	C	C	0.000163352	3.30965e-05		264.666	2.06521e-08	0.00357	Imputed	t	c	2055	-2.712	0.006697	++-	91.8	24.279	2
11:128716260	11:128586155	chr11:128716260:C:A	11	128716260	C	A	C	0.382059	0.376275	1.03318	0.133802	0.807286	0.99738	Genotyped	11:128586155	11	128586155	C	A	C	0.464188	0.353256	1.61403	0.103606	3.82457e-06	0.99824	Genotyped	11:128586155	11	128586155	C	A	C	0.378363	0.40118	0.883368	0.12721	0.329623	0.96266	Imputed	a	c	2055	-2.693	0.007079	--+	86.8	15.108	2
11:128716367	11:128586262	chr11:128716367:G:C	11	128716367	G	C	G	0.393893	0.386932	1.03893	0.13559	0.778172	0.95242	Imputed	11:128586262	11	128586262	G	C	G	0.464045	0.353983	1.60675	0.103487	4.59816e-06	0.99718	Imputed	11:128586262	11	128586262	G	C	G	0.378361	0.40069	0.884449	0.12729	0.334718	0.96302	Imputed	c	g	2055	-2.692	0.007106	--+	86.5	14.762	2
6:157304130	6:157725162	NA			NA	NA	NA							NA	6:157725162	6	157725162	G	A	A	3.08064e-06	3.26188e-05	4.18541e-31	124.867	0.575354	0.08374	Imputed	6:157725162	6	157725162	G	A	A	0.000122307	8.25264e-06		481.163	9.35223e-07	0.00485	Imputed	a	g	1540	2.66	0.007817	?-+	94.2	17.296	1
2:34997159	2:35222226	chr2:34997159:G:C	2	34997159	G	C	C	2.20989e-05	9.29221e-05	1.69371e-13	55.7616	0.597941	0.91498	Imputed	2:35222226	2	35222226	G	C	C	0	4.10236e-06	5.16642e-55	517.117	0.808993	0.00354	Imputed	2:35222226	2	35222226	G	C	C	0.000165363	3.30965e-05		264.688	2.07213e-08	0.00414	Imputed	c	g	2055	2.635	0.008404	--+	91.9	24.817	2
6:157278205	6:157699237	chr6:157278205:G:T	6	157278205	G	T	T	0.00246305	0.00160256	1.44989	1.43365	0.795542	0.99952	Imputed	6:157699237	6	157699237	G	T	T	0.00232251	0.00237327	0.995508	1.38343	0.997404	0.53076	Imputed	6:157699237	6	157699237	G	T	T	0.00810407	0.00114737	2.96988e+18	9.27963	4.56818e-06	0.29787	Imputed	t	g	2055	2.631	0.008514	+-+	85.9	14.155	2
6:157309527	6:157730559	NA			NA	NA	NA							NA	6:157730559	6	157730559	T	C	C	2.05055e-05	3.18684e-05	2.34564e-15	89.1566	0.705555	0.00683	Imputed	6:157730559	6	157730559	T	C	C	0.000592727	6.45597e-05	3.65964e+249	124.626	4.00857e-06	0.05625	Imputed	t	c	1540	-2.616	0.008898	?+-	93.1	14.56	1
2:34992969	2:35218036	chr2:34992969:T:G	2	34992969	T	G	G	0	9.29221e-05	2.45781e-05	28.2427	0.707064	0.92747	Imputed	2:35218036	2	35218036	T	G	G	0	4.10236e-06	5.16642e-55	517.117	0.808993	0.0029	Imputed	2:35218036	2	35218036	T	G	G	0.000155663	3.30965e-05		266.579	5.9225e-08	0.00331	Imputed	t	g	2055	-2.61	0.009045	++-	91.2	22.774	2
8:21381244	8:21238755	chr8:21381244:G:A	8	21381244	G	A	G	0.320197	0.189098	1.99032	0.149745	4.29765e-06	0.99862	Genotyped	8:21238755	8	21238755	G	A	G	0.247372	0.231484	1.08825	0.114444	0.459917	0.99157	Imputed	8:21238755	8	21238755	G	A	G	0.22456	0.238422	0.947391	0.149521	0.717769	0.99151	Imputed	a	g	2055	-2.6	0.009324	--+	86.7	15.044	2
8:21400443	8:21257954	chr8:21400443:T:C	8	21400443	T	C	C	0.323894	0.195595	1.9258	0.147274	8.59483e-06	0.98538	Imputed	8:21257954	8	21257954	T	C	C	0.25268	0.240569	1.06802	0.115076	0.567442	0.99331	Imputed	8:21257954	8	21257954	T	C	C	0.239957	0.248469	0.993842	0.148202	0.966752	0.9935	Imputed	t	c	2055	-2.589	0.009628	--+	85.1	13.427	2
6:156777090	6:157098224	chr6:156777090:T:C	6	156777090	T	C	C	0.120756	0.0449356	3.15507	0.256548	7.50847e-06	0.99788	Genotyped	6:157098224	6	157098224	T	C	C	0.0799405	0.070866	1.15428	0.195073	0.462041	0.97931	Imputed	6:157098224	6	157098224	T	C	C	0.0646015	0.0721033	0.927211	0.2414	0.754232	0.94954	Imputed	t	c	2055	-2.565	0.01031	--+	85.8	14.118	2
6:156792483	6:157113617	chr6:156792483:T:C	6	156792483	T	C	C	0.119862	0.0445	3.18762	0.258689	7.4176e-06	0.98643	Imputed	6:157113617	6	157113617	T	C	C	0.0804416	0.0713049	1.15032	0.192363	0.466623	0.99961	Genotyped	6:157113617	6	157113617	T	C	C	0.0648632	0.0730777	0.922689	0.238822	0.736179	0.95776	Imputed	t	c	2055	-2.548	0.01082	--+	85.9	14.232	2
8:21387186	8:21244697	chr8:21387186:T:G	8	21387186	T	G	T	0.32563	0.190602	2.07335	0.152332	1.69555e-06	0.97177	Imputed	8:21244697	8	21244697	T	G	T	0.242852	0.231158	1.06477	0.115631	0.587281	0.98947	Imputed	8:21244697	8	21244697	T	G	T	0.224802	0.238944	0.937964	0.149775	0.668943	0.99872	Genotyped	t	g	2055	2.527	0.0115	++-	88.2	17.003	2
8:21401245	8:21258756	chr8:21401245:T:C	8	21401245	T	C	C	0.323729	0.195638	1.924	0.147278	8.85729e-06	0.98554	Imputed	8:21258756	8	21258756	T	C	C	0.253272	0.239818	1.07589	0.115472	0.526445	0.9929	Imputed	8:21258756	8	21258756	T	C	C	0.236095	0.248498	0.964121	0.148523	0.805674	0.9927	Imputed	t	c	2055	-2.515	0.01189	--+	85.6	13.878	2
8:21374893	8:21232404	chr8:21374893:A:G	8	21374893	A	G	A	0.31611	0.188015	2.00941	0.152543	4.76854e-06	0.971	Imputed	8:21232404	8	21232404	A	G	A	0.24057	0.229912	1.05828	0.115617	0.624152	0.99568	Imputed	8:21232404	8	21232404	A	G	A	0.224876	0.235823	0.966933	0.150466	0.823162	0.98185	Imputed	a	g	2055	2.497	0.01252	++-	86.7	14.982	2
8:21379586	8:21237097	chr8:21379586:C:G	8	21379586	C	G	C	0.318475	0.191302	1.98191	0.151399	6.23482e-06	0.97282	Imputed	8:21237097	8	21237097	C	G	C	0.244263	0.228596	1.08604	0.11477	0.472062	0.99442	Imputed	8:21237097	8	21237097	C	G	C	0.218281	0.235174	0.920368	0.150933	0.582465	0.9875	Imputed	c	g	2055	2.445	0.0145	++-	86.9	15.258	2
6:157278393	6:157699425	chr6:157278393:G:A	6	157278393	G	A	A	0.00246305	0.00160256	1.44989	1.43365	0.795542	0.99965	Genotyped	6:157699425	6	157699425	G	A	A	0.00256444	0.00316677	0.651732	1.38675	0.757533	0.50477	Imputed	6:157699425	6	157699425	G	A	A	0.0081877	0.00118829	1.99239e+18	9.13113	3.93987e-06	0.29467	Imputed	a	g	2055	2.443	0.01458	+-+	87.1	15.49	2
6:157307479	6:157728511	NA			NA	NA	NA							NA	6:157728511	6	157728511	C	T	T	3.92781e-05	6.67885e-05	3.26458e-35	97.3361	0.414611	0.59171	Imputed	6:157728511	6	157728511	C	T	T	0.00236227	0.000284544	6.3333e+61	29.3208	1.21404e-06	0.37983	Imputed	t	c	1540	2.429	0.01514	?-+	94.5	18.32	1
8:21379632	8:21237143	chr8:21379632:A:T	8	21379632	A	T	A	0.31848	0.191298	1.98202	0.151401	6.22605e-06	0.97282	Imputed	8:21237143	8	21237143	A	T	A	0.244315	0.228596	1.08635	0.114764	0.470489	0.99443	Imputed	8:21237143	8	21237143	A	T	A	0.217136	0.235182	0.914674	0.150954	0.554638	0.98826	Imputed	a	t	2055	2.424	0.01535	++-	87	15.411	2
7:138557283	7:138242028	chr7:138557283:G:A	7	138557283	G	A	A	0	0				0.99598	Imputed	7:138242028	7	138242028	G	A	A	4.09147e-05	0.00010406	6.80187e-16	57.7388	0.545269	0.4693	Imputed	7:138242028	7	138242028	G	A	A	0.0013682	0.000144937	2.30544e+118	59.6625	4.92318e-06	0.16338	Imputed	a	g	1540	2.413	0.01583	?-+	93.5	15.411	1
8:21381420	8:21238931	chr8:21381420:T:C	8	21381420	T	C	T	0.315982	0.190803	1.99327	0.153287	6.79793e-06	0.97057	Imputed	8:21238931	8	21238931	T	C	T	0.242839	0.226911	1.08797	0.115446	0.465188	0.99059	Imputed	8:21238931	8	21238931	T	C	T	0.215077	0.233834	0.90648	0.15108	0.515762	0.99195	Imputed	t	c	2055	2.388	0.01693	++-	87.1	15.501	2
8:21390986	8:21248497	chr8:21390986:A:G	8	21390986	A	G	A	0.317918	0.19221	1.95246	0.150404	8.64166e-06	0.97211	Imputed	8:21248497	8	21248497	A	G	A	0.238838	0.228006	1.05862	0.116382	0.62449	0.99059	Imputed	8:21248497	8	21248497	A	G	A	0.22101	0.231411	0.954817	0.15048	0.75865	0.9986	Imputed	a	g	2055	2.388	0.01694	++-	86.1	14.422	2
6:157306404	6:157727436	chr6:157306404:C:T	6	157306404	C	T	T	0	0.000254704	1.43494e-05	16.3212	0.494436	0.91672	Imputed	6:157727436	6	157727436	C	T	T	0.000247318	0.000237287	134.086	36.2253	0.892436	0.31865	Imputed	6:157727436	6	157727436	C	T	T	0.00860643	0.0012011	358302000000000	6.95027	1.4231e-06	0.25299	Imputed	t	c	2055	2.382	0.01721	-++	88.9	18.059	2
1:213778548	1:213951891	chr1:213778548:G:A	1	213778548	G	A	A	0.0655862	0.0657131	0.999953	0.2608	0.999857	0.99804	Genotyped	1:213951891	1	213951891	G	A	A	0.0656149	0.0674686	0.952588	0.238458	0.838593	0.70461	Imputed	1:213951891	1	213951891	G	A	A	0.0987298	0.0408705	3.34803	0.263901	4.67447e-06	0.92597	Imputed	a	g	2055	2.364	0.01808	--+	87	15.42	2
8:21379051	8:21236562	chr8:21379051:A:G	8	21379051	A	G	A	0.316012	0.187936	2.02754	0.153623	4.2047e-06	0.97034	Imputed	8:21236562	8	21236562	A	G	A	0.239463	0.227165	1.06708	0.115942	0.575485	0.99402	Imputed	8:21236562	8	21236562	A	G	A	0.216795	0.233988	0.915951	0.151341	0.561848	0.98583	Imputed	a	g	2055	2.363	0.01815	++-	87.7	16.238	2
2:34992124	2:35217191	chr2:34992124:C:T	2	34992124	C	T	T	2.46546e-05	9.61499e-05	1.50318e-13	55.4584	0.594449	0.90911	Imputed	2:35217191	2	35217191	C	T	T	0	4.90282e-06	5.16642e-55	497.768	0.801721	0.00254	Imputed	2:35217191	2	35217191	C	T	T	0.000130942	2.75948e-05		287.465	3.07072e-07	0.00285	Imputed	t	c	2055	2.361	0.01824	--+	90.5	20.978	2
6:157284415	6:157705447	chr6:157284415:A:G	6	157284415	A	G	G	0	6.35783e-06	3.48111e-57	676.791	0.847677	0.96537	Imputed	6:157705447	6	157705447	A	G	G	0	2.45141e-06	5.16642e-55	906.623	0.89034	0.00039	Imputed	6:157705447	6	157705447	A	G	G	0.000238936	2.93141e-05		232.102	4.27845e-06	0.00659	Imputed	a	g	2055	-2.322	0.02022	++-	87.3	15.799	2
3:173720267	3:173438057	chr3:173720267:T:C	3	173720267	T	C	T	0.137954	0.149849	0.882647	0.20646	0.545429	0.79954	Imputed	3:173438057	3	173438057	T	C	T	0.104799	0.0967804	1.10202	0.157021	0.536146	0.96413	Imputed	3:173438057	3	173438057	T	C	T	0.0630213	0.153921	0.370354	0.224025	9.25644e-06	0.99213	Imputed	t	c	2055	-2.309	0.02096	-+-	86.7	15.077	2
8:21388250	8:21245761	chr8:21388250:A:G	8	21388250	A	G	A	0.323041	0.192185	1.99071	0.149845	4.33388e-06	0.97238	Imputed	8:21245761	8	21245761	A	G	A	0.237921	0.229998	1.04206	0.116101	0.72269	0.98925	Imputed	8:21245761	8	21245761	A	G	A	0.219085	0.232739	0.937331	0.150711	0.667614	0.99718	Imputed	a	g	2055	2.304	0.02123	++-	87.6	16.113	2
1:213771873	1:213945216	chr1:213771873:G:A	1	213771873	G	A	A	0.0684039	0.0671855	1.02092	0.257547	0.93593	0.99502	Imputed	1:213945216	1	213945216	G	A	A	0.0646459	0.0686421	0.905265	0.240228	0.678652	0.70164	Imputed	1:213945216	1	213945216	G	A	A	0.101885	0.0415327	3.37585	0.261621	3.31277e-06	0.92869	Imputed	a	g	2055	2.302	0.02134	+-+	87.9	16.506	2
3:173716159	3:173433949	chr3:173716159:A:G	3	173716159	A	G	A	0.137796	0.14968	0.882402	0.206673	0.544955	0.79386	Imputed	3:173433949	3	173433949	A	G	A	0.104756	0.0967244	1.10471	0.159068	0.531297	0.93864	Imputed	3:173433949	3	173433949	A	G	A	0.0629144	0.152504	0.369803	0.225065	9.87035e-06	0.99005	Imputed	a	g	2055	-2.297	0.02164	-+-	86.7	15.02	2
19:54340652	19:54851922	chr19:54340652:T:C	19	54340652	T	C	C	0.440784	0.417942	1.10304	0.13725	0.474887	0.99704	Genotyped	19:54851922	19	54851922	C	T	C	0.408698	0.41624	0.967666	0.100026	0.742464	0.99848	Genotyped	19:54851922	19	54851922	C	T	C	0.197037	0.343339	0.522223	0.146909	9.77056e-06	0.91955	Genotyped	t	c	2055	2.278	0.02271	-++	86.7	14.984	2
6:157307279	6:157728311	chr6:157307279:G:A	6	157307279	G	A	A	0	0.000248347	2.25217e-05	16.0684	0.505433	0.87579	Imputed	6:157728311	6	157728311	G	A	A	0.000123418	0.000144633	2.30201e-10	50.4323	0.65991	0.02509	Imputed	6:157728311	6	157728311	G	A	A	0.00376088	0.000450285	7.38363e+40	18.0774	1.93436e-07	0.04836	Imputed	a	g	2055	2.214	0.02682	--+	91.2	22.832	2
8:114563409	8:115575638	chr8:114563409:T:A	8	114563409	T	A	A	0.42575	0.376552	1.22886	0.131564	0.117252	0.99212	Imputed	8:115575638	8	115575638	T	A	A	0.351376	0.367986	0.923685	0.102404	0.438218	0.99416	Imputed	8:115575638	8	115575638	T	A	A	0.32914	0.43394	0.54672	0.135209	7.97571e-06	0.98802	Imputed	a	t	2055	-2.176	0.02959	+--	89.1	18.265	2
8:114518319	8:115530548	chr8:114518319:C:G	8	114518319	C	G	G	0.427473	0.378199	1.22869	0.131365	0.116943	0.99253	Imputed	8:115530548	8	115530548	C	G	G	0.354901	0.369474	0.931749	0.10198	0.488191	0.99724	Imputed	8:115530548	8	115530548	C	G	G	0.330829	0.436579	0.534517	0.137211	4.99044e-06	0.98692	Imputed	c	g	2055	2.174	0.0297	-++	89.5	19.053	2
6:157277128	6:157698160	chr6:157277128:G:A	6	157277128	G	A	A	0.00246305	0.00313304	0.753703	1.25197	0.821319	0.99198	Imputed	6:157698160	6	157698160	G	A	A	0.00181305	0.0023387	0.636234	1.57096	0.773468	0.49586	Imputed	6:157698160	6	157698160	G	A	A	0.00822591	0.0011025	1.06909e+19	9.65554	5.68159e-06	0.35251	Imputed	a	g	2055	2.172	0.02985	--+	87.5	16.009	2
8:114566822	8:115579051	chr8:114566822:T:G	8	114566822	T	G	G	0.425857	0.37488	1.24058	0.132039	0.102534	0.99081	Imputed	8:115579051	8	115579051	T	G	G	0.351241	0.367547	0.924846	0.102382	0.445403	0.99175	Imputed	8:115579051	8	115579051	T	G	G	0.327113	0.433749	0.540772	0.135982	6.15791e-06	0.98507	Imputed	t	g	2055	2.164	0.03044	-++	89.5	19.002	2
8:114535818	8:115548047	chr8:114535818:C:T	8	114535818	C	T	T	0.427471	0.378116	1.22905	0.131349	0.11638	0.9926	Imputed	8:115548047	8	115548047	C	T	T	0.35489	0.368852	0.933605	0.102227	0.501552	1	Genotyped	8:115548047	8	115548047	C	T	T	0.331484	0.439007	0.535287	0.136747	4.87407e-06	0.99052	Imputed	t	c	2055	-2.161	0.03066	+--	89.5	19.132	2
8:114516896	8:115529125	chr8:114516896:G:A	8	114516896	G	A	A	0.424998	0.377613	1.21922	0.131571	0.131939	0.99282	Imputed	8:115529125	8	115529125	G	A	A	0.354901	0.369532	0.931533	0.101968	0.486711	0.99717	Imputed	8:115529125	8	115529125	G	A	A	0.330996	0.433907	0.543223	0.136635	7.96304e-06	0.98649	Imputed	a	g	2055	-2.152	0.03138	+--	88.9	18.068	2
1:112792536	1:113335158	chr1:112792536:C:A	1	112792536	C	A	A	0.497867	0.359518	1.82934	0.136422	9.55007e-06	0.98947	Imputed	1:113335158	1	113335158	C	A	A	0.445761	0.40513	1.17677	0.0994407	0.101651	0.99428	Imputed	1:113335158	1	113335158	C	A	A	0.360764	0.412651	0.759769	0.128839	0.0329711	0.9935	Imputed	a	c	2055	2.151	0.03148	++-	91	22.199	2
8:114510107	8:115522336	chr8:114510107:A:T	8	114510107	A	T	T	0.425005	0.37824	1.21631	0.131678	0.136978	0.99305	Imputed	8:115522336	8	115522336	A	T	T	0.354933	0.369869	0.930404	0.101908	0.479034	0.99694	Imputed	8:115522336	8	115522336	A	T	T	0.332087	0.432759	0.54716	0.13649	9.96187e-06	0.98421	Imputed	a	t	2055	2.144	0.03204	-++	88.7	17.635	2
8:114539628	8:115551857	chr8:114539628:G:A	8	114539628	G	A	A	0.42638	0.377201	1.22876	0.13152	0.117268	0.99221	Imputed	8:115551857	8	115551857	G	A	A	0.355134	0.368606	0.935565	0.102245	0.514772	0.99912	Imputed	8:115551857	8	115551857	G	A	A	0.332038	0.438484	0.540121	0.136234	6.14447e-06	0.98996	Imputed	a	g	2055	-2.123	0.03377	+--	89.4	18.814	2
8:114546236	8:115558465	chr8:114546236:C:G	8	114546236	C	G	G	0.426382	0.377172	1.22898	0.131538	0.117003	0.99208	Imputed	8:115558465	8	115558465	C	G	G	0.354888	0.368248	0.936112	0.102196	0.518269	0.99926	Imputed	8:115558465	8	115558465	C	G	G	0.330581	0.437063	0.541754	0.135922	6.49732e-06	0.98817	Imputed	c	g	2055	2.112	0.03467	-++	89.3	18.749	2
19:52492028	19:52995281	chr19:52492028:T:C	19	52492028	T	C	T	0.46364	0.508756	0.826924	0.129622	0.142614	0.97256	Imputed	19:52995281	19	52995281	T	C	T	0.464232	0.451859	1.07858	0.123593	0.54048	0.63414	Imputed	19:52995281	19	52995281	T	C	T	0.50876	0.405721	1.86547	0.140038	8.48933e-06	0.79814	Imputed	t	c	2055	2.109	0.03495	-++	88.8	17.901	2
16:83402337	16:83435942	chr16:83402337:A:G	16	83402337	A	G	G	0.15451	0.162894	0.94289	0.175344	0.737341	0.96685	Imputed	16:83435942	16	83435942	A	G	G	0.21494	0.13562	1.9003	0.138998	3.85866e-06	0.9057	Imputed	16:83435942	16	83435942	A	G	G	0.16923	0.197699	0.768399	0.168711	0.1184	0.89974	Imputed	a	g	2055	-2.081	0.03739	+-+	89.8	19.552	2
16:83410143	16:83443748	chr16:83410143:G:A	16	83410143	G	A	A	0.138946	0.140747	0.985052	0.187792	0.936081	0.96623	Imputed	16:83443748	16	83443748	G	A	A	0.18811	0.111865	1.97797	0.14633	3.14404e-06	0.90354	Imputed	16:83443748	16	83443748	G	A	A	0.137217	0.182655	0.644242	0.182236	0.015835	0.88866	Imputed	a	g	2055	1.773	0.07627	-+-	91.8	24.412	2
2:34992657	2:35217724	chr2:34992657:G:A	2	34992657	G	A	A	0	0.00159454	0.396097	1.69137	0.584006	0.97012	Imputed	2:35217724	2	35217724	G	A	A	1.24188e-05	2.10621e-05	3.10632e-143	330.579	0.3209	0.05687	Imputed	2:35217724	2	35217724	G	A	A	0.000143835	4.13492e-05		254.112	7.90578e-07	0.00046	Imputed	a	g	2055	1.756	0.07909	--+	91.1	22.582	2
6:123777854	6:124098999	chr6:123777854:C:T	6	123777854	C	T	T	0.0495036	0.0688979	0.678656	0.29081	0.182542	0.95114	Imputed	6:124098999	6	124098999	C	T	T	0.101136	0.0469659	2.8613	0.216919	1.25715e-06	0.82142	Imputed	6:124098999	6	124098999	C	T	T	0.0671131	0.091844	0.646676	0.244438	0.0745355	0.96298	Imputed	t	c	2055	1.614	0.1066	-+-	92.3	25.841	2
3:73938210	3:73987361	chr3:73938210:A:T	3	73938210	A	T	T	0.292457	0.169846	2.05512	0.158088	5.20039e-06	0.94375	Imputed	3:73987361	3	73987361	A	T	T	0.194608	0.225255	0.813659	0.128903	0.109651	0.93968	Imputed	3:73987361	3	73987361	A	T	T	0.216025	0.223108	0.892171	0.156008	0.464561	0.89022	Imputed	a	t	2055	-0.807	0.4196	-++	91.4	23.205	2
[truncated: 9 more columns]
