# Supplementary material for: Dissecting the biology of gliomagenesis: Evaluating the interaction between IDH tumor mutation and germline variants
Source: Neurooncol Adv. 2025 Jul 8;7(1):vdaf147. doi: 10.1093/noajnl/vdaf147 (PMC12288032; doi:10.1093/noajnl/vdaf147)
Supplement: vdaf147_suppl_Supplementary_Table_S4 [file vdaf147_suppl_supplementary_table_s4.xlsx]

## Sheet: IDHmut_IDHwt_SNP7_G
Supplementary Table S4: Case-case GWAS comparing IDHmut versus IDHwt, amongst patients with GG or AG genotype for CCDC26 variant rs55705857. Variants with p<1x10-4 in any of the three datasets (Mayo Affy, Mayo/UCSF, TCGA) were included in the meta-analysis. Orange highlight denotes variants with meta pvalue<5x10-6.
b38	b37	ID_MayoAffy	CHR_MayoAffy	POS_MayoAffy	REF_MayoAffy	ALT_MayoAffy	A1_MayoAffy	IDHmut_Frq_MayoAffy	IDHwt_Frq_MayoAffy	OR_MayoAffy	SE_MayoAffy	P_MayoAffy	RSQ_MayoAffy	GENO_MayoAffy	ID_MayoUCSF	CHR_MayoUCSF	POS_MayoUCSF	REF_MayoUCSF	ALT_MayoUCSF	A1_MayoUCSF	IDHmut_Frq_MayoUCSF	IDHwt_Frq_MayoUCSF	OR_MayoUCSF	SE_MayoUCSF	P_MayoUCSF	RSQ_MayoUCSF	GENO_MayoUCSF	ID_TCGA	CHR_TCGA	POS_TCGA	REF_TCGA	ALT_TCGA	A1_TCGA	IDHmut_Frq_TCGA	IDHwt_Frq_TCGA	OR_TCGA	SE_TCGA	P_TCGA	RSQ_TCGA	GENO_TCGA	Allele1	Allele2	Weight	Zscore	P_value	Direction	HetISq	HetChiSq	HetDf
3:78119578	3:78168729	chr3:78119578:C:T	3	78119578	C	T	C	0.0438172	0.210513	0.109704	0.485288	5.26496e-06	0.79137	Imputed	3:78168729	3	78168729	C	T	C	0.0308651	0.0556576	0.490589	0.511105	0.163513	0.8306	Imputed	3:78168729	3	78168729	C	T	C	0.0185781	0.165905	0.0324049	1.06934	0.00134092	0.86712	Imputed	t	c	532	5.04	4.65e-07	+++	73.5	7.561	2
3:78130380	3:78179531	chr3:78130380:T:C	3	78130380	T	C	T	0.0439305	0.210513	0.109814	0.485347	5.33105e-06	0.78988	Imputed	3:78179531	3	78179531	T	C	T	0.0308834	0.0555392	0.4942	0.510201	0.167142	0.83425	Imputed	3:78179531	3	78179531	T	C	T	0.0183898	0.166142	0.0335821	1.05676	0.00132059	0.87404	Imputed	t	c	532	-5.033	4.84e-07	---	73.7	7.61	2
3:77855987	3:77905138	chr3:77855987:T:C	3	77855987	T	C	C	0.0388048	0.203578	0.117907	0.478648	7.9527e-06	0.97799	Imputed	3:77905138	3	77905138	T	C	C	0.0386818	0.0539406	0.639425	0.500478	0.37158	0.86115	Imputed	3:77905138	3	77905138	T	C	C	0.0389092	0.198546	0.0498575	0.835653	0.000332823	0.92988	Imputed	t	c	532	4.818	1.451e-06	+++	80.8	10.412	2
3:77840086	3:77889237	chr3:77840086:C:A	3	77840086	C	A	A	0.0378148	0.203386	0.115753	0.478872	6.70395e-06	0.95821	Imputed	3:77889237	3	77889237	C	A	A	0.0412612	0.0538872	0.708095	0.479495	0.471602	0.84566	Imputed	3:77889237	3	77889237	C	A	A	0.0462379	0.214238	0.0675192	0.747255	0.00030977	0.97842	Genotyped	a	c	532	-4.73	2.245e-06	---	82.5	11.432	2
6:52270986	6:52135784	chr6:52270986:G:A	6	52270986	G	A	A	0.0687124	0.0894228	0.736476	0.484057	0.527449	0.99506	Imputed	6:52135784	6	52135784	G	A	A	0.0535687	0.190796	0.201111	0.345373	3.41782e-06	0.99705	Imputed	6:52135784	6	52135784	G	A	A	0.0611338	0.142882	0.403134	0.685806	0.185271	0.9819	Imputed	a	g	532	-4.101	4.121e-05	---	71	6.906	2
16:22986109	16:22997430	chr16:22986109:A:G	16	22986109	A	G	G	0.254616	0.316486	0.747988	0.275956	0.292697	0.98053	Imputed	16:22997430	16	22997430	A	G	G	0.217625	0.440862	0.342351	0.228239	2.64702e-06	0.99782	Imputed	16:22997430	16	22997430	A	G	G	0.256354	0.19081	1.19838	0.450903	0.688156	0.99358	Imputed	a	g	532	3.625	0.0002895	++-	80.4	10.188	2
16:22979814	16:22991135	chr16:22979814:G:A	16	22979814	G	A	A	0.256106	0.3165	0.7535	0.276282	0.305642	0.97989	Imputed	16:22991135	16	22991135	G	A	A	0.215714	0.436678	0.337271	0.231017	2.5422e-06	0.98114	Imputed	16:22991135	16	22991135	G	A	A	0.253462	0.189642	1.19337	0.454309	0.697191	0.98234	Imputed	a	g	532	-3.619	0.0002957	--+	80.5	10.237	2
16:22979815	16:22991136	chr16:22979815:G:A	16	22979815	G	A	A	0.256106	0.3165	0.7535	0.276282	0.305642	0.97989	Imputed	16:22991136	16	22991136	G	A	A	0.215723	0.436717	0.337271	0.231003	2.53866e-06	0.98114	Imputed	16:22991136	16	22991136	G	A	A	0.25353	0.189642	1.19386	0.454072	0.696365	0.9824	Imputed	a	g	532	-3.619	0.000296	--+	80.5	10.243	2
16:22985668	16:22996989	chr16:22985668:G:A	16	22985668	G	A	A	0.25513	0.316397	0.750592	0.27587	0.298361	0.98163	Imputed	16:22996989	16	22996989	G	A	A	0.217423	0.440783	0.342424	0.228157	2.63707e-06	0.99941	Genotyped	16:22996989	16	22996989	G	A	A	0.256232	0.190691	1.19754	0.450444	0.689006	0.99584	Imputed	a	g	532	-3.618	0.0002965	--+	80.4	10.214	2
16:22992006	16:23003327	chr16:22992006:C:T	16	22992006	C	T	T	0.255154	0.316307	0.750674	0.276087	0.298923	0.97826	Imputed	16:23003327	16	23003327	C	T	T	0.219625	0.441732	0.341148	0.229192	2.70148e-06	0.98218	Imputed	16:23003327	16	23003327	C	T	T	0.256073	0.192094	1.19845	0.458635	0.69306	0.97014	Imputed	t	c	532	-3.617	0.0002984	--+	80.3	10.172	2
16:22987388	16:22998709	chr16:22987388:T:C	16	22987388	T	C	C	0.255051	0.316409	0.750158	0.275935	0.297501	0.98032	Imputed	16:22998709	16	22998709	T	C	C	0.218206	0.441093	0.341943	0.228548	2.66156e-06	0.99215	Imputed	16:22998709	16	22998709	T	C	C	0.256611	0.191191	1.20015	0.452061	0.686519	0.98547	Imputed	t	c	532	3.617	0.0002985	++-	80.4	10.215	2
16:22990156	16:23001477	chr16:22990156:C:T	16	22990156	C	T	T	0.255144	0.316281	0.75073	0.276081	0.299039	0.97841	Imputed	16:23001477	16	23001477	C	T	T	0.219173	0.441618	0.341241	0.22901	2.66803e-06	0.98463	Imputed	16:23001477	16	23001477	C	T	T	0.257213	0.191833	1.20411	0.454126	0.68253	0.97539	Imputed	t	c	532	-3.612	0.0003039	--+	80.5	10.241	2
16:22981481	16:22992802	chr16:22981481:T:G	16	22981481	T	G	G	0.256174	0.316718	0.752972	0.276259	0.304404	0.98046	Imputed	16:22992802	16	22992802	T	G	G	0.217765	0.43929	0.344578	0.22816	3.01671e-06	0.99428	Imputed	16:22992802	16	22992802	T	G	G	0.255762	0.190476	1.19575	0.450476	0.691473	0.99756	Imputed	t	g	532	3.593	0.0003263	++-	80.2	10.105	2
13:25563675	13:26137813	chr13:25563675:T:A	13	25563675	T	A	T	0.270338	0.235462	1.22036	0.318202	0.531422	0.93568	Imputed	13:26137813	13	26137813	T	A	T	0.182927	0.380557	0.362209	0.227713	8.20671e-06	0.97043	Imputed	13:26137813	13	26137813	T	A	T	0.158537	0.285501	0.466006	0.466078	0.101367	0.9995	Genotyped	a	t	532	3.372	0.000746	-++	82.7	11.594	2
16:22978606	16:22989927	chr16:22978606:T:A	16	22978606	T	A	A	0.252329	0.280642	0.872987	0.283554	0.631909	0.9773	Imputed	16:22989927	16	22989927	T	A	A	0.211717	0.42442	0.347012	0.231575	4.86714e-06	0.97454	Imputed	16:22989927	16	22989927	T	A	A	0.243139	0.190478	1.1641	0.458532	0.740355	0.96618	Imputed	a	t	532	-3.232	0.00123	--+	81.5	10.783	2
16:22971466	16:22982787	chr16:22971466:C:T	16	22971466	C	T	T	0.293274	0.342448	0.801988	0.278552	0.428259	0.9813	Imputed	16:22982787	16	22982787	C	T	T	0.241853	0.472521	0.360087	0.219081	3.12764e-06	0.98341	Imputed	16:22982787	16	22982787	C	T	T	0.304988	0.190476	1.74415	0.480745	0.247232	0.99854	Imputed	t	c	532	-3.115	0.001837	--+	85.7	13.997	2
16:22972534	16:22983855	chr16:22972534:C:T	16	22972534	C	T	T	0.293182	0.342486	0.801448	0.278538	0.426828	0.98101	Imputed	16:22983855	16	22983855	C	T	T	0.241794	0.472176	0.361833	0.218596	3.31198e-06	0.98535	Imputed	16:22983855	16	22983855	C	T	T	0.304878	0.190476	1.74356	0.480839	0.247616	0.99885	Genotyped	t	c	532	-3.109	0.001875	--+	85.6	13.927	2
16:22967200	16:22978521	chr16:22967200:A:C	16	22967200	A	C	A	0.289377	0.339935	0.794996	0.276513	0.406717	0.9618	Imputed	16:22978521	16	22978521	A	C	A	0.228967	0.444842	0.369164	0.22165	6.92758e-06	0.97467	Imputed	16:22978521	16	22978521	A	C	A	0.280488	0.190476	1.6396	0.505046	0.32757	0.99995	Genotyped	a	c	532	-3.103	0.001914	--+	83.6	12.23	2
16:22966857	16:22978178	chr16:22966857:T:A	16	22966857	T	A	T	0.289374	0.339909	0.795081	0.276518	0.406944	0.96179	Imputed	16:22978178	16	22978178	T	A	T	0.228936	0.444686	0.369075	0.221735	6.94856e-06	0.97362	Imputed	16:22978178	16	22978178	T	A	T	0.280488	0.190476	1.6396	0.505046	0.32757	0.99984	Imputed	a	t	532	3.103	0.001918	++-	83.6	12.227	2
16:22964657	16:22975978	chr16:22964657:A:G	16	22964657	A	G	A	0.28937	0.339935	0.794966	0.276515	0.406645	0.96207	Imputed	16:22975978	16	22975978	A	G	A	0.228719	0.443283	0.368189	0.222553	7.13804e-06	0.96408	Imputed	16:22975978	16	22975978	A	G	A	0.280487	0.190476	1.63976	0.50507	0.327494	0.99786	Imputed	a	g	532	-3.099	0.001942	--+	83.6	12.2	2
16:22958434	16:22969755	chr16:22958434:G:C	16	22958434	G	C	G	0.289321	0.339833	0.795151	0.276534	0.407151	0.96205	Imputed	16:22969755	16	22969755	G	C	G	0.228212	0.440191	0.367768	0.223768	7.8122e-06	0.94717	Imputed	16:22969755	16	22969755	G	C	G	0.280584	0.190453	1.64165	0.505277	0.326571	0.99446	Imputed	c	g	532	3.085	0.002039	++-	83.5	12.118	2
7:151258679	7:150955765	chr7:151258679:G:A	7	151258679	G	A	A	0.241793	0.220256	1.14697	0.324762	0.672856	0.91843	Imputed	7:150955765	7	150955765	G	A	A	0.146121	0.315098	0.299827	0.271052	8.831e-06	0.98884	Genotyped	7:150955765	7	150955765	G	A	A	0.225597	0.238786	0.714645	0.464294	0.469304	0.98483	Genotyped	a	g	532	-3.079	0.002077	+--	81.8	10.97	2
12:132585857	12:133162443	chr12:132585857:G:A	12	132585857	G	A	A	0.27163	0.281525	0.946516	0.310357	0.859421	0.94168	Imputed	12:133162443	12	133162443	G	A	A	0.324738	0.136151	3.77818	0.300151	9.48544e-06	0.95231	Imputed	12:133162443	12	133162443	G	A	A	0.268883	0.300879	1.10512	0.464901	0.829768	0.82247	Imputed	a	g	532	2.989	0.002796	-++	81.4	10.754	2
12:132589731	12:133166317	chr12:132589731:G:A	12	132589731	G	A	A	0.275863	0.29509	0.894141	0.309943	0.718095	0.938	Imputed	12:133166317	12	133166317	G	A	A	0.328092	0.136724	3.90539	0.302354	6.6112e-06	0.94597	Imputed	12:133166317	12	133166317	G	A	A	0.267993	0.301336	1.10971	0.466036	0.823241	0.81825	Imputed	a	g	532	2.937	0.003315	-++	83.1	11.857	2
14:104386138	14:104852475	chr14:104386138:G:A	14	104386138	G	A	G	0.420235	0.323757	1.64289	0.290117	0.0870383	0.93403	Imputed	14:104852475	14	104852475	G	A	G	0.246766	0.441743	0.324738	0.247022	5.28429e-06	0.88941	Imputed	14:104852475	14	104852475	G	A	G	0.342298	0.468191	0.472873	0.393319	0.0568937	0.94403	Imputed	a	g	532	2.912	0.003588	-++	89.4	18.804	2
14:104388343	14:104854680	chr14:104388343:C:T	14	104388343	C	T	C	0.424775	0.326448	1.62705	0.283807	0.0863208	0.96657	Imputed	14:104854680	14	104854680	C	T	C	0.247524	0.439566	0.335524	0.244675	8.06996e-06	0.90501	Imputed	14:104854680	14	104854680	C	T	C	0.341945	0.471547	0.47674	0.387303	0.0557894	0.96937	Imputed	t	c	532	2.853	0.004332	-++	89.1	18.382	2
14:104394585	14:104860922	chr14:104394585:G:T	14	104394585	G	T	G	0.417086	0.333448	1.50912	0.279943	0.141549	0.97599	Imputed	14:104860922	14	104860922	G	T	G	0.237145	0.435376	0.345352	0.237611	7.65883e-06	0.95517	Imputed	14:104860922	14	104860922	G	T	G	0.342964	0.442883	0.558577	0.377615	0.123022	0.98558	Imputed	t	g	532	2.842	0.004483	-++	87.9	16.484	2
14:104384236	14:104850573	chr14:104384236:G:C	14	104384236	G	C	G	0.408175	0.308679	1.74278	0.303164	0.0669094	0.90927	Imputed	14:104850573	14	104850573	G	C	G	0.235574	0.422276	0.312677	0.256974	6.06451e-06	0.82075	Imputed	14:104850573	14	104850573	G	C	G	0.311818	0.44645	0.432119	0.430023	0.0510354	0.84158	Imputed	c	g	532	2.842	0.004484	-++	89.8	19.555	2
14:104393523	14:104859860	chr14:104393523:A:G	14	104393523	A	G	A	0.415774	0.32623	1.55214	0.28139	0.118201	0.97335	Imputed	14:104859860	14	104859860	A	G	A	0.237473	0.433315	0.348474	0.237722	9.22604e-06	0.94857	Imputed	14:104859860	14	104859860	A	G	A	0.341915	0.449738	0.535169	0.380109	0.100028	0.98433	Imputed	a	g	532	-2.806	0.005022	+--	88.2	16.94	2
14:104393082	14:104859419	chr14:104393082:A:G	14	104393082	A	G	A	0.415771	0.325999	1.55385	0.281442	0.117352	0.97318	Imputed	14:104859419	14	104859419	A	G	A	0.237487	0.433197	0.348583	0.237752	9.30712e-06	0.94836	Imputed	14:104859419	14	104859419	A	G	A	0.341989	0.45012	0.534251	0.380124	0.0991128	0.98413	Imputed	a	g	532	-2.804	0.005045	+--	88.2	16.957	2
14:104388866	14:104855203	chr14:104388866:G:T	14	104388866	G	T	G	0.422408	0.313948	1.7005	0.284033	0.0615927	0.96712	Imputed	14:104855203	14	104855203	G	T	G	0.239744	0.434211	0.336574	0.242767	7.27346e-06	0.9133	Imputed	14:104855203	14	104855203	G	T	G	0.341398	0.471761	0.476584	0.38639	0.0551062	0.97806	Imputed	t	g	532	2.779	0.005445	-++	89.8	19.568	2
14:104390160	14:104856497	chr14:104390160:C:T	14	104390160	C	T	C	0.421785	0.313949	1.69718	0.284328	0.0628275	0.96735	Imputed	14:104856497	14	104856497	C	T	C	0.240282	0.434651	0.340075	0.241555	8.00013e-06	0.92219	Imputed	14:104856497	14	104856497	C	T	C	0.341555	0.475429	0.47638	0.383179	0.052962	0.99691	Genotyped	t	c	532	2.778	0.005462	-++	89.7	19.424	2
14:104394227	14:104860564	chr14:104394227:A:G	14	104394227	A	G	A	0.415315	0.325411	1.55296	0.28102	0.11728	0.97673	Imputed	14:104860564	14	104860564	A	G	A	0.237232	0.433363	0.349528	0.237198	9.35214e-06	0.95274	Imputed	14:104860564	14	104860564	A	G	A	0.342507	0.445857	0.548874	0.378406	0.112898	0.9854	Imputed	a	g	532	-2.775	0.005517	+--	88.2	16.904	2
14:104395990	14:104862327	chr14:104395990:C:G	14	104395990	C	G	C	0.415301	0.333372	1.49933	0.280659	0.148991	0.97688	Imputed	14:104862327	14	104862327	C	G	C	0.236522	0.433823	0.3528	0.235414	9.61593e-06	0.96578	Imputed	14:104862327	14	104862327	C	G	C	0.337085	0.431333	0.593705	0.374177	0.163503	0.99458	Genotyped	c	g	532	-2.759	0.005793	+--	87.5	15.997	2
14:104389228	14:104855565	chr14:104389228:T:C	14	104389228	T	C	T	0.421716	0.313755	1.69852	0.284405	0.0625052	0.96795	Imputed	14:104855565	14	104855565	T	C	T	0.239343	0.432098	0.341956	0.241699	9.00798e-06	0.91571	Imputed	14:104855565	14	104855565	T	C	T	0.340907	0.471858	0.47693	0.385683	0.0548987	0.98163	Imputed	t	c	532	-2.753	0.005906	+--	89.6	19.287	2
14:104389482	14:104855819	chr14:104389482:T:C	14	104389482	T	C	T	0.421709	0.313781	1.69834	0.284412	0.0625654	0.96721	Imputed	14:104855819	14	104855819	T	C	T	0.239298	0.432105	0.34232	0.241539	9.06971e-06	0.91692	Imputed	14:104855819	14	104855819	T	C	T	0.340963	0.47212	0.477272	0.385293	0.0548889	0.98322	Imputed	t	c	532	-2.752	0.005918	+--	89.6	19.277	2
14:104389667	14:104856004	chr14:104389667:T:C	14	104389667	T	C	T	0.421976	0.313873	1.69917	0.284314	0.0622327	0.96742	Imputed	14:104856004	14	104856004	T	C	T	0.239467	0.432434	0.342364	0.241436	9.0123e-06	0.91713	Imputed	14:104856004	14	104856004	T	C	T	0.341268	0.472427	0.477866	0.384964	0.05509	0.98418	Imputed	t	c	532	-2.751	0.00594	+--	89.6	19.298	2
14:104395019	14:104861356	chr14:104395019:T:C	14	104395019	T	C	T	0.415308	0.32536	1.55327	0.281022	0.117117	0.97677	Imputed	14:104861356	14	104861356	T	C	T	0.236506	0.43344	0.350849	0.236299	9.31406e-06	0.96031	Imputed	14:104861356	14	104861356	T	C	T	0.336756	0.435169	0.579534	0.375773	0.146569	0.9905	Imputed	t	c	532	-2.717	0.006596	+--	88.1	16.83	2
14:104397098	14:104863435	chr14:104397098:A:G	14	104397098	A	G	A	0.414942	0.324758	1.55368	0.280772	0.116571	0.98	Imputed	14:104863435	14	104863435	A	G	A	0.235807	0.434341	0.354442	0.234202	9.48073e-06	0.97656	Imputed	14:104863435	14	104863435	A	G	A	0.337802	0.430235	0.594785	0.375386	0.16634	0.98617	Imputed	a	g	532	-2.683	0.0073	+--	88.1	16.794	2
14:104397456	14:104863793	chr14:104397456:C:T	14	104397456	C	T	C	0.414945	0.324758	1.55371	0.280775	0.116555	0.98004	Imputed	14:104863793	14	104863793	C	T	C	0.23564	0.434651	0.35521	0.233695	9.46496e-06	0.98077	Imputed	14:104863793	14	104863793	C	T	C	0.338237	0.43	0.595187	0.375951	0.167531	0.98202	Imputed	t	c	532	2.681	0.007333	-++	88.1	16.795	2
14:104397595	14:104863932	chr14:104397595:G:A	14	104397595	G	A	G	0.414938	0.324758	1.55366	0.280775	0.116581	0.98	Imputed	14:104863932	14	104863932	G	A	G	0.235312	0.433993	0.355707	0.233678	9.71647e-06	0.98109	Imputed	14:104863932	14	104863932	G	A	G	0.338086	0.429597	0.594445	0.376198	0.166791	0.98018	Imputed	a	g	532	2.679	0.007393	-++	88.1	16.766	2
14:104397630	14:104863967	chr14:104397630:A:G	14	104397630	A	G	A	0.414942	0.324758	1.55368	0.280772	0.116571	0.97974	Imputed	14:104863967	14	104863967	A	G	A	0.235276	0.434031	0.355849	0.233593	9.7209e-06	0.98145	Imputed	14:104863967	14	104863967	A	G	A	0.338183	0.429455	0.594815	0.376333	0.167452	0.97844	Imputed	a	g	532	-2.678	0.007416	+--	88.1	16.764	2
2:8630434	2:8770564	chr2:8630434:G:A	2	8630434	G	A	G	0.0557314	0.226963	0.14381	0.435382	8.42219e-06	0.88849	Imputed	2:8770564	2	8770564	G	A	G	0.0848481	0.0688553	1.53218	0.532673	0.423112	0.57385	Imputed	2:8770564	2	8770564	G	A	G	0.0696314	0.0975923	0.351321	0.780976	0.180434	0.89524	Imputed	a	g	532	2.673	0.007507	+-+	86.8	15.128	2
4:59003653	4:59869371	chr4:59003653:C:T	4	59003653	C	T	T	0.307425	0.301487	1.03013	0.275372	0.914151	0.98855	Imputed	4:59869371	4	59869371	C	T	T	0.187485	0.398639	0.33937	0.229688	2.53961e-06	0.99714	Imputed	4:59869371	4	59869371	C	T	T	0.334622	0.237261	1.66469	0.471259	0.279501	0.99189	Imputed	t	c	532	-2.647	0.008123	+-+	87.7	16.311	2
4:59024052	4:59889770	chr4:59024052:G:A	4	59024052	G	A	A	0.311503	0.306051	1.02661	0.276345	0.9243	0.99096	Imputed	4:59889770	4	59889770	G	A	A	0.190497	0.394724	0.341105	0.232159	3.60626e-06	0.99911	Imputed	4:59889770	4	59889770	G	A	A	0.334945	0.255428	1.66569	0.471649	0.279332	0.99109	Imputed	a	g	532	-2.605	0.009174	+-+	87.4	15.854	2
4:59023558	4:59889276	chr4:59023558:T:A	4	59023558	T	A	A	0.31151	0.306051	1.02664	0.276314	0.924208	0.99123	Imputed	4:59889276	4	59889276	T	A	A	0.190497	0.394724	0.341105	0.232159	3.60626e-06	0.99912	Imputed	4:59889276	4	59889276	T	A	A	0.334933	0.255261	1.66563	0.471677	0.279394	0.99115	Imputed	a	t	532	-2.605	0.009174	+-+	87.4	15.854	2
4:59029435	4:59895153	chr4:59029435:A:G	4	59029435	A	G	G	0.311614	0.306281	1.02596	0.276173	0.926051	0.99211	Imputed	4:59895153	4	59895153	A	G	G	0.19134	0.39458	0.341535	0.232522	3.83296e-06	0.99737	Imputed	4:59895153	4	59895153	A	G	G	0.330281	0.257214	1.653	0.471526	0.286478	0.98903	Imputed	a	g	532	2.605	0.009181	-+-	87.3	15.704	2
4:59014448	4:59880166	chr4:59014448:T:C	4	59014448	T	C	C	0.314199	0.305962	1.03824	0.274221	0.891156	0.9913	Imputed	4:59880166	4	59880166	T	C	C	0.190482	0.394737	0.341101	0.232148	3.60147e-06	0.99949	Imputed	4:59880166	4	59880166	T	C	C	0.335116	0.252357	1.66652	0.471241	0.27845	0.99318	Imputed	t	c	532	2.58	0.009876	-+-	87.5	16.002	2
4:59012295	4:59878013	chr4:59012295:C:T	4	59012295	C	T	T	0.314182	0.306051	1.03771	0.274185	0.892606	0.99125	Imputed	4:59878013	4	59878013	C	T	T	0.190476	0.394737	0.341098	0.232146	3.6003e-06	0.99974	Genotyped	4:59878013	4	59878013	C	T	T	0.335366	0.251	1.66764	0.470672	0.277234	0.9941	Genotyped	t	c	532	-2.58	0.009878	+-+	87.5	16.009	2
4:59011227	4:59876945	chr4:59011227:C:T	4	59011227	C	T	T	0.313905	0.301449	1.06033	0.277258	0.832674	0.98846	Imputed	4:59876945	4	59876945	C	T	T	0.187765	0.394842	0.33773	0.231966	2.87416e-06	0.99885	Imputed	4:59876945	4	59876945	C	T	T	0.335354	0.251309	1.66759	0.470702	0.277295	0.99325	Imputed	t	c	532	-2.567	0.01027	+-+	87.9	16.536	2
4:59011943	4:59877661	chr4:59011943:C:T	4	59011943	C	T	T	0.327894	0.318769	1.04476	0.275762	0.873831	0.99122	Imputed	4:59877661	4	59877661	C	T	T	0.204598	0.414493	0.34271	0.229408	3.04175e-06	0.99835	Imputed	4:59877661	4	59877661	C	T	T	0.341451	0.25393	1.74548	0.474893	0.240812	0.99551	Imputed	t	c	532	-2.552	0.01072	+-+	88	16.681	2
4:59050657	4:59916375	chr4:59050657:C:G	4	59050657	C	G	G	0.311644	0.307692	1.01729	0.271994	0.949749	0.99997	Genotyped	4:59916375	4	59916375	C	G	G	0.196631	0.396034	0.350821	0.231367	5.97284e-06	0.99661	Imputed	4:59916375	4	59916375	C	G	G	0.335306	0.261453	1.66727	0.470758	0.27753	0.99701	Imputed	c	g	532	2.551	0.01074	-+-	86.8	15.172	2
4:59019048	4:59884766	chr4:59019048:C:A	4	59019048	C	A	A	0.327891	0.318782	1.04468	0.275761	0.874052	0.99125	Imputed	4:59884766	4	59884766	C	A	A	0.205321	0.41448	0.344043	0.22929	3.26418e-06	0.99823	Imputed	4:59884766	4	59884766	C	A	A	0.340933	0.256189	1.74321	0.476039	0.243049	0.99314	Imputed	a	c	532	-2.544	0.01095	+-+	87.9	16.569	2
4:59037791	4:59903509	chr4:59037791:A:G	4	59037791	A	G	G	0.310884	0.306268	1.02056	0.272994	0.940563	0.99301	Imputed	4:59903509	4	59903509	A	G	G	0.196107	0.394797	0.350665	0.231632	6.06554e-06	0.99881	Imputed	4:59903509	4	59903509	A	G	G	0.335354	0.260453	1.66765	0.470702	0.277262	0.99486	Imputed	a	g	532	2.542	0.01103	-+-	86.8	15.193	2
4:59046268	4:59911986	chr4:59046268:G:T	4	59046268	G	T	T	0.31099	0.306474	1.02007	0.272837	0.941949	0.99513	Imputed	4:59911986	4	59911986	G	T	T	0.196557	0.395436	0.351219	0.231409	6.13687e-06	0.9977	Imputed	4:59911986	4	59911986	G	T	T	0.335317	0.26143	1.66731	0.470754	0.277504	0.99685	Imputed	t	g	532	-2.541	0.01104	+-+	86.8	15.171	2
4:59029358	4:59895076	chr4:59029358:A:G	4	59029358	A	G	G	0.311501	0.306192	1.02587	0.276261	0.92634	0.99134	Imputed	4:59895076	4	59895076	A	G	G	0.19128	0.388594	0.354492	0.230753	6.98038e-06	0.99686	Imputed	4:59895076	4	59895076	A	G	G	0.330141	0.257189	1.6523	0.471683	0.287044	0.98804	Imputed	a	g	532	2.521	0.01171	-+-	86.7	14.987	2
4:59001237	4:59866955	chr4:59001237:C:A	4	59001237	C	A	A	0.307312	0.301435	1.02986	0.275453	0.91494	0.98726	Imputed	4:59866955	4	59866955	C	A	A	0.187581	0.388539	0.361521	0.226586	7.11299e-06	0.99595	Imputed	4:59866955	4	59866955	C	A	A	0.334354	0.237309	1.66331	0.471574	0.280604	0.98933	Imputed	a	c	532	-2.503	0.01231	+-+	86.7	15.072	2
4:59003748	4:59869466	chr4:59003748:G:A	4	59003748	G	A	A	0.314275	0.301487	1.06416	0.277473	0.822672	0.98804	Imputed	4:59869466	4	59869466	G	A	A	0.196482	0.407527	0.347528	0.227334	3.33305e-06	0.99676	Imputed	4:59869466	4	59869466	G	A	A	0.340714	0.239855	1.74199	0.475418	0.243026	0.99323	Imputed	a	g	532	-2.503	0.01232	+-+	88.1	16.764	2
15:85777721	15:86320952	chr15:85777721:C:T	15	85777721	C	T	T	0.127894	0.370091	0.205246	0.347435	5.16875e-06	0.98855	Imputed	15:86320952	15	86320952	C	T	T	0.16625	0.175782	0.946	0.246725	0.82198	0.97716	Imputed	15:86320952	15	86320952	C	T	T	0.231927	0.142857	1.69301	0.546423	0.335268	0.99806	Genotyped	t	c	532	-2.416	0.01569	--+	87.4	15.915	2
22:19039943	22:19027456	chr22:19039943:G:A	22	19039943	G	A	A	0.0890513	0.0492577	2.12902	0.608286	0.214132	0.90748	Imputed	22:19027456	22	19027456	G	A	A	0.038461	0.148764	0.129058	0.447164	4.67564e-06	0.76913	Imputed	22:19027456	22	19027456	G	A	A	0.100659	0.0651202	2.06632	0.854259	0.395553	0.68227	Imputed	a	g	532	-1.995	0.04609	+-+	89.6	19.253	2
[truncated: 6 more columns]
