# Supplementary material for: Dissecting the biology of gliomagenesis: Evaluating the interaction between IDH tumor mutation and germline variants
Source: Neurooncol Adv. 2025 Jul 8;7(1):vdaf147. doi: 10.1093/noajnl/vdaf147 (PMC12288032; doi:10.1093/noajnl/vdaf147)
Supplement: vdaf147_suppl_Supplementary_Table_S5 [file vdaf147_suppl_supplementary_table_s5.xlsx]

## Sheet: IDHmut_IDHwt_Females
Supplementary Table S5: Case-case GWAS comparing IDHmut versus IDHwt, amongst females. Variants with p<1x10-4 in any of the three datasets (Mayo Affy, Mayo/UCSF, TCGA) were included in the meta-analysis. Yellow highlight denotes variants with meta pvalue<5x10-8 and orange highlight denotes variants with meta pvalue<5x10-6. Red font denotes imputation Rsq<0.40.
b38	b37	ID_MayoAffy	CHR_MayoAffy	POS_MayoAffy	REF_MayoAffy	ALT_MayoAffy	A1_MayoAffy	IDHmut_Frq_MayoAffy	IDHwt_Frq_MayoAffy	OR_MayoAffy	SE_MayoAffy	P_MayoAffy	RSQ_MayoAffy	GENO_MayoAffy	ID_MayoUCSF	CHR_MayoUCSF	POS_MayoUCSF	REF_MayoUCSF	ALT_MayoUCSF	A1_MayoUCSF	IDHmut_Frq_MayoUCSF	IDHwt_Frq_MayoUCSF	OR_MayoUCSF	SE_MayoUCSF	P_MayoUCSF	RSQ_MayoUCSF	GENO_MayoUCSF	ID_TCGA	CHR_TCGA	POS_TCGA	REF_TCGA	ALT_TCGA	A1_TCGA	IDHmut_Frq_TCGA	IDHwt_Frq_TCGA	OR_TCGA	SE_TCGA	P_TCGA	RSQ_TCGA	GENO_TCGA	Allele1	Allele2	Weight	Zscore	P_value	Direction	HetISq	HetChiSq	HetDf
8:129633446	8:130645692	chr8:129633446:A:G	8	129633446	A	G	G	0.25393	0.0714286	5.29465	0.284951	4.94353e-09	0.99929	Genotyped	8:130645692	8	130645692	A	G	G	0.215385	0.0639172	4.63973	0.230949	3.0324e-11	0.99951	Genotyped	8:130645692	8	130645692	A	G	G	0.160968	0.0420091	7.81313	0.424196	1.25745e-06	0.74886	Imputed	a	g	1090	-10.05	9.147e-24	---	0	0.844	2
8:129619149	8:130631395	chr8:129619149:T:C	8	129619149	T	C	C	0.205696	0.0464321	6.50544	0.334098	2.08192e-08	0.99881	Genotyped	8:130631395	8	130631395	T	C	C	0.164208	0.0453233	4.73021	0.262495	3.21937e-09	0.99836	Genotyped	8:130631395	8	130631395	T	C	C	0.124715	0.0328106	8.96161	0.501936	1.24824e-05	0.70792	Imputed	t	c	1090	-9.188	3.991e-20	---	0	1.126	2
8:129587086	8:130599332	chr8:129587086:A:G	8	129587086	A	G	G	0.212025	0.0678571	4.49049	0.294178	3.29724e-07	0.99967	Genotyped	8:130599332	8	130599332	A	G	G	0.161538	0.0545113	3.73981	0.248112	1.05906e-07	0.99958	Genotyped	8:130599332	8	130599332	A	G	G	0.147665	0.0420864	6.70862	0.428722	9.00871e-06	0.71509	Imputed	a	g	1090	-8.573	1.004e-17	---	0	0.536	2
8:129575799	8:130588045	chr8:129575799:G:C	8	129575799	G	C	C	0.212269	0.0678571	4.49049	0.293989	3.24019e-07	0.9997	Genotyped	8:130588045	8	130588045	G	C	C	0.161538	0.0545131	3.73974	0.248112	1.05951e-07	0.99986	Genotyped	8:130588045	8	130588045	G	C	C	0.145303	0.0425298	6.46863	0.427732	1.2724e-05	0.71481	Imputed	c	g	1090	8.534	1.415e-17	+++	0	0.587	2
8:129594686	8:130606932	chr8:129594686:C:T	8	129594686	C	T	T	0.205737	0.0642857	4.53047	0.299301	4.46822e-07	0.99982	Genotyped	8:130606932	8	130606932	C	T	T	0.151303	0.0507556	3.76481	0.255999	2.23658e-07	0.99933	Genotyped	8:130606932	8	130606932	C	T	T	0.145458	0.0405315	6.8532	0.432059	8.39891e-06	0.71897	Imputed	t	c	1090	8.462	2.628e-17	+++	0	0.537	2
8:129605446	8:130617692	chr8:129605446:T:G	8	129605446	T	G	G	0.220858	0.078414	3.86323	0.279095	1.28249e-06	0.99391	Imputed	8:130617692	8	130617692	T	G	G	0.1744	0.0726875	3.08881	0.230527	9.97142e-07	0.9789	Imputed	8:130617692	8	130617692	T	G	G	0.164961	0.0537568	4.91166	0.365587	1.33933e-05	0.74846	Imputed	t	g	1090	-8.113	4.953e-16	---	0	0.522	2
8:129579134	8:130591380	chr8:129579134:A:G	8	129579134	A	G	G	0.221905	0.0821714	3.5749	0.272596	2.96337e-06	0.9959	Imputed	8:130591380	8	130591380	A	G	G	0.177618	0.0838457	2.66798	0.221315	9.24822e-06	0.99045	Imputed	8:130591380	8	130591380	A	G	G	0.166059	0.0713751	3.26586	0.324993	0.000270855	0.75083	Imputed	a	g	1090	-7.334	2.234e-13	---	0	0.976	2
8:129557152	8:130569398	chr8:129557152:C:A	8	129557152	C	A	A	0.222221	0.0821429	3.56912	0.272042	2.91223e-06	0.99916	Genotyped	8:130569398	8	130569398	C	A	A	0.174936	0.0846579	2.53419	0.219386	2.24983e-05	0.99805	Genotyped	8:130569398	8	130569398	C	A	A	0.16519	0.0717974	3.18087	0.324303	0.000359537	0.74718	Imputed	a	c	1090	7.168	7.601e-13	+++	0	1.188	2
8:129673211	8:130685457	chr8:129673211:T:G	8	129673211	T	G	G	0.35443	0.185714	2.43255	0.200912	9.66547e-06	0.99987	Genotyped	8:130685457	8	130685457	T	G	G	0.299656	0.177218	2.04414	0.165852	1.62574e-05	0.9996	Genotyped	8:130685457	8	130685457	T	G	G	0.29248	0.167134	2.17232	0.211626	0.000246477	0.91049	Imputed	t	g	1090	-7.137	9.529e-13	---	0	0.661	2
2:241759875	2:242699290	chr2:241759875:C:T	2	241759875	C	T	T	0.506329	0.428571	1.39913	0.172341	0.051325	1	Genotyped	2:242699290	2	242699290	C	T	T	0.451496	0.382561	1.37207	0.145473	0.0296748	0.91359	Imputed	2:242699290	2	242699290	C	T	T	0.45903	0.288937	2.31384	0.187345	7.53937e-06	0.88759	Imputed	t	c	1090	4.901	9.553e-07	+++	56.1	4.561	2
2:241762598	2:242702013	chr2:241762598:C:T	2	241762598	C	T	T	0.503165	0.428571	1.3769	0.171565	0.0622902	1	Genotyped	2:242702013	2	242702013	C	T	T	0.451762	0.383402	1.36525	0.144848	0.031603	0.92198	Imputed	2:242702013	2	242702013	C	T	T	0.458875	0.286715	2.34549	0.188217	5.91756e-06	0.87977	Imputed	t	c	1090	4.869	1.124e-06	+++	59.2	4.908	2
2:241764203	2:242703618	chr2:241764203:C:G	2	241764203	C	G	G	0.492858	0.42654	1.33207	0.172	0.0955046	0.99807	Imputed	2:242703618	2	242703618	C	G	G	0.452964	0.379913	1.39478	0.14501	0.021757	0.92044	Imputed	2:242703618	2	242703618	C	G	G	0.456019	0.286926	2.34205	0.189222	6.87547e-06	0.87039	Imputed	c	g	1090	-4.842	1.283e-06	---	58.5	4.824	2
2:241770782	2:242710197	chr2:241770782:C:T	2	241770782	C	T	C	0.472003	0.528682	0.784865	0.170625	0.155683	0.99241	Imputed	2:242710197	2	242710197	C	T	T	0.5033	0.431564	1.38244	0.144629	0.0251445	0.91681	Imputed	2:242710197	2	242710197	C	T	T	0.514743	0.334469	2.49165	0.192887	2.21149e-06	0.8152	Imputed	t	c	1090	4.807	1.534e-06	+++	68.4	6.326	2
2:241770392	2:242709807	chr2:241770392:C:T	2	241770392	C	T	T	0.503152	0.435714	1.33884	0.17216	0.0900841	0.99938	Genotyped	2:242709807	2	242709807	C	T	T	0.452176	0.385069	1.35091	0.14389	0.0365879	0.9216	Imputed	2:242709807	2	242709807	C	T	T	0.458574	0.292333	2.30888	0.189345	9.90415e-06	0.85624	Imputed	t	c	1090	4.681	2.856e-06	+++	58.9	4.861	2
19:5213633	19:5213644	chr19:5213633:ATATAACATATGCTTAATG:A	19	5213633	ATATAACATATGCTTAATG	A	A	0.569137	0.375604	2.19959	0.174362	6.1577e-06	0.98557	Imputed	NA			NA	NA	NA							NA	NA			NA	NA	NA							NA	a	atataacatatgcttaatg	298	4.521	6.158e-06	+??	0	0	0
19:5216885	19:5216896	chr19:5216885:C:CG	19	5216885	C	CG	CG	0.567202	0.377193	2.20181	0.175955	7.26794e-06	0.98191	Imputed	NA			NA	NA	NA							NA	NA			NA	NA	NA							NA	cg	c	298	4.486	7.268e-06	+??	0	0	0
14:23353870	14:23823079	chr14:23353870:T:G	14	23353870	T	G	T	0.445896	0.501253	0.807325	0.161492	0.185064	0.949	Imputed	14:23823079	14	23823079	T	G	T	0.424297	0.473858	0.799934	0.145558	0.125132	0.94037	Imputed	14:23823079	14	23823079	T	G	T	0.381937	0.556355	0.372572	0.199571	7.52763e-07	0.91228	Imputed	t	g	1090	-4.417	1.003e-05	---	78	9.078	2
14:23353474	14:23822683	chr14:23353474:G:A	14	23353474	G	A	G	0.45231	0.50644	0.813727	0.160264	0.198376	0.9651	Imputed	14:23822683	14	23822683	G	A	G	0.435951	0.482186	0.816286	0.143692	0.157749	0.96022	Imputed	14:23822683	14	23822683	G	A	G	0.389115	0.564551	0.383143	0.195421	9.14797e-07	0.93392	Imputed	a	g	1090	4.296	1.735e-05	+++	78.5	9.29	2
14:23353342	14:23822551	chr14:23353342:G:C	14	23353342	G	C	G	0.452326	0.50709	0.811598	0.160362	0.193004	0.96486	Imputed	14:23822551	14	23822551	G	C	G	0.436423	0.482636	0.816627	0.143661	0.158517	0.96105	Imputed	14:23822551	14	23822551	G	C	G	0.393134	0.56447	0.388192	0.19554	1.30376e-06	0.93375	Imputed	c	g	1090	4.264	2.005e-05	+++	77.6	8.916	2
2:241756082	2:242695497	chr2:241756082:T:C	2	241756082	T	C	C	0.354165	0.314204	1.19653	0.174781	0.30463	0.99849	Genotyped	2:242695497	2	242695497	T	C	C	0.353205	0.303666	1.32378	0.160358	0.0802612	0.86817	Imputed	2:242695497	2	242695497	T	C	C	0.358722	0.232201	2.92519	0.241359	8.70141e-06	0.62957	Imputed	t	c	1090	-4.125	3.708e-05	---	70.9	6.875	2
3:66289196	3:66339620	chr3:66289196:T:G	3	66289196	T	G	G	0.246763	0.272279	0.873602	0.18879	0.47413	0.99582	Imputed	3:66339620	3	66339620	T	G	G	0.17992	0.312165	0.473876	0.167026	7.77719e-06	0.99733	Imputed	3:66339620	3	66339620	T	G	G	0.219666	0.245898	0.730315	0.205785	0.126705	0.9865	Imputed	t	g	1090	4.124	3.729e-05	+++	65.7	5.832	2
3:66306478	3:66356902	chr3:66306478:T:C	3	66306478	T	C	C	0.240487	0.264279	0.866823	0.200865	0.476761	0.99628	Imputed	3:66356902	3	66356902	T	C	C	0.166379	0.291869	0.465252	0.172378	9.03981e-06	0.99014	Imputed	3:66356902	3	66356902	T	C	C	0.210208	0.237478	0.720555	0.213857	0.125401	0.93573	Imputed	t	c	1090	4.103	4.072e-05	+++	65	5.722	2
13:77797672	13:78371807	chr13:77797672:C:T	13	77797672	C	T	T	0.0687938	0.0811754	0.829301	0.317385	0.55537	0.95706	Imputed	13:78371807	13	78371807	C	T	T	0.133767	0.0362759	5.38687	0.307151	4.19277e-08	0.9144	Imputed	13:78371807	13	78371807	C	T	T	0.0816279	0.0735694	1.20912	0.321354	0.554576	0.94593	Imputed	t	c	1090	3.583	0.00034	-++	88.8	17.919	2
13:78107070	13:78681205	chr13:78107070:C:T	13	78107070	C	T	T	0.0777159	0.0887137	0.859089	0.303652	0.616944	0.97187	Imputed	13:78681205	13	78681205	C	T	T	0.139579	0.0482494	3.57553	0.265541	1.60113e-06	0.93968	Imputed	13:78681205	13	78681205	C	T	T	0.0799871	0.0642846	1.4582	0.331525	0.25521	0.94256	Imputed	t	c	1090	3.486	0.0004905	-++	83.9	12.416	2
7:39095951	7:39135551	chr7:39095951:A:G	7	39095951	A	G	G	0.28811	0.348818	0.764354	0.173345	0.121088	0.98539	Imputed	7:39135551	7	39135551	A	G	G	0.325651	0.331526	0.977499	0.148348	0.878077	0.99765	Imputed	7:39135551	7	39135551	A	G	G	0.220811	0.387302	0.409233	0.19369	3.97111e-06	0.98757	Imputed	a	g	1090	3.452	0.0005558	+++	83	11.787	2
13:77784253	13:78358388	chr13:77784253:G:A	13	77784253	G	A	A	0.0747211	0.0874858	0.839615	0.302032	0.562734	0.95643	Imputed	13:78358388	13	78358388	G	A	A	0.132222	0.0402348	4.46876	0.291129	2.71213e-07	0.9247	Imputed	13:78358388	13	78358388	G	A	A	0.0933974	0.0775256	1.24888	0.30149	0.461022	0.96064	Imputed	a	g	1090	3.448	0.000565	-++	87	15.435	2
7:39106262	7:39145862	chr7:39106262:C:T	7	39106262	C	T	T	0.288329	0.345268	0.777715	0.173023	0.146236	0.98569	Imputed	7:39145862	7	39145862	C	T	T	0.325654	0.334168	0.964307	0.148321	0.806422	0.99585	Imputed	7:39145862	7	39145862	C	T	T	0.220588	0.385093	0.416809	0.192359	5.37865e-06	0.99935	Genotyped	t	c	1090	-3.426	0.0006123	---	82	11.13	2
7:39093216	7:39132816	chr7:39093216:G:A	7	39093216	G	A	A	0.288116	0.348819	0.764346	0.173357	0.121098	0.98479	Imputed	7:39132816	7	39132816	G	A	A	0.325641	0.328953	0.99082	0.148084	0.950342	0.99967	Genotyped	7:39132816	7	39132816	G	A	A	0.22084	0.385631	0.413024	0.193361	4.80686e-06	0.98701	Imputed	a	g	1090	-3.371	0.0007487	---	83.3	11.956	2
5:79937233	5:79233056	chr5:79937233:G:A	5	79937233	G	A	A	0.141712	0.140578	1.01044	0.24213	0.965775	0.90936	Imputed	5:79233056	5	79233056	G	A	A	0.11922	0.142436	0.790535	0.223818	0.293642	0.8202	Imputed	5:79233056	5	79233056	G	A	A	0.0942286	0.213711	0.235613	0.297534	1.18293e-06	0.77893	Imputed	a	g	1090	-3.338	0.0008443	+--	85.3	13.568	2
13:77881806	13:78455941	chr13:77881806:A:T	13	77881806	A	T	T	0.076224	0.087582	0.857938	0.300432	0.610043	0.95625	Imputed	13:78455941	13	78455941	A	T	T	0.136997	0.0436045	4.49875	0.288701	1.90022e-07	0.8958	Imputed	13:78455941	13	78455941	A	T	T	0.0893413	0.0868075	1.10074	0.297129	0.746668	0.99555	Genotyped	a	t	1090	-3.299	0.0009709	+--	88	16.614	2
7:39107296	7:39146896	chr7:39107296:A:C	7	39107296	A	C	C	0.304234	0.360004	0.780017	0.173907	0.153126	0.98269	Imputed	7:39146896	7	39146896	A	C	C	0.338914	0.344013	0.977502	0.147653	0.877524	0.99181	Imputed	7:39146896	7	39146896	A	C	C	0.231805	0.392683	0.429796	0.19006	8.86953e-06	0.99256	Imputed	a	c	1090	3.296	0.0009822	+++	81.7	10.944	2
7:39107855	7:39147455	chr7:39107855:T:C	7	39107855	T	C	C	0.303398	0.359554	0.779004	0.173766	0.150655	0.98622	Imputed	7:39147455	7	39147455	T	C	C	0.338467	0.340917	0.98993	0.147452	0.945277	0.99809	Imputed	7:39147455	7	39147455	T	C	C	0.228238	0.394031	0.429996	0.188573	7.61877e-06	0.99649	Imputed	t	c	1090	3.262	0.001104	+++	82.5	11.458	2
1:7007020	1:7067080	chr1:7007020:A:C	1	7007020	A	C	A	0.397497	0.421024	0.891598	0.182823	0.530266	0.98576	Imputed	1:7067080	1	7067080	A	C	A	0.410085	0.555828	0.523511	0.144127	7.10728e-06	0.90838	Imputed	1:7067080	1	7067080	A	C	C	0.498174	0.495035	0.988519	0.178763	0.948493	0.90621	Imputed	a	c	1090	-3.213	0.001314	--+	80.5	10.24	2
7:154012045	7:153709130	chr7:154012045:T:C	7	154012045	T	C	C	0.164512	0.0472286	4.69519	0.341247	5.8423e-06	0.97012	Imputed	7:153709130	7	153709130	T	C	C	0.133548	0.106793	1.30499	0.224653	0.236054	0.85043	Imputed	7:153709130	7	153709130	T	C	C	0.121911	0.116882	0.995955	0.251035	0.987118	0.90059	Imputed	t	c	1090	-3.131	0.00174	--+	83.5	12.138	2
10:46498058	10:47031198	NA			NA	NA	NA							NA	10:47031198	10	47031198	T	C	T	0.492866	0.496868	0.970773	0.275402	0.914228	0.25161	Imputed	10:47031198	10	47031198	T	C	T	0.287853	0.400056	0.290872	0.268081	4.09819e-06	0.53558	Imputed	t	c	792	-3.06	0.002213	?--	91.6	11.866	1
7:154012052	7:153709137	chr7:154012052:G:A	7	154012052	G	A	A	0.157949	0.0472177	4.5726	0.343366	9.55498e-06	0.97272	Imputed	7:153709137	7	153709137	G	A	A	0.129829	0.105639	1.27539	0.226945	0.28379	0.859	Imputed	7:153709137	7	153709137	G	A	A	0.121255	0.115269	1.00531	0.250537	0.983121	0.9091	Imputed	a	g	1090	3.023	0.002499	+++	82.8	11.606	2
10:46547831	10:47001786	NA			NA	NA	NA							NA	10:47001786	10	47001786	A	C	C	0.492755	0.496775	0.968317	0.277472	0.907627	0.25153	Imputed	10:47001786	10	47001786	A	C	C	0.276212	0.396671	0.330865	0.245237	6.47955e-06	0.62265	Imputed	a	c	792	3.004	0.002663	?++	91.2	11.329	1
7:154012186	7:153709271	chr7:154012186:A:G	7	154012186	A	G	G	0.157892	0.0472105	4.57269	0.343441	9.59587e-06	0.97166	Imputed	7:153709271	7	153709271	A	G	G	0.127543	0.105466	1.24572	0.227115	0.333332	0.86418	Imputed	7:153709271	7	153709271	A	G	G	0.121632	0.114984	1.0156	0.247997	0.950233	0.91606	Imputed	a	g	1090	-2.978	0.002903	---	82.9	11.663	2
10:46549538	10:47000079	NA			NA	NA	NA							NA	10:47000079	10	47000079	T	C	C	0.495916	0.497113	1.01572	0.281177	0.955762	0.25113	Imputed	10:47000079	10	47000079	T	C	C	0.270593	0.394065	0.313765	0.249581	3.41354e-06	0.63147	Imputed	t	c	792	2.96	0.003076	?-+	92.2	12.81	1
12:66088600	12:66482380	chr12:66088600:A:C	12	66088600	A	C	A	0.264628	0.273264	0.954264	0.188289	0.803646	0.9581	Imputed	12:66482380	12	66482380	A	C	A	0.289138	0.29183	1.00182	0.150231	0.990352	0.98755	Imputed	12:66482380	12	66482380	A	C	A	0.365479	0.186584	2.50519	0.202648	5.84786e-06	0.99453	Genotyped	a	c	1090	2.375	0.01754	-++	86.6	14.958	2
12:66111519	12:66505299	chr12:66111519:A:G	12	66111519	A	G	A	0.270725	0.274342	0.979851	0.188185	0.913865	0.95946	Imputed	12:66505299	12	66505299	A	G	A	0.284482	0.293537	0.96898	0.150185	0.833811	0.99347	Imputed	12:66505299	12	66505299	A	G	A	0.357359	0.182432	2.59221	0.206008	3.77045e-06	0.99731	Genotyped	a	g	1090	2.355	0.01853	--+	87.4	15.888	2
12:66075407	12:66469187	chr12:66075407:C:A	12	66075407	C	A	A	0.252899	0.256682	0.978293	0.191237	0.908635	0.9774	Imputed	12:66469187	12	66469187	C	A	A	0.282767	0.290276	0.977971	0.151325	0.882974	0.996	Imputed	12:66469187	12	66469187	C	A	A	0.356653	0.183406	2.54708	0.205682	5.47769e-06	0.99382	Imputed	a	c	1090	2.349	0.01881	--+	86.8	15.179	2
12:66098290	12:66492070	chr12:66098290:T:G	12	66098290	T	G	T	0.264469	0.270746	0.966249	0.188158	0.855212	0.95961	Imputed	12:66492070	12	66492070	T	G	T	0.283731	0.292004	0.973197	0.150869	0.85709	0.99118	Imputed	12:66492070	12	66492070	T	G	T	0.359771	0.182982	2.61791	0.207022	3.34092e-06	0.9957	Imputed	t	g	1090	2.349	0.01881	--+	87.6	16.157	2
12:66085449	12:66479229	chr12:66085449:A:G	12	66085449	A	G	A	0.256351	0.260525	0.976922	0.188187	0.901259	0.99933	Genotyped	12:66479229	12	66479229	A	G	A	0.283294	0.291187	0.975586	0.151166	0.87012	0.99334	Imputed	12:66479229	12	66479229	A	G	A	0.358461	0.183347	2.56213	0.205846	4.86345e-06	0.99349	Imputed	a	g	1090	2.347	0.0189	--+	87	15.422	2
19:5219818	19:5219829	chr19:5219818:T:G	19	5219818	T	G	G	0.540953	0.350925	2.16201	0.173673	9.01255e-06	0.98231	Imputed	19:5219829	19	5219829	T	G	G	0.423825	0.43489	0.962461	0.134618	0.776237	0.97581	Imputed	19:5219829	19	5219829	T	G	G	0.426898	0.417352	1.06928	0.176579	0.704438	0.85323	Imputed	t	g	1090	-2.346	0.019	-+-	86.1	14.433	2
12:66069855	12:66463635	chr12:66069855:A:C	12	66069855	A	C	C	0.252807	0.256653	0.977907	0.191488	0.907122	0.9749	Imputed	12:66463635	12	66463635	A	C	C	0.282433	0.288553	0.985825	0.151401	0.924877	0.99686	Imputed	12:66463635	12	66463635	A	C	C	0.359348	0.187192	2.49427	0.204447	7.80135e-06	0.99233	Imputed	a	c	1090	-2.341	0.01922	++-	86.2	14.527	2
12:66090549	12:66484329	chr12:66090549:G:T	12	66090549	G	T	G	0.264289	0.2717	0.960556	0.188039	0.830536	0.96065	Imputed	12:66484329	12	66484329	G	T	G	0.283483	0.291486	0.97483	0.151073	0.866001	0.99213	Imputed	12:66484329	12	66484329	G	T	G	0.358824	0.183233	2.56522	0.205814	4.71303e-06	0.99999	Genotyped	t	g	1090	-2.301	0.02141	++-	87.3	15.732	2
12:66072016	12:66465796	chr12:66072016:T:G	12	66072016	T	G	G	0.252981	0.260353	0.960054	0.189595	0.829757	0.97724	Imputed	12:66465796	12	66465796	T	G	G	0.282668	0.289014	0.984515	0.151381	0.917892	0.99583	Imputed	12:66465796	12	66465796	T	G	G	0.359476	0.18658	2.51166	0.204935	6.99493e-06	0.99333	Imputed	t	g	1090	-2.297	0.02162	++-	86.6	14.976	2
12:66114707	12:66508487	chr12:66114707:C:T	12	66114707	C	T	C	0.270864	0.272003	0.992728	0.187992	0.96903	0.9599	Imputed	12:66508487	12	66508487	C	T	C	0.284464	0.293227	0.970275	0.150071	0.84064	0.99474	Imputed	12:66508487	12	66508487	C	T	C	0.347768	0.179578	2.47992	0.205014	9.41965e-06	0.99502	Imputed	t	c	1090	-2.29	0.02201	++-	86.1	14.423	2
11:76157222	11:75868266	chr11:76157222:A:G	11	76157222	A	G	G	0.412092	0.40579	1.0273	0.169691	0.873907	0.97364	Imputed	11:75868266	11	75868266	A	G	G	0.369771	0.361603	1.04138	0.140191	0.772393	0.95144	Imputed	11:75868266	11	75868266	A	G	G	0.299082	0.466364	0.436985	0.185796	8.36143e-06	0.95598	Imputed	a	g	1090	2.184	0.02894	--+	86.8	15.191	2
19:5213463	19:5213474	chr19:5213463:A:G	19	5213463	A	G	G	0.569389	0.379587	2.17158	0.174336	8.66592e-06	0.98768	Imputed	19:5213474	19	5213474	A	G	G	0.461126	0.497304	0.862388	0.134684	0.271663	0.99459	Imputed	19:5213474	19	5213474	A	G	G	0.460698	0.441833	1.11701	0.158907	0.486189	0.9843	Imputed	a	g	1090	-1.995	0.04608	-+-	88.6	17.5	2
[truncated: 6 more columns]
