# Supplementary material for: Dissecting the biology of gliomagenesis: Evaluating the interaction between IDH tumor mutation and germline variants
Source: Neurooncol Adv. 2025 Jul 8;7(1):vdaf147. doi: 10.1093/noajnl/vdaf147 (PMC12288032; doi:10.1093/noajnl/vdaf147)
Supplement: vdaf147_suppl_Supplementary_Table_S6 [file vdaf147_suppl_supplementary_table_s6.xlsx]

## Sheet: IDHmut_IDHwt_Males
Supplementary Table S6: Case-case GWAS comparing IDHmut versus IDHwt, amongst males. Variants with p<1x10-4 in any of the three datasets (Mayo Affy, Mayo/UCSF, TCGA) were included in the meta-analysis. Yellow highlight denotes meta pvalue<5x10-8 and orange highlight denotes meta pvalue<5x10-6. Red font denotes imputation Rsq<0.40.
b38	b37	ID_MayoAffy	CHR_MayoAffy	POS_MayoAffy	REF_MayoAffy	ALT_MayoAffy	A1_MayoAffy	IDHmut_Frq_MayoAffy	IDHwt_Frq_MayoAffy	OR_MayoAffy	SE_MayoAffy	P_MayoAffy	RSQ_MayoAffy	GENO_MayoAffy	ID_MayoUCSF	CHR_MayoUCSF	POS_MayoUCSF	REF_MayoUCSF	ALT_MayoUCSF	A1_MayoUCSF	IDHmut_Frq_MayoUCSF	IDHwt_Frq_MayoUCSF	OR_MayoUCSF	SE_MayoUCSF	P_MayoUCSF	RSQ_MayoUCSF	GENO_MayoUCSF	ID_TCGA	CHR_TCGA	POS_TCGA	REF_TCGA	ALT_TCGA	A1_TCGA	IDHmut_Frq_TCGA	IDHwt_Frq_TCGA	OR_TCGA	SE_TCGA	P_TCGA	RSQ_TCGA	GENO_TCGA	Allele1	Allele2	Weight	Zscore	P_value	Direction	HetISq	HetChiSq	HetDf
8:129633446	8:130645692	chr8:129633446:A:G	8	129633446	A	G	G	0.193717	0.049763	5.00627	0.271002	2.79042e-09	0.99929	Genotyped	8:130645692	8	130645692	A	G	G	0.163817	0.0512321	3.77427	0.200956	3.85801e-11	0.99951	Genotyped	8:130645692	8	130645692	A	G	G	0.130743	0.0500199	3.71055	0.325338	5.57271e-05	0.74886	Imputed	a	g	1568	-9.63	5.954e-22	---	20.3	2.509	2
8:129619149	8:130631395	chr8:129619149:T:C	8	129619149	T	C	C	0.15645	0.035545	5.11308	0.307124	1.07732e-07	0.99881	Genotyped	8:130631395	8	130631395	T	C	C	0.126438	0.0393476	3.50096	0.223684	2.12118e-08	0.99836	Genotyped	8:130631395	8	130631395	T	C	C	0.10274	0.0381822	3.90236	0.382465	0.000370828	0.70792	Imputed	t	c	1568	-8.38	5.311e-17	---	3.2	2.066	2
8:129594686	8:130606932	chr8:129594686:C:T	8	129594686	C	T	T	0.149215	0.0450237	3.9468	0.285547	1.5247e-06	0.99982	Genotyped	8:130606932	8	130606932	C	T	T	0.139653	0.0429845	3.76441	0.217036	1.01073e-09	0.99933	Genotyped	8:130606932	8	130606932	C	T	T	0.106266	0.0439437	3.37494	0.357665	0.000671691	0.71897	Imputed	t	c	1568	8.378	5.366e-17	+++	0	1.789	2
8:129587086	8:130599332	chr8:129587086:A:G	8	129587086	A	G	G	0.151832	0.0474075	3.83337	0.280514	1.6653e-06	0.99967	Genotyped	8:130599332	8	130599332	A	G	G	0.141379	0.0457393	3.58985	0.212703	1.86802e-09	0.99958	Genotyped	8:130599332	8	130599332	A	G	G	0.108455	0.0457556	3.30484	0.355359	0.000768518	0.71509	Imputed	a	g	1568	-8.283	1.201e-16	---	0	1.761	2
8:129575799	8:130588045	chr8:129575799:G:C	8	129575799	G	C	C	0.149215	0.0497607	3.55143	0.276435	4.54816e-06	0.9997	Genotyped	8:130588045	8	130588045	G	C	C	0.141379	0.0465273	3.50821	0.211191	2.79888e-09	0.99986	Genotyped	8:130588045	8	130588045	G	C	C	0.107076	0.0452497	3.29019	0.357367	0.000860532	0.71481	Imputed	c	g	1568	8.118	4.755e-16	+++	0	1.548	2
8:129605446	8:130617692	chr8:129605446:T:G	8	129605446	T	G	G	0.157052	0.0567226	3.32936	0.264722	5.53152e-06	0.99391	Imputed	8:130617692	8	130617692	T	G	G	0.145085	0.0543497	3.14907	0.203555	1.74678e-08	0.9789	Imputed	8:130617692	8	130617692	T	G	G	0.119886	0.0518751	3.15558	0.327003	0.000440974	0.74846	Imputed	t	g	1568	-7.988	1.374e-15	---	0	0.946	2
8:129579134	8:130591380	chr8:129579134:A:G	8	129579134	A	G	G	0.167516	0.0652868	3.07673	0.251692	7.99742e-06	0.9959	Imputed	8:130591380	8	130591380	A	G	G	0.155287	0.0670951	2.59425	0.18692	3.39612e-07	0.99045	Imputed	8:130591380	8	130591380	A	G	G	0.1309	0.0573311	3.18026	0.313188	0.000220631	0.75083	Imputed	a	g	1568	-7.685	1.531e-14	---	0	0.537	2
8:129557152	8:130569398	chr8:129557152:C:A	8	129557152	C	A	A	0.167539	0.0663555	3.00557	0.249675	1.04524e-05	0.99916	Genotyped	8:130569398	8	130569398	C	A	A	0.1569	0.067888	2.57357	0.185148	3.2973e-07	0.99805	Genotyped	8:130569398	8	130569398	C	A	A	0.128858	0.0573066	3.11067	0.3142	0.000304038	0.74718	Imputed	a	c	1568	7.615	2.635e-14	+++	0	0.55	2
8:129673270	8:130685516	chr8:129673270:C:T	8	129673270	C	T	T	0.295812	0.161137	2.49118	0.192336	2.07854e-06	0.99987	Genotyped	8:130685516	8	130685516	C	T	T	0.25	0.154787	1.86857	0.140308	8.36116e-06	0.99969	Genotyped	8:130685516	8	130685516	C	T	T	0.254087	0.162485	1.8039	0.190575	0.00196391	0.9116	Imputed	t	c	1568	7.071	1.543e-12	+++	0	1.964	2
8:129641491	8:130653737	chr8:129641491:T:G	8	129641491	T	G	G	0.295812	0.161137	2.53481	0.193882	1.60793e-06	1	Genotyped	8:130653737	8	130653737	T	G	G	0.253448	0.154763	1.90791	0.140455	4.23652e-06	0.99992	Genotyped	8:130653737	8	130653737	T	G	G	0.258823	0.167377	1.66141	0.17952	0.00468537	0.99177	Imputed	t	g	1568	-7.049	1.801e-12	---	19.2	2.477	2
8:129641215	8:130653461	chr8:129641215:C:G	8	129641215	C	G	G	0.295812	0.161137	2.53481	0.193882	1.60793e-06	1	Genotyped	8:130653461	8	130653461	C	G	G	0.253453	0.154799	1.90767	0.140462	4.26018e-06	0.99977	Imputed	8:130653461	8	130653461	C	G	G	0.258819	0.167369	1.66129	0.179511	0.00468914	0.99195	Imputed	c	g	1568	-7.048	1.813e-12	---	19.3	2.477	2
8:129646744	8:130658990	chr8:129646744:C:T	8	129646744	C	T	T	0.298278	0.16241	2.53423	0.193123	1.4719e-06	0.99828	Imputed	8:130658990	8	130658990	C	T	T	0.253447	0.155129	1.90408	0.14045	4.53385e-06	0.99902	Imputed	8:130658990	8	130658990	C	T	T	0.258896	0.168035	1.65204	0.179114	0.005067	0.99443	Imputed	t	c	1568	7.035	1.993e-12	+++	22.3	2.574	2
8:129650435	8:130662681	chr8:129650435:T:A	8	129650435	T	A	A	0.301047	0.163507	2.54056	0.192547	1.283e-06	0.9999	Genotyped	8:130662681	8	130662681	T	A	A	0.253448	0.155952	1.89163	0.140182	5.43509e-06	0.99983	Genotyped	8:130662681	8	130662681	T	A	A	0.258821	0.168172	1.65025	0.179166	0.00517573	0.99515	Imputed	a	t	1568	7.02	2.227e-12	+++	25.1	2.67	2
8:129651892	8:130664138	chr8:129651892:A:G	8	129651892	A	G	G	0.300859	0.163368	2.54312	0.192688	1.27216e-06	0.99895	Imputed	8:130664138	8	130664138	A	G	G	0.253447	0.155952	1.89162	0.140182	5.43672e-06	0.99967	Genotyped	8:130664138	8	130664138	A	G	G	0.258821	0.168221	1.6493	0.179154	0.00522453	0.99597	Imputed	a	g	1568	-7.019	2.24e-12	---	25.4	2.68	2
8:129673211	8:130685457	chr8:129673211:T:G	8	129673211	T	G	G	0.298429	0.163507	2.49038	0.192122	2.0418e-06	0.99987	Genotyped	8:130685457	8	130685457	T	G	G	0.25	0.155954	1.85181	0.14008	1.08919e-05	0.9996	Genotyped	8:130685457	8	130685457	T	G	G	0.25544	0.165818	1.76999	0.189484	0.0025841	0.91049	Imputed	t	g	1568	-6.99	2.756e-12	---	6.1	2.129	2
11:118607615	11:118478330	chr11:118607615:G:A	11	118607615	G	A	A	0.261995	0.331773	0.729488	0.151827	0.0377601	0.98156	Imputed	11:118478330	11	118478330	G	A	A	0.255191	0.392859	0.532402	0.12139	2.07155e-07	0.99954	Genotyped	11:118478330	11	118478330	G	A	A	0.229104	0.382033	0.473415	0.165375	6.1332e-06	0.94694	Imputed	a	g	1568	-6.985	2.856e-12	---	32	2.942	2
8:129669912	8:130682158	chr8:129669912:G:T	8	129669912	G	T	T	0.293194	0.158768	2.49231	0.192537	2.10525e-06	0.99964	Genotyped	8:130682158	8	130682158	G	T	T	0.250334	0.155952	1.85426	0.140006	1.03159e-05	0.99956	Genotyped	8:130682158	8	130682158	G	T	T	0.254739	0.16526	1.73444	0.18723	0.0032691	0.93315	Imputed	t	g	1568	6.956	3.512e-12	+++	9.9	2.22	2
8:129654869	8:130667115	chr8:129654869:C:T	8	129654869	C	T	T	0.298429	0.161137	2.53934	0.192722	1.32826e-06	0.99959	Genotyped	8:130667115	8	130667115	C	T	T	0.250003	0.154762	1.86774	0.140351	8.5389e-06	0.99978	Genotyped	8:130667115	8	130667115	C	T	T	0.254809	0.164094	1.65658	0.181069	0.00530934	0.99765	Imputed	t	c	1568	6.947	3.733e-12	+++	26.1	2.706	2
8:129659502	8:130671748	chr8:129659502:C:T	8	129659502	C	T	T	0.295812	0.161137	2.49118	0.192336	2.07854e-06	0.99945	Genotyped	8:130671748	8	130671748	C	T	T	0.25	0.154765	1.86766	0.14035	8.55085e-06	0.9995	Genotyped	8:130671748	8	130671748	C	T	T	0.25449	0.163945	1.65434	0.181012	0.0054182	0.99941	Genotyped	t	c	1568	6.898	5.285e-12	+++	19.6	2.488	2
8:129628255	8:130640501	chr8:129628255:G:T	8	129628255	G	T	T	0.305955	0.170619	2.39687	0.187711	3.20919e-06	0.99816	Imputed	8:130640501	8	130640501	G	T	T	0.2569	0.159267	1.86832	0.138945	6.84379e-06	0.99972	Genotyped	8:130640501	8	130640501	G	T	T	0.261587	0.172129	1.6132	0.177427	0.00703243	0.99854	Genotyped	t	g	1568	6.839	7.999e-12	+++	17.4	2.422	2
11:118609400	11:118480115	chr11:118609400:G:C	11	118609400	G	C	C	0.248411	0.308737	0.752061	0.154562	0.0652531	0.98212	Imputed	11:118480115	11	118480115	G	C	C	0.241281	0.376191	0.522826	0.124632	1.95713e-07	0.99528	Imputed	11:118480115	11	118480115	G	C	C	0.20818	0.355194	0.462551	0.173226	8.55469e-06	0.944	Imputed	c	g	1568	-6.835	8.198e-12	---	43.9	3.566	2
8:129503207	8:130515453	chr8:129503207:T:A	8	129503207	T	A	A	0.139472	0.0593535	2.78617	0.266951	0.00012383	0.99166	Imputed	8:130515453	8	130515453	T	A	A	0.123641	0.0502651	2.85598	0.216388	1.23657e-06	0.93202	Imputed	8:130515453	8	130515453	T	A	A	0.0978936	0.0517389	2.47736	0.350374	0.00961939	0.67052	Imputed	a	t	1568	6.603	4.023e-11	+++	0	1.354	2
11:118609570	11:118480285	chr11:118609570:G:C	11	118609570	G	C	C	0.245357	0.305659	0.753306	0.154037	0.0659052	0.98462	Imputed	11:118480285	11	118480285	G	C	C	0.241209	0.369168	0.535586	0.125202	6.12908e-07	0.99256	Imputed	11:118480285	11	118480285	G	C	C	0.203901	0.344649	0.484241	0.17208	2.50721e-05	0.94411	Imputed	c	g	1568	-6.56	5.394e-11	---	33	2.984	2
8:129631622	8:130643868	chr8:129631622:G:A	8	129631622	G	A	A	0.311518	0.172986	2.55184	0.192051	1.072e-06	1	Genotyped	8:130643868	8	130643868	G	A	A	0.274129	0.179762	1.77878	0.135002	1.98947e-05	0.99982	Genotyped	8:130643868	8	130643868	G	A	A	0.259448	0.186475	1.48283	0.176654	0.0257426	0.99988	Genotyped	a	g	1568	6.543	6.022e-11	+++	51.8	4.154	2
8:129629675	8:130641921	chr8:129629675:A:G	8	129629675	A	G	G	0.314136	0.172986	2.5621	0.190998	8.40038e-07	0.99998	Genotyped	8:130641921	8	130641921	A	G	G	0.272414	0.179762	1.76141	0.134932	2.72201e-05	0.99998	Genotyped	8:130641921	8	130641921	A	G	G	0.260469	0.188613	1.46763	0.176482	0.0297161	0.99423	Imputed	a	g	1568	-6.49	8.603e-11	---	55.3	4.476	2
8:129629536	8:130641782	chr8:129629536:A:C	8	129629536	A	C	C	0.311518	0.172986	2.55184	0.192051	1.072e-06	1	Genotyped	8:130641782	8	130641782	A	C	C	0.272414	0.179762	1.76141	0.134932	2.72201e-05	0.99992	Genotyped	8:130641782	8	130641782	A	C	C	0.259931	0.188685	1.46508	0.176685	0.0306542	0.99374	Imputed	a	c	1568	-6.459	1.056e-10	---	54.1	4.354	2
11:118609508	11:118480223	chr11:118609508:T:C	11	118609508	T	C	C	0.245492	0.297816	0.780398	0.154315	0.108101	0.97973	Imputed	11:118480223	11	118480223	T	C	C	0.241279	0.369667	0.537142	0.124909	6.50592e-07	0.99084	Imputed	11:118480223	11	118480223	T	C	C	0.203066	0.344364	0.480752	0.172668	2.21852e-05	0.94188	Imputed	t	c	1568	6.449	1.125e-10	+++	46.5	3.739	2
8:129646924	8:130659170	chr8:129646924:G:T	8	129646924	G	T	T	0.308723	0.171863	2.50513	0.191173	1.55754e-06	0.99784	Imputed	8:130659170	8	130659170	G	T	T	0.268804	0.179167	1.73065	0.134766	4.70155e-05	0.99789	Imputed	8:130659170	8	130659170	G	T	T	0.259726	0.186852	1.48378	0.177076	0.0258549	0.99189	Imputed	t	g	1568	6.373	1.857e-10	+++	49.9	3.994	2
8:129653397	8:130665643	chr8:129653397:G:A	8	129653397	G	A	A	0.335079	0.203791	2.24036	0.181522	8.84003e-06	0.99991	Genotyped	8:130665643	8	130665643	G	A	A	0.282762	0.204723	1.5746	0.130056	0.000481537	0.9996	Genotyped	8:130665643	8	130665643	G	A	A	0.284307	0.222467	1.40292	0.170607	0.0472069	0.97087	Imputed	a	g	1568	5.669	1.435e-08	+++	46.4	3.731	2
8:129613918	8:130626164	chr8:129613918:G:A	8	129613918	G	A	A	0.348482	0.204559	2.15194	0.170648	7.0909e-06	0.99664	Imputed	8:130626164	8	130626164	G	A	A	0.291391	0.221435	1.44651	0.125295	0.0032164	0.9998	Genotyped	8:130626164	8	130626164	G	A	A	0.301932	0.231578	1.40782	0.167069	0.0406262	0.99946	Genotyped	a	g	1568	5.361	8.296e-08	+++	53.5	4.305	2
8:129622210	8:130634456	chr8:129622210:C:CG	8	129622210	C	CG	CG	0.306319	0.165808	2.48225	0.188517	1.41607e-06	0.99754	Imputed	NA			NA	NA	NA							NA	NA			NA	NA	NA							NA	cg	c	402	4.823	1.416e-06	+??	0	0	0
9:6856171	9:6856171	chr9:6856171:CA:C	9	6856171	CA	C	C	0.109124	0.240604	0.380983	0.209218	3.97988e-06	0.91542	Imputed	NA			NA	NA	NA							NA	NA			NA	NA	NA							NA	ca	c	402	4.612	3.98e-06	+??	0	0	0
10:6623526	10:6665488	chr10:6623526:CACAA:C	10	6623526	CACAA	C	C	0.0785992	0.19004	0.339299	0.239016	6.12016e-06	0.98289	Imputed	NA			NA	NA	NA							NA	NA			NA	NA	NA							NA	cacaa	c	402	4.522	6.12e-06	+??	0	0	0
12:12779347	12:12932281	chr12:12779347:T:C	12	12779347	T	C	T	0.474917	0.428301	1.18787	0.1401	0.219128	0.99667	Genotyped	12:12932281	12	12932281	T	C	T	0.497271	0.376254	1.64361	0.111781	8.77851e-06	0.99812	Genotyped	12:12932281	12	12932281	T	C	T	0.473959	0.428513	1.15479	0.153599	0.348758	0.89644	Imputed	t	c	1568	4.119	3.809e-05	+++	61.4	5.184	2
8:9243066	8:9100576	chr8:9243066:C:T	8	9243066	C	T	T	0.223225	0.178557	1.32189	0.17809	0.11712	0.95552	Imputed	8:9100576	8	9100576	C	T	T	0.246569	0.142931	1.90891	0.139065	3.33297e-06	0.99813	Genotyped	8:9100576	8	9100576	C	T	T	0.205928	0.203796	1.05634	0.184443	0.766356	0.9025	Imputed	t	c	1568	4.082	4.463e-05	+++	73.3	7.495	2
5:64226074	5:63521901	NA			NA	NA	NA							NA	5:63521901	5	63521901	G	A	A	0.210348	0.320177	0.551954	0.130127	4.94753e-06	0.99928	Imputed	5:63521901	5	63521901	G	A	A	0.247831	0.256214	0.907362	0.167777	0.562303	0.99857	Imputed	a	g	1166	-3.926	8.632e-05	?--	82.7	5.779	1
3:80771182	3:80820333	chr3:80771182:A:G	3	80771182	A	G	A	0.46111	0.409111	1.25165	0.144618	0.120641	0.9821	Imputed	3:80820333	3	80820333	A	G	A	0.496113	0.37865	1.70458	0.11765	5.81264e-06	0.99829	Imputed	3:80820333	3	80820333	A	G	A	0.421898	0.402311	0.985265	0.141412	0.916398	0.98818	Imputed	a	g	1568	3.78	0.0001571	++-	77	8.683	2
5:64405443	5:63701270	NA			NA	NA	NA							NA	5:63701270	5	63701270	C	G	G	0.263662	0.377819	0.570624	0.123623	5.67389e-06	0.93419	Imputed	5:63701270	5	63701270	C	G	G	0.317021	0.323483	0.953619	0.163297	0.771185	0.92033	Imputed	c	g	1166	3.723	0.0001967	?++	85.3	6.818	1
5:64402581	5:63698408	NA			NA	NA	NA							NA	5:63698408	5	63698408	G	A	A	0.263733	0.377704	0.571054	0.12363	5.84746e-06	0.93396	Imputed	5:63698408	5	63698408	G	A	A	0.316959	0.323472	0.953212	0.163305	0.769194	0.92008	Imputed	a	g	1166	-3.72	0.0001994	?--	85.3	6.786	1
5:64404688	5:63700515	NA			NA	NA	NA							NA	5:63700515	5	63700515	A	G	G	0.256183	0.369456	0.569931	0.1244	6.19538e-06	0.93387	Imputed	5:63700515	5	63700515	A	G	G	0.311992	0.317339	0.956407	0.164974	0.787026	0.92084	Imputed	a	g	1166	3.696	0.0002192	?++	85.4	6.841	1
20:5858933	20:5839579	chr20:5858933:T:C	20	5858933	T	C	C	0.322021	0.294732	1.14463	0.157862	0.392153	0.97226	Imputed	20:5839579	20	5839579	T	C	C	0.351765	0.24523	1.77658	0.126731	5.76737e-06	0.92737	Imputed	20:5839579	20	5839579	T	C	C	0.311635	0.317238	1.03468	0.160625	0.831913	0.88097	Imputed	t	c	1568	-3.599	0.0003192	---	76.2	8.387	2
3:24376469	3:24417960	chr3:24376469:G:C	3	24376469	G	C	C	0.0721908	0.0946851	0.739306	0.258997	0.243534	0.95873	Imputed	3:24417960	3	24417960	G	C	C	0.0598561	0.13222	0.355875	0.225224	4.48953e-06	0.89233	Imputed	3:24417960	3	24417960	G	C	C	0.105146	0.102186	1.04855	0.227509	0.834944	0.90698	Imputed	c	g	1568	-3.565	0.0003639	--+	79.5	9.738	2
7:130287184	7:129927024	chr7:130287184:T:C	7	130287184	T	C	C	0.28216	0.285925	0.97418	0.162665	0.872239	0.94802	Imputed	7:129927024	7	129927024	T	C	C	0.316409	0.279533	1.23209	0.123196	0.0902364	0.90618	Imputed	7:129927024	7	129927024	T	C	C	0.36899	0.25541	2.26164	0.179249	5.29348e-06	0.91153	Imputed	t	c	1568	-3.514	0.0004418	+--	82.3	11.277	2
3:24370915	3:24412406	chr3:24370915:A:T	3	24370915	A	T	T	0.074259	0.0945996	0.763737	0.257312	0.294872	0.96053	Imputed	3:24412406	3	24412406	A	T	T	0.0612578	0.132176	0.363452	0.224208	6.35697e-06	0.88825	Imputed	3:24412406	3	24412406	A	T	T	0.107283	0.101447	1.0645	0.228298	0.784236	0.89521	Imputed	a	t	1568	3.42	0.0006254	++-	79.7	9.851	2
2:34993368	2:35218435	chr2:34993368:A:G	2	34993368	A	G	G	0.000109927	0	940076000000	39.0101	0.47974	0.82855	Imputed	2:35218435	2	35218435	A	G	G	3.09385e-05	0.00238684	0.0861808	7.54701	0.745329	0.7997	Imputed	2:35218435	2	35218435	A	G	G	0.00111821	0.000274783	2.74017e+150	57.6976	1.92942e-09	0.4893	Imputed	a	g	1568	-3.377	0.0007331	-+-	92.1	25.245	2
5:64251684	5:63547511	chr5:64251684:G:A	5	64251684	G	A	A	0.278181	0.272434	1.03726	0.160961	0.820207	0.98808	Imputed	5:63547511	5	63547511	G	A	A	0.215517	0.329798	0.550691	0.12789	3.08902e-06	0.99996	Genotyped	5:63547511	5	63547511	G	A	A	0.250113	0.256152	0.923754	0.166299	0.633424	0.99983	Genotyped	a	g	1568	-3.281	0.001034	+--	82.3	11.274	2
10:6620240	10:6662202	chr10:6620240:G:A	10	6620240	G	A	A	0.0785419	0.193024	0.332867	0.238228	3.88418e-06	0.9824	Imputed	10:6662202	10	6662202	G	A	A	0.149248	0.160412	0.915688	0.157135	0.575113	0.96663	Imputed	10:6662202	10	6662202	G	A	A	0.129214	0.144848	0.804277	0.214368	0.3096	0.96901	Imputed	a	g	1568	-3.263	0.001102	---	83.4	12.02	2
5:64251973	5:63547800	chr5:64251973:A:G	5	64251973	A	G	G	0.273286	0.264496	1.05517	0.161641	0.739704	0.98922	Imputed	5:63547800	5	63547800	A	G	G	0.210345	0.320248	0.552005	0.130081	4.92593e-06	0.9999	Imputed	5:63547800	5	63547800	A	G	G	0.245575	0.256156	0.896348	0.167741	0.514173	0.99961	Imputed	a	g	1568	3.257	0.001125	-++	81.5	10.791	2
5:64085844	5:63381671	chr5:64085844:G:A	5	64085844	G	A	A	0.275315	0.271288	1.02856	0.161922	0.861931	0.99283	Imputed	5:63381671	5	63381671	G	A	A	0.214142	0.323587	0.553627	0.129865	5.29106e-06	0.99493	Imputed	5:63381671	5	63381671	G	A	A	0.252255	0.258496	0.919911	0.167662	0.618558	0.99699	Imputed	a	g	1568	-3.244	0.001178	+--	80.9	10.483	2
5:64265782	5:63561609	chr5:64265782:G:A	5	64265782	G	A	A	0.270589	0.259624	1.069	0.162764	0.68187	0.98844	Imputed	5:63561609	5	63561609	G	A	A	0.209183	0.319604	0.547221	0.130801	4.04047e-06	0.99357	Imputed	5:63561609	5	63561609	G	A	A	0.245691	0.255702	0.898996	0.168291	0.526932	0.99499	Imputed	a	g	1568	-3.235	0.001215	+--	82.4	11.347	2
5:64269743	5:63565570	chr5:64269743:T:C	5	64269743	T	C	C	0.273349	0.264513	1.05541	0.161604	0.738587	0.98916	Imputed	5:63565570	5	63565570	T	C	C	0.210386	0.320486	0.550319	0.130333	4.59325e-06	0.99748	Imputed	5:63565570	5	63565570	T	C	C	0.247646	0.256303	0.905593	0.167664	0.554218	0.99951	Imputed	t	c	1568	3.234	0.001222	-++	81.8	11.005	2
5:64265367	5:63561194	chr5:64265367:G:A	5	64265367	G	A	A	0.271047	0.259731	1.07087	0.162676	0.673823	0.9885	Imputed	5:63561194	5	63561194	G	A	A	0.209307	0.31965	0.547433	0.130801	4.09803e-06	0.99351	Imputed	5:63561194	5	63561194	G	A	A	0.245734	0.255709	0.899163	0.168286	0.527641	0.99512	Imputed	a	g	1568	-3.227	0.00125	+--	82.4	11.38	2
5:64275643	5:63571470	chr5:64275643:C:T	5	64275643	C	T	T	0.273838	0.26452	1.05796	0.161488	0.727186	0.98921	Imputed	5:63571470	5	63571470	C	T	T	0.210454	0.320541	0.550113	0.13038	4.56705e-06	0.99691	Imputed	5:63571470	5	63571470	C	T	T	0.2478	0.256521	0.905714	0.167717	0.554876	0.99877	Imputed	t	c	1568	-3.226	0.001254	+--	81.9	11.073	2
5:64217042	5:63512869	chr5:64217042:T:A	5	64217042	T	A	A	0.272807	0.264527	1.0525	0.16176	0.751757	0.98926	Imputed	5:63512869	5	63512869	T	A	A	0.210306	0.320126	0.551712	0.13018	4.91205e-06	0.99884	Imputed	5:63512869	5	63512869	T	A	A	0.247888	0.256186	0.907891	0.167747	0.564582	0.99873	Imputed	a	t	1568	-3.225	0.001261	+--	81.7	10.905	2
5:64233447	5:63529274	chr5:64233447:C:T	5	64233447	C	T	T	0.272919	0.264534	1.05303	0.16171	0.749332	0.98967	Imputed	5:63529274	5	63529274	C	T	T	0.210341	0.320202	0.552019	0.130099	4.94549e-06	0.99942	Imputed	5:63529274	5	63529274	C	T	T	0.247803	0.25621	0.907164	0.16779	0.561457	0.99861	Imputed	t	c	1568	-3.225	0.001262	+--	81.7	10.9	2
5:64227587	5:63523414	chr5:64227587:A:G	5	64227587	A	G	G	0.27293	0.264565	1.0529	0.161703	0.749872	0.98976	Imputed	5:63523414	5	63523414	A	G	G	0.210338	0.320126	0.552034	0.130132	4.97788e-06	0.99916	Imputed	5:63523414	5	63523414	A	G	G	0.247834	0.256218	0.907278	0.167792	0.561968	0.99845	Imputed	a	g	1568	3.224	0.001266	-++	81.6	10.892	2
5:64271598	5:63567425	chr5:64271598:C:T	5	64271598	C	T	T	0.273838	0.264496	1.05807	0.161476	0.726647	0.98931	Imputed	5:63567425	5	63567425	C	T	T	0.210452	0.320499	0.550384	0.130346	4.62357e-06	0.99724	Imputed	5:63567425	5	63567425	C	T	T	0.247644	0.256201	0.906119	0.167642	0.556491	0.99971	Imputed	t	c	1568	-3.223	0.001269	+--	81.9	11.069	2
5:64223363	5:63519190	chr5:64223363:T:G	5	64223363	T	G	G	0.272951	0.264543	1.05314	0.161705	0.748821	0.98976	Imputed	5:63519190	5	63519190	T	G	G	0.210353	0.320168	0.55193	0.130139	4.9496e-06	0.99913	Imputed	5:63519190	5	63519190	T	G	G	0.247855	0.256212	0.907543	0.167767	0.563083	0.9986	Imputed	t	g	1568	3.223	0.001269	-++	81.7	10.907	2
5:64220863	5:63516690	chr5:64220863:A:T	5	64220863	A	T	T	0.272951	0.264546	1.05313	0.161704	0.748886	0.98993	Imputed	5:63516690	5	63516690	A	T	T	0.210351	0.320162	0.551906	0.130146	4.9476e-06	0.99893	Imputed	5:63516690	5	63516690	A	T	T	0.247867	0.256177	0.907832	0.167765	0.56436	0.99859	Imputed	a	t	1568	3.222	0.001273	-++	81.7	10.911	2
5:64082765	5:63378592	chr5:64082765:G:A	5	64082765	G	A	A	0.275317	0.271285	1.02859	0.161919	0.861792	0.9926	Imputed	5:63378592	5	63378592	G	A	A	0.213922	0.322403	0.556856	0.129774	6.44299e-06	0.9946	Imputed	5:63378592	5	63378592	G	A	A	0.252233	0.258529	0.919617	0.167703	0.617301	0.99679	Imputed	a	g	1568	-3.217	0.001295	+--	80.5	10.283	2
5:64083391	5:63379218	chr5:64083391:C:G	5	64083391	C	G	G	0.275312	0.271285	1.02856	0.16192	0.861923	0.99294	Imputed	5:63379218	5	63379218	C	G	G	0.21398	0.322403	0.557104	0.129752	6.52483e-06	0.9947	Imputed	5:63379218	5	63379218	C	G	G	0.252245	0.258529	0.919702	0.167692	0.617665	0.99685	Imputed	c	g	1568	3.215	0.001304	-++	80.5	10.271	2
5:64412561	5:63708388	chr5:64412561:A:G	5	64412561	A	G	G	0.302694	0.298051	1.0331	0.157335	0.836043	0.98658	Imputed	5:63708388	5	63708388	A	G	G	0.218967	0.33508	0.551196	0.127138	2.79695e-06	0.99904	Genotyped	5:63708388	5	63708388	A	G	G	0.280693	0.284842	0.950915	0.163011	0.757507	0.99949	Genotyped	a	g	1568	3.214	0.001307	-++	83	11.757	2
5:64006089	5:63301916	chr5:64006089:C:T	5	64006089	C	T	T	0.275995	0.275987	1.00816	0.161942	0.959977	0.99389	Imputed	5:63301916	5	63301916	C	T	T	0.207064	0.31552	0.550373	0.131388	5.49291e-06	0.99765	Imputed	5:63301916	5	63301916	C	T	T	0.252358	0.254699	0.94794	0.166795	0.748559	0.99935	Genotyped	t	c	1568	-3.206	0.001347	+--	80.9	10.485	2
5:64005690	5:63301517	chr5:64005690:A:C	5	64005690	A	C	C	0.275995	0.275984	1.00817	0.161942	0.959917	0.99391	Imputed	5:63301517	5	63301517	A	C	C	0.207076	0.315537	0.550362	0.131387	5.48823e-06	0.99751	Imputed	5:63301517	5	63301517	A	C	C	0.252358	0.254682	0.9481	0.166793	0.749323	0.99908	Imputed	a	c	1568	3.205	0.001349	-++	80.9	10.489	2
5:64005991	5:63301818	chr5:64005991:T:C	5	64005991	T	C	C	0.276011	0.275994	1.0082	0.161936	0.959767	0.99399	Imputed	5:63301818	5	63301818	T	C	C	0.207089	0.31554	0.550432	0.131378	5.50559e-06	0.9976	Imputed	5:63301818	5	63301818	T	C	C	0.252358	0.254686	0.948071	0.166794	0.749188	0.99927	Imputed	t	c	1568	3.205	0.001351	-++	80.9	10.486	2
5:64006614	5:63302441	chr5:64006614:C:A	5	64006614	C	A	A	0.276011	0.275996	1.00819	0.161935	0.95983	0.99403	Imputed	5:63302441	5	63302441	C	A	A	0.207093	0.315537	0.550473	0.131374	5.51661e-06	0.99766	Imputed	5:63302441	5	63302441	C	A	A	0.252344	0.254668	0.948245	0.166796	0.750025	0.99895	Imputed	a	c	1568	-3.204	0.001355	+--	80.9	10.487	2
5:64003475	5:63299302	chr5:64003475:G:A	5	64003475	G	A	A	0.276011	0.275994	1.0082	0.161935	0.959761	0.994	Imputed	5:63299302	5	63299302	G	A	A	0.207091	0.315529	0.550132	0.131445	5.4581e-06	0.99705	Imputed	5:63299302	5	63299302	G	A	A	0.252439	0.254647	0.948923	0.166822	0.753312	0.99843	Imputed	a	g	1568	-3.203	0.001359	+--	81	10.51	2
5:64005528	5:63301355	chr5:64005528:G:A	5	64005528	G	A	A	0.277437	0.277246	1.00905	0.161302	0.955478	0.99981	Genotyped	5:63301355	5	63301355	G	A	A	0.207086	0.315544	0.550374	0.131385	5.49142e-06	0.99755	Imputed	5:63301355	5	63301355	G	A	A	0.252358	0.254695	0.947992	0.166795	0.748811	0.99898	Imputed	a	g	1568	-3.203	0.001361	+--	81	10.505	2
5:64172300	5:63468127	chr5:64172300:T:C	5	64172300	T	C	C	0.275697	0.264553	1.06879	0.161769	0.680893	0.99055	Imputed	5:63468127	5	63468127	T	C	C	0.212048	0.321639	0.553162	0.129935	5.19067e-06	0.99753	Imputed	5:63468127	5	63468127	T	C	C	0.248596	0.257396	0.903083	0.16788	0.543703	0.99626	Imputed	t	c	1568	3.186	0.001444	-++	82.1	11.155	2
5:64207081	5:63502908	chr5:64207081:T:C	5	64207081	T	C	C	0.272948	0.264543	1.05313	0.161706	0.748887	0.9899	Imputed	5:63502908	5	63502908	T	C	C	0.212137	0.319947	0.557424	0.130017	6.95589e-06	0.99817	Imputed	5:63502908	5	63502908	T	C	C	0.247311	0.256176	0.904923	0.167835	0.55167	0.99817	Imputed	t	c	1568	3.184	0.001454	-++	81	10.526	2
5:64200319	5:63496146	chr5:64200319:G:A	5	64200319	G	A	A	0.272888	0.264536	1.05286	0.161738	0.750134	0.98906	Imputed	5:63496146	5	63496146	G	A	A	0.211946	0.319977	0.556803	0.130048	6.71512e-06	0.99831	Imputed	5:63496146	5	63496146	G	A	A	0.247974	0.256365	0.907215	0.167742	0.56157	0.99863	Imputed	a	g	1568	-3.182	0.001465	+--	81.1	10.589	2
5:64258269	5:63554096	chr5:64258269:T:C	5	64258269	T	C	C	0.276069	0.264522	1.07006	0.161595	0.675169	0.98943	Imputed	5:63554096	5	63554096	T	C	C	0.210534	0.320355	0.551722	0.130191	4.92445e-06	0.99879	Imputed	5:63554096	5	63554096	T	C	C	0.247642	0.256275	0.905611	0.167657	0.554281	0.99969	Genotyped	t	c	1568	3.181	0.00147	-++	82.3	11.276	2
5:64275122	5:63570949	chr5:64275122:A:T	5	64275122	A	T	T	0.271213	0.262107	1.0575	0.16247	0.73075	0.98894	Imputed	5:63570949	5	63570949	A	T	T	0.206966	0.313471	0.556077	0.131375	7.93339e-06	0.99661	Imputed	5:63570949	5	63570949	A	T	T	0.243054	0.25452	0.896323	0.169446	0.51831	0.99881	Imputed	a	t	1568	3.18	0.001473	-++	80.7	10.377	2
5:64271267	5:63567094	chr5:64271267:A:C	5	64271267	A	C	C	0.271218	0.262119	1.05746	0.162463	0.73093	0.98917	Imputed	5:63567094	5	63567094	A	C	C	0.206955	0.313581	0.556022	0.131312	7.82677e-06	0.9969	Imputed	5:63567094	5	63567094	A	C	C	0.242925	0.254197	0.896961	0.169374	0.520857	0.99972	Imputed	a	c	1568	3.18	0.001473	-++	80.8	10.398	2
5:64261911	5:63557738	chr5:64261911:G:A	5	64261911	G	A	A	0.27081	0.262127	1.05526	0.162583	0.740785	0.98903	Imputed	5:63557738	5	63557738	G	A	A	0.206906	0.313316	0.556995	0.131233	8.22502e-06	0.99793	Imputed	5:63557738	5	63557738	G	A	A	0.242925	0.254168	0.897083	0.169369	0.521366	0.9998	Imputed	a	g	1568	-3.179	0.001478	+--	80.6	10.3	2
5:64271865	5:63567692	chr5:64271865:C:T	5	64271865	C	T	T	0.271207	0.262122	1.05739	0.162461	0.731248	0.98919	Imputed	5:63567692	5	63567692	C	T	T	0.206955	0.313589	0.555958	0.131321	7.80655e-06	0.99681	Imputed	5:63567692	5	63567692	C	T	T	0.242925	0.254111	0.89739	0.169358	0.522649	0.99985	Genotyped	t	c	1568	-3.179	0.001478	+--	80.8	10.405	2
5:64276686	5:63572513	chr5:64276686:A:T	5	64276686	A	T	T	0.271202	0.262091	1.05753	0.162471	0.730618	0.98898	Imputed	5:63572513	5	63572513	A	T	T	0.206959	0.313478	0.555956	0.131393	7.89418e-06	0.99647	Imputed	5:63572513	5	63572513	A	T	T	0.243134	0.254475	0.897079	0.16947	0.521595	0.99866	Imputed	a	t	1568	3.178	0.001484	-++	80.8	10.394	2
5:64225078	5:63520905	chr5:64225078:T:A	5	64225078	T	A	A	0.270322	0.26216	1.05246	0.162693	0.753308	0.98963	Imputed	5:63520905	5	63520905	T	A	A	0.206853	0.313138	0.557912	0.131107	8.54827e-06	0.99887	Imputed	5:63520905	5	63520905	T	A	A	0.243207	0.254157	0.898413	0.16949	0.527356	0.99805	Imputed	a	t	1568	-3.177	0.001489	+--	80.4	10.217	2
5:64217942	5:63513769	chr5:64217942:A:C	5	64217942	A	C	C	0.270241	0.262148	1.05211	0.162712	0.75489	0.98951	Imputed	5:63513769	5	63513769	A	C	C	0.206857	0.313128	0.557885	0.13112	8.55179e-06	0.99853	Imputed	5:63513769	5	63513769	A	C	C	0.243245	0.254108	0.898958	0.169472	0.529654	0.99849	Imputed	a	c	1568	3.176	0.001494	-++	80.4	10.216	2
5:64329949	5:63625776	chr5:64329949:G:C	5	64329949	G	C	C	0.274647	0.268915	1.0388	0.162111	0.814338	0.98988	Imputed	5:63625776	5	63625776	G	C	C	0.207013	0.312197	0.559655	0.131378	9.95964e-06	0.99565	Imputed	5:63625776	5	63625776	G	C	C	0.245806	0.256491	0.905607	0.170042	0.559832	0.99046	Imputed	c	g	1568	-3.168	0.001532	+--	79.7	9.875	2
5:64258017	5:63553844	chr5:64258017:A:G	5	64258017	A	G	G	0.273435	0.262134	1.06958	0.162583	0.679051	0.98915	Imputed	5:63553844	5	63553844	A	G	G	0.207034	0.313285	0.557633	0.131192	8.5117e-06	0.99842	Imputed	5:63553844	5	63553844	A	G	G	0.241358	0.254152	0.889092	0.169554	0.488112	0.99922	Genotyped	a	g	1568	3.16	0.001577	-++	80.9	10.485	2
5:64397733	5:63693560	chr5:64397733:G:T	5	64397733	G	T	T	0.307689	0.304868	1.02328	0.156006	0.882719	0.98639	Imputed	5:63693560	5	63693560	G	T	T	0.227681	0.343737	0.559203	0.125324	3.5194e-06	0.99627	Imputed	5:63693560	5	63693560	G	T	T	0.28582	0.287789	0.968	0.161699	0.840596	0.99429	Imputed	t	g	1568	-3.155	0.001607	+--	82.8	11.621	2
5:64312026	5:63607853	chr5:64312026:C:G	5	64312026	C	G	G	0.271893	0.264401	1.04878	0.162353	0.769245	0.98924	Imputed	5:63607853	5	63607853	C	G	G	0.207015	0.312679	0.558106	0.131438	9.11681e-06	0.99472	Imputed	5:63607853	5	63607853	C	G	G	0.245108	0.255713	0.905555	0.169469	0.55828	0.99711	Imputed	c	g	1568	3.153	0.001616	-++	80.3	10.176	2
5:64389727	5:63685554	chr5:64389727:G:A	5	64389727	G	A	A	0.307679	0.304892	1.02311	0.156	0.883551	0.98636	Imputed	5:63685554	5	63685554	G	A	A	0.227686	0.343419	0.559823	0.125364	3.69905e-06	0.9961	Imputed	5:63685554	5	63685554	G	A	A	0.285716	0.287713	0.967839	0.161658	0.839751	0.99586	Imputed	a	g	1568	-3.149	0.001639	+--	82.7	11.562	2
5:64248353	5:63544180	chr5:64248353:A:G	5	64248353	A	G	G	0.273288	0.264508	1.05512	0.161639	0.739932	0.98964	Imputed	5:63544180	5	63544180	A	G	G	0.213791	0.32024	0.563775	0.129603	9.78005e-06	0.99993	Imputed	5:63544180	5	63544180	A	G	G	0.246174	0.256154	0.899214	0.167849	0.526791	0.99879	Imputed	a	g	1568	3.149	0.001639	-++	80.3	10.15	2
5:64272647	5:63568474	chr5:64272647:C:G	5	64272647	C	G	G	0.273862	0.262107	1.07237	0.162495	0.667188	0.98907	Imputed	5:63568474	5	63568474	C	G	G	0.206966	0.313605	0.555898	0.131331	7.78835e-06	0.99669	Imputed	5:63568474	5	63568474	C	G	G	0.242925	0.25466	0.894879	0.16944	0.512148	0.99888	Genotyped	c	g	1568	3.144	0.001665	-++	81.3	10.717	2
5:64218229	5:63514056	chr5:64218229:C:T	5	64218229	C	T	T	0.275589	0.266972	1.05405	0.161754	0.744847	0.98983	Imputed	5:63514056	5	63514056	C	T	T	0.212087	0.322544	0.554138	0.129299	4.97822e-06	0.99857	Imputed	5:63514056	5	63514056	C	T	T	0.249987	0.254237	0.929878	0.167557	0.664366	0.9987	Imputed	t	c	1568	-3.142	0.001681	+--	82.3	11.271	2
5:64104265	5:63400092	chr5:64104265:T:C	5	64104265	T	C	C	0.270726	0.264491	1.04102	0.162471	0.804575	0.99384	Imputed	5:63400092	5	63400092	T	C	C	0.215298	0.322149	0.563586	0.129259	9.15081e-06	0.99676	Imputed	5:63400092	5	63400092	T	C	C	0.251852	0.259342	0.916649	0.167585	0.603535	0.99702	Imputed	t	c	1568	3.14	0.001689	-++	80.3	10.152	2
5:64148791	5:63444618	chr5:64148791:T:C	5	64148791	T	C	C	0.275689	0.264553	1.06875	0.16177	0.68108	0.99051	Imputed	5:63444618	5	63444618	T	C	C	0.213526	0.321449	0.557569	0.129909	6.90018e-06	0.9963	Imputed	5:63444618	5	63444618	T	C	C	0.250297	0.2585	0.906855	0.167354	0.559067	0.9976	Imputed	t	c	1568	3.133	0.001731	-++	81.7	10.916	2
5:64393985	5:63689812	chr5:64393985:T:G	5	64393985	T	G	G	0.305032	0.295534	1.05791	0.157302	0.720419	0.98603	Imputed	5:63689812	5	63689812	T	G	G	0.21902	0.334115	0.552908	0.127312	3.24879e-06	0.99571	Imputed	5:63689812	5	63689812	T	G	G	0.278372	0.283004	0.947192	0.162921	0.739131	0.99646	Imputed	t	g	1568	3.13	0.001746	-++	83.5	12.103	2
5:64239874	5:63535701	chr5:64239874:A:G	5	64239874	A	G	G	0.272924	0.264596	1.05273	0.161725	0.750688	0.98968	Imputed	5:63535701	5	63535701	A	G	G	0.213791	0.320238	0.563786	0.129602	9.78575e-06	1	Genotyped	5:63535701	5	63535701	A	G	G	0.247796	0.256206	0.907059	0.167793	0.561	0.99865	Imputed	a	g	1568	3.128	0.001759	-++	80.4	10.206	2
5:64143617	5:63439444	chr5:64143617:T:C	5	64143617	T	C	C	0.275692	0.264553	1.06876	0.161769	0.68102	0.99059	Imputed	5:63439444	5	63439444	T	C	C	0.213455	0.321519	0.55679	0.130002	6.65924e-06	0.9958	Imputed	5:63439444	5	63439444	T	C	C	0.250566	0.258346	0.909674	0.167399	0.571716	0.99688	Imputed	t	c	1568	3.128	0.001761	-++	81.8	10.994	2
5:64245071	5:63540898	chr5:64245071:C:T	5	64245071	C	T	T	0.272919	0.264591	1.05273	0.161726	0.75069	0.98968	Imputed	5:63540898	5	63540898	C	T	T	0.213821	0.320236	0.563874	0.129604	9.84375e-06	0.99974	Imputed	5:63540898	5	63540898	C	T	T	0.247834	0.25619	0.907471	0.167753	0.562732	0.99888	Imputed	t	c	1568	-3.126	0.001773	+--	80.4	10.206	2
5:64152998	5:63448825	chr5:64152998:A:T	5	64152998	A	T	T	0.275687	0.264555	1.06872	0.161772	0.681191	0.99048	Imputed	5:63448825	5	63448825	A	T	T	0.213593	0.321361	0.558524	0.129784	7.19257e-06	0.99707	Imputed	5:63448825	5	63448825	A	T	T	0.250191	0.258252	0.907971	0.167469	0.56429	0.997	Imputed	a	t	1568	3.123	0.001791	-++	81.6	10.89	2
5:64156032	5:63451859	chr5:64156032:C:A	5	64156032	C	A	A	0.2757	0.26448	1.06923	0.161786	0.679048	0.99043	Imputed	5:63451859	5	63451859	C	A	A	0.213655	0.321318	0.559183	0.129697	7.40027e-06	0.99764	Imputed	5:63451859	5	63451859	C	A	A	0.250127	0.258104	0.908646	0.167539	0.567451	0.99671	Imputed	a	c	1568	-3.115	0.001841	+--	81.6	10.884	2
5:64320897	5:63616724	chr5:64320897:G:C	5	64320897	G	C	C	0.287728	0.271269	1.09664	0.15967	0.563422	0.98891	Imputed	5:63616724	5	63616724	G	C	C	0.218276	0.326147	0.557801	0.129926	7.02321e-06	0.98904	Imputed	5:63616724	5	63616724	G	C	C	0.252161	0.264037	0.888232	0.1686	0.48207	0.98392	Imputed	c	g	1568	-3.11	0.001871	+--	82.4	11.343	2
5:64234859	5:63530686	chr5:64234859:G:A	5	64234859	G	A	A	0.27555	0.269278	1.04059	0.160799	0.804567	0.98922	Imputed	5:63530686	5	63530686	G	A	A	0.215608	0.32263	0.566078	0.128764	9.91075e-06	0.99942	Imputed	5:63530686	5	63530686	G	A	A	0.249984	0.256252	0.921914	0.167625	0.627654	0.99861	Imputed	a	g	1568	-3.11	0.001871	+--	80.3	10.153	2
5:64381073	5:63676900	chr5:64381073:T:C	5	64381073	T	C	C	0.307652	0.29988	1.04792	0.155878	0.763956	0.98615	Imputed	5:63676900	5	63676900	T	C	C	0.225978	0.340596	0.558696	0.126188	3.96218e-06	0.99612	Imputed	5:63676900	5	63676900	T	C	C	0.283017	0.286885	0.955058	0.161495	0.77585	0.99996	Genotyped	t	c	1568	3.106	0.001897	-++	83.1	11.808	2
5:64137318	5:63433145	chr5:64137318:G:A	5	64137318	G	A	A	0.275689	0.264553	1.06875	0.16177	0.681082	0.99059	Imputed	5:63433145	5	63433145	G	A	A	0.213408	0.321607	0.556162	0.130065	6.45873e-06	0.99557	Imputed	5:63433145	5	63433145	G	A	A	0.251052	0.257639	0.918131	0.167581	0.610267	0.99631	Imputed	a	g	1568	-3.102	0.001921	+--	82.1	11.153	2
5:64192187	5:63488014	chr5:64192187:A:G	5	64192187	A	G	G	0.275676	0.262363	1.08128	0.161806	0.629123	0.99023	Imputed	5:63488014	5	63488014	A	G	G	0.212046	0.319878	0.557282	0.130065	6.94718e-06	0.99808	Imputed	5:63488014	5	63488014	A	G	G	0.248156	0.256547	0.906727	0.167831	0.55962	0.99771	Imputed	a	g	1568	3.095	0.001968	-++	82.1	11.202	2
5:64192541	5:63488368	chr5:64192541:G:A	5	64192541	G	A	A	0.275634	0.262183	1.08204	0.161803	0.626023	0.98979	Imputed	5:63488368	5	63488368	G	A	A	0.211962	0.319827	0.557044	0.130095	6.87357e-06	0.99796	Imputed	5:63488368	5	63488368	G	A	A	0.24812	0.256519	0.906714	0.167817	0.559529	0.99784	Imputed	a	g	1568	-3.094	0.001972	+--	82.2	11.231	2
8:65041543	8:65953778	chr8:65041543:G:A	8	65041543	G	A	A	0.0925339	0.207321	0.342935	0.234481	5.0143e-06	0.99017	Imputed	8:65953778	8	65953778	G	A	A	0.147552	0.156367	0.967427	0.152671	0.828284	0.98993	Imputed	8:65953778	8	65953778	G	A	A	0.134117	0.172065	0.790125	0.201547	0.242493	0.95839	Imputed	a	g	1568	-3.087	0.00202	---	84.3	12.714	2
5:64218129	5:63513956	chr5:64218129:C:T	5	64218129	C	T	T	0.275589	0.269259	1.04091	0.16079	0.803094	0.98987	Imputed	5:63513956	5	63513956	C	T	T	0.215544	0.322549	0.565748	0.128841	9.82471e-06	0.99855	Imputed	5:63513956	5	63513956	C	T	T	0.249994	0.25421	0.930097	0.167544	0.665363	0.99876	Imputed	t	c	1568	-3.082	0.002057	+--	80.6	10.296	2
4:120460641	4:121381796	chr4:120460641:T:C	4	120460641	T	C	T	0.397154	0.363026	1.17846	0.15634	0.293562	0.89475	Imputed	4:121381796	4	121381796	T	C	T	0.417017	0.300581	1.68808	0.114978	5.2682e-06	0.95409	Imputed	4:121381796	4	121381796	T	C	T	0.33261	0.358469	0.86423	0.148249	0.324985	0.97521	Imputed	t	c	1568	3.065	0.002174	++-	85.1	13.413	2
4:120450639	4:121371794	chr4:120450639:C:T	4	120450639	C	T	C	0.397301	0.365585	1.16443	0.156492	0.330667	0.89528	Imputed	4:121371794	4	121371794	C	T	C	0.424205	0.302393	1.68442	0.112056	3.2681e-06	0.99931	Genotyped	4:121371794	4	121371794	C	T	C	0.332554	0.360699	0.857706	0.146773	0.295655	0.99992	Genotyped	t	c	1568	-3.06	0.002215	--+	86	14.33	2
5:64098150	5:63393977	chr5:64098150:T:C	5	64098150	T	C	C	0.277487	0.26549	1.0729	0.161001	0.662096	0.99979	Genotyped	5:63393977	5	63393977	T	C	C	0.215307	0.322369	0.562999	0.129246	8.79634e-06	0.9974	Imputed	5:63393977	5	63393977	T	C	C	0.252373	0.260203	0.916231	0.167297	0.601015	0.99988	Genotyped	t	c	1568	3.052	0.002276	-++	81.7	10.908	2
5:64392599	5:63688426	chr5:64392599:C:T	5	64392599	C	T	T	0.307378	0.297399	1.0587	0.15579	0.714238	0.98545	Imputed	5:63688426	5	63688426	C	T	T	0.225823	0.339591	0.561207	0.126173	4.68652e-06	0.99243	Imputed	5:63688426	5	63688426	C	T	T	0.283048	0.286674	0.954879	0.161758	0.775315	0.99455	Imputed	t	c	1568	-3.049	0.002294	+--	83.2	11.878	2
4:120440506	4:121361661	chr4:120440506:C:G	4	120440506	C	G	C	0.386863	0.360033	1.1305	0.152386	0.42087	0.94266	Imputed	4:121361661	4	121361661	C	G	C	0.424414	0.301281	1.69774	0.112331	2.45336e-06	0.99197	Imputed	4:121361661	4	121361661	C	G	C	0.333092	0.359053	0.864799	0.146755	0.32227	0.99887	Genotyped	c	g	1568	3.045	0.002331	++-	86.3	14.561	2
4:120458491	4:121379646	chr4:120458491:A:G	4	120458491	A	G	A	0.397207	0.365393	1.16504	0.156531	0.329115	0.89508	Imputed	4:121379646	4	121379646	A	G	A	0.417743	0.300331	1.68306	0.114177	5.12195e-06	0.96615	Imputed	4:121379646	4	121379646	A	G	A	0.332584	0.358178	0.865895	0.147751	0.32978	0.98171	Imputed	a	g	1568	3.037	0.002391	++-	85.2	13.471	2
8:65034947	8:65947182	chr8:65034947:C:T	8	65034947	C	T	T	0.0950231	0.210112	0.346102	0.232584	5.06943e-06	0.98666	Imputed	8:65947182	8	65947182	C	T	T	0.149539	0.156892	0.978721	0.152414	0.887777	0.98609	Imputed	8:65947182	8	65947182	C	T	T	0.135376	0.172966	0.790727	0.201012	0.242767	0.96165	Imputed	t	c	1568	-3.035	0.002407	---	84.6	12.986	2
5:64116665	5:63412492	chr5:64116665:A:G	5	64116665	A	G	G	0.275985	0.264548	1.07033	0.161632	0.674129	0.99376	Imputed	5:63412492	5	63412492	A	G	G	0.21544	0.32226	0.563413	0.129302	9.11211e-06	0.99652	Imputed	5:63412492	5	63412492	A	G	G	0.252358	0.258197	0.923516	0.167388	0.634541	0.99966	Genotyped	a	g	1568	3.029	0.002451	-++	81.7	10.915	2
4:120440345	4:121361500	chr4:120440345:T:C	4	120440345	T	C	T	0.386905	0.360023	1.13081	0.152404	0.419891	0.94262	Imputed	4:121361500	4	121361500	T	C	T	0.424465	0.301297	1.69812	0.112341	2.43438e-06	0.99174	Imputed	4:121361500	4	121361500	T	C	T	0.331344	0.359084	0.85807	0.146888	0.297373	0.99699	Imputed	t	c	1568	3.018	0.002542	++-	86.5	14.844	2
4:120434277	4:121355432	chr4:120434277:G:A	4	120434277	G	A	G	0.390235	0.369384	1.10007	0.152079	0.530588	0.94416	Imputed	4:121355432	4	121355432	G	A	G	0.427054	0.305031	1.69131	0.112378	2.92159e-06	0.98676	Imputed	4:121355432	4	121355432	G	A	G	0.340015	0.360758	0.880794	0.147818	0.390504	0.97662	Imputed	a	g	1568	-3.001	0.00269	--+	85.7	13.991	2
3:195847365	3:195574236	chr3:195847365:G:A	3	195847365	G	A	A	0.162877	0.150607	1.10009	0.187901	0.611681	0.96231	Imputed	3:195574236	3	195574236	G	A	A	0.154225	0.175143	0.854435	0.154151	0.307481	0.93285	Imputed	3:195574236	3	195574236	G	A	A	0.116997	0.218532	0.333918	0.234009	2.7689e-06	0.80515	Imputed	a	g	1568	-2.957	0.003103	+--	86.2	14.523	2
13:27846136	13:28420273	chr13:27846136:G:A	13	27846136	G	A	A	0.240838	0.106635	2.67586	0.204471	1.48133e-06	0.99995	Genotyped	13:28420273	13	28420273	G	A	A	0.157657	0.157396	1.01604	0.150736	0.915916	0.99178	Imputed	13:28420273	13	28420273	G	A	A	0.186171	0.167982	1.15875	0.188688	0.434874	0.98604	Imputed	a	g	1568	2.93	0.003395	+++	86.9	15.211	2
13:27843511	13:28417648	chr13:27843511:A:C	13	27843511	A	C	C	0.23935	0.106441	2.67743	0.205368	1.62206e-06	0.99054	Imputed	13:28417648	13	28417648	A	C	C	0.15754	0.157365	1.0149	0.150679	0.921803	0.99452	Imputed	13:28417648	13	28417648	A	C	C	0.186252	0.167966	1.16126	0.188229	0.427035	0.9914	Imputed	a	c	1568	-2.923	0.003472	---	86.8	15.097	2
13:27842352	13:28416489	chr13:27842352:T:A	13	27842352	T	A	A	0.239327	0.106443	2.67682	0.205359	1.62934e-06	0.99069	Imputed	13:28416489	13	28416489	T	A	A	0.157231	0.157279	1.0132	0.150761	0.930665	0.99678	Imputed	13:28416489	13	28416489	T	A	A	0.186285	0.16793	1.16284	0.187891	0.422005	0.99523	Imputed	a	t	1568	2.919	0.003508	+++	86.8	15.119	2
13:27841713	13:28415850	chr13:27841713:C:T	13	27841713	C	T	T	0.23929	0.106424	2.67721	0.20539	1.62956e-06	0.99067	Imputed	13:28415850	13	28415850	C	T	T	0.157114	0.157201	1.0129	0.15078	0.93224	0.99761	Imputed	13:28415850	13	28415850	C	T	T	0.186276	0.167916	1.16314	0.187809	0.421008	0.99624	Imputed	t	c	1568	2.919	0.003513	+++	86.8	15.124	2
13:27841080	13:28415217	chr13:27841080:C:T	13	27841080	C	T	T	0.239045	0.10668	2.67206	0.20542	1.71337e-06	0.98939	Imputed	13:28415217	13	28415217	C	T	T	0.156902	0.157144	1.01173	0.150827	0.938383	0.99954	Genotyped	13:28415217	13	28415217	C	T	T	0.186306	0.167787	1.16508	0.187715	0.415671	0.9978	Imputed	t	c	1568	2.914	0.003573	+++	86.7	15.072	2
13:27840964	13:28415101	chr13:27840964:A:G	13	27840964	A	G	G	0.239052	0.106682	2.67205	0.205415	1.71254e-06	0.98949	Imputed	13:28415101	13	28415101	A	G	G	0.156962	0.157182	1.01191	0.150846	0.937421	0.99863	Imputed	13:28415101	13	28415101	A	G	G	0.186318	0.167918	1.16397	0.187603	0.4183	0.99867	Genotyped	a	g	1568	-2.912	0.003592	---	86.7	15.075	2
13:27840581	13:28414718	chr13:27840581:C:T	13	27840581	C	T	C	0.245537	0.113135	2.66274	0.204939	1.76369e-06	0.95993	Imputed	13:28414718	13	28414718	C	T	C	0.158505	0.159753	1.0055	0.150333	0.970877	0.9914	Imputed	13:28414718	13	28414718	C	T	C	0.186684	0.16808	1.16827	0.187827	0.40767	0.99532	Imputed	t	c	1568	-2.891	0.003843	---	86.8	15.167	2
8:65030244	8:65942479	chr8:65030244:G:A	8	65030244	G	A	A	0.104725	0.22892	0.377079	0.214722	5.56808e-06	0.99403	Imputed	8:65942479	8	65942479	G	A	A	0.168706	0.16765	1.03729	0.146239	0.802302	0.9923	Imputed	8:65942479	8	65942479	G	A	A	0.145843	0.187558	0.770346	0.18972	0.16905	0.9789	Imputed	a	g	1568	-2.873	0.004066	-+-	86	14.331	2
8:65027763	8:65939998	chr8:65027763:C:T	8	65027763	C	T	T	0.106741	0.226716	0.386432	0.21507	9.82969e-06	0.99512	Imputed	8:65939998	8	65939998	C	T	T	0.16841	0.168308	1.02994	0.146081	0.839942	0.99371	Imputed	8:65939998	8	65939998	C	T	T	0.145775	0.187363	0.77094	0.189441	0.169684	0.98276	Imputed	t	c	1568	-2.843	0.004468	-+-	85.1	13.388	2
8:65028479	8:65940714	chr8:65028479:T:A	8	65028479	T	A	A	0.106725	0.226719	0.386272	0.215102	9.7726e-06	0.99509	Imputed	8:65940714	8	65940714	T	A	A	0.170084	0.16899	1.0382	0.145369	0.796474	0.99481	Imputed	8:65940714	8	65940714	T	A	A	0.145845	0.188872	0.762507	0.189638	0.152775	0.98083	Imputed	a	t	1568	-2.837	0.00456	-+-	85.3	13.62	2
8:65030747	8:65942982	chr8:65030747:C:G	8	65030747	C	G	G	0.106694	0.226832	0.386638	0.214924	9.80593e-06	0.99434	Imputed	8:65942982	8	65942982	C	G	G	0.168786	0.167552	1.03868	0.146351	0.795392	0.99073	Imputed	8:65942982	8	65942982	C	G	G	0.145986	0.18756	0.770834	0.190008	0.170733	0.97612	Imputed	c	g	1568	2.803	0.005064	+-+	85.3	13.636	2
3:195847419	3:195574290	chr3:195847419:A:C	3	195847419	A	C	C	0.151893	0.135704	1.13686	0.194179	0.508895	0.96973	Imputed	3:195574290	3	195574290	A	C	C	0.143611	0.160125	0.878566	0.157899	0.412261	0.94643	Imputed	3:195574290	3	195574290	A	C	C	0.104431	0.207355	0.318672	0.239797	1.85148e-06	0.83323	Imputed	a	c	1568	2.789	0.005286	-++	87.6	16.073	2
3:195848078	3:195574949	chr3:195848078:C:T	3	195848078	C	T	T	0.137107	0.115703	1.20601	0.207296	0.366205	0.959	Imputed	3:195574949	3	195574949	C	T	T	0.125235	0.147897	0.810769	0.170682	0.219065	0.91176	Imputed	3:195574949	3	195574949	C	T	T	0.0853345	0.176578	0.30571	0.264188	7.26126e-06	0.78443	Imputed	t	c	1568	-2.789	0.005294	+--	86.4	14.674	2
5:64421645	5:63717472	chr5:64421645:A:C	5	64421645	A	C	C	0.297446	0.267337	1.18127	0.161324	0.301767	0.98887	Imputed	5:63717472	5	63717472	A	C	C	0.197146	0.308454	0.539239	0.13236	3.07072e-06	0.9948	Imputed	5:63717472	5	63717472	A	C	C	0.260274	0.264084	0.964552	0.165481	0.827352	0.9898	Imputed	a	c	1568	2.735	0.006246	-++	87	15.408	2
11:72579713	11:72290757	chr11:72579713:C:A	11	72579713	C	A	A	0.132304	0.0889337	1.61141	0.235543	0.0428093	0.981	Imputed	11:72290757	11	72290757	C	A	A	0.0766496	0.0976697	0.764798	0.208174	0.197719	0.91924	Imputed	11:72290757	11	72290757	C	A	A	0.135767	0.047502	3.89492	0.292136	3.25164e-06	0.93508	Imputed	a	c	1568	2.669	0.007613	+-+	90.1	20.302	2
2:34988334	2:35213401	chr2:34988334:G:T	2	34988334	G	T	T	9.95416e-05	0.00110196	0.00185172	10.0216	0.53013	0.58122	Imputed	2:35213401	2	35213401	G	T	T	3.4306e-05	0.00238684	0.0917113	7.09677	0.736383	0.76045	Imputed	2:35213401	2	35213401	G	T	T	0.000407093	9.59303e-05		154.025	3.82166e-09	0.4281	Imputed	t	g	1568	2.633	0.008467	--+	92.9	28.288	2
3:195849355	3:195576226	chr3:195849355:A:C	3	195849355	A	C	C	0.151877	0.135701	1.13677	0.194197	0.509183	0.97012	Imputed	3:195576226	3	195576226	A	C	C	0.148008	0.161874	0.905817	0.155771	0.525416	0.95337	Imputed	3:195576226	3	195576226	A	C	C	0.105909	0.207537	0.327253	0.238727	2.8818e-06	0.83113	Imputed	a	c	1568	2.616	0.008887	-++	87.4	15.887	2
5:64423386	5:63719213	chr5:64423386:A:G	5	64423386	A	G	G	0.297446	0.267624	1.17963	0.161373	0.305973	0.98861	Imputed	5:63719213	5	63719213	A	G	G	0.199212	0.308424	0.548449	0.131594	5.00719e-06	0.99456	Imputed	5:63719213	5	63719213	A	G	G	0.262817	0.264328	0.981514	0.165449	0.910205	0.98972	Imputed	a	g	1568	2.614	0.00895	-++	86.7	15.062	2
5:64439475	5:63735302	chr5:64439475:A:G	5	64439475	A	G	A	0.301138	0.270303	1.18684	0.161887	0.290004	0.97755	Imputed	5:63735302	5	63735302	A	G	A	0.198267	0.304662	0.552258	0.132477	7.40094e-06	0.99158	Imputed	5:63735302	5	63735302	A	G	A	0.257623	0.263481	0.960683	0.167504	0.810745	0.96583	Imputed	a	g	1568	-2.609	0.009075	+--	86.2	14.456	2
5:64434577	5:63730404	chr5:64434577:T:C	5	64434577	T	C	T	0.302798	0.269664	1.20004	0.161216	0.258006	0.98004	Imputed	5:63730404	5	63730404	T	C	T	0.197665	0.305688	0.549298	0.132145	5.79392e-06	0.99626	Imputed	5:63730404	5	63730404	T	C	T	0.258959	0.263334	0.966219	0.166351	0.83634	0.98227	Imputed	t	c	1568	-2.589	0.009612	+--	86.8	15.172	2
5:64436035	5:63731862	chr5:64436035:A:G	5	64436035	A	G	A	0.302787	0.269405	1.20174	0.161267	0.254475	0.97993	Imputed	5:63731862	5	63731862	A	G	A	0.197705	0.30566	0.549722	0.132097	5.91058e-06	0.99659	Imputed	5:63731862	5	63731862	A	G	A	0.258683	0.263385	0.964956	0.166673	0.830523	0.97804	Imputed	a	g	1568	-2.586	0.009698	+--	86.8	15.172	2
5:64438636	5:63734463	chr5:64438636:C:T	5	64438636	C	T	C	0.302844	0.275753	1.16396	0.161442	0.346981	0.9798	Imputed	5:63734463	5	63734463	C	T	C	0.200058	0.307492	0.554558	0.131365	7.18502e-06	0.99284	Imputed	5:63734463	5	63734463	C	T	C	0.264856	0.26351	1.0034	0.167254	0.983805	0.96903	Imputed	t	c	1568	2.533	0.01131	-+-	86.3	14.612	2
8:87976071	8:88988299	chr8:87976071:C:G	8	87976071	C	G	G	0.137527	0.134142	1.02935	0.209057	0.889965	0.9808	Imputed	8:88988299	8	88988299	C	G	G	0.106649	0.106243	0.982686	0.178787	0.922179	0.98238	Imputed	8:88988299	8	88988299	C	G	G	0.0534999	0.136117	0.259018	0.289634	3.10097e-06	0.98532	Imputed	c	g	1568	2.511	0.01204	-++	87.1	15.477	2
8:87978164	8:88990392	chr8:87978164:T:A	8	87978164	T	A	A	0.1376	0.134164	1.02983	0.209011	0.888167	0.98102	Imputed	8:88990392	8	88990392	T	A	A	0.10995	0.107525	1.00822	0.175716	0.962854	0.9839	Imputed	8:88990392	8	88990392	T	A	A	0.0535191	0.143079	0.248774	0.28788	1.34761e-06	0.98758	Imputed	a	t	1568	-2.504	0.0123	++-	88.3	17.108	2
8:87964517	8:88976745	chr8:87964517:T:C	8	87964517	T	C	C	0.139092	0.135194	1.03507	0.208546	0.868735	0.98057	Imputed	8:88976745	8	88976745	T	C	C	0.107916	0.107453	0.98277	0.176782	0.921683	0.98789	Imputed	8:88976745	8	88976745	T	C	C	0.0521321	0.133848	0.256961	0.29269	3.44106e-06	0.98546	Imputed	t	c	1568	2.486	0.01292	-++	87	15.41	2
6:90987776	6:91697494	chr6:90987776:A:G	6	90987776	A	G	G	0.260183	0.137369	2.45705	0.20037	7.23955e-06	0.93992	Imputed	6:91697494	6	91697494	A	G	G	0.188217	0.188228	0.971467	0.148063	0.844995	0.9225	Imputed	6:91697494	6	91697494	A	G	G	0.176256	0.162459	1.12319	0.186813	0.534031	0.94679	Imputed	a	g	1568	-2.475	0.01331	-+-	86.1	14.426	2
8:87991404	8:89003632	chr8:87991404:T:C	8	87991404	T	C	C	0.137547	0.133699	1.03367	0.209245	0.874258	0.97914	Imputed	8:89003632	8	89003632	T	C	C	0.110538	0.108082	1.00943	0.17548	0.957346	0.98101	Imputed	8:89003632	8	89003632	T	C	C	0.0550681	0.140156	0.259846	0.286416	2.53522e-06	0.98337	Imputed	t	c	1568	2.421	0.01546	--+	87.7	16.305	2
13:27852142	13:28426279	chr13:27852142:A:G	13	27852142	A	G	A	0.248131	0.125498	2.42297	0.199889	9.53594e-06	0.95876	Imputed	13:28426279	13	28426279	A	G	A	0.165646	0.178098	0.94411	0.149086	0.699666	0.9812	Imputed	13:28426279	13	28426279	A	G	A	0.187495	0.173239	1.15149	0.188393	0.454025	0.96846	Imputed	a	g	1568	2.386	0.01703	+-+	86.3	14.619	2
8:88018079	8:89030307	chr8:88018079:C:A	8	88018079	C	A	A	0.134372	0.127592	1.06118	0.211275	0.778647	0.98215	Imputed	8:89030307	8	89030307	C	A	A	0.104692	0.103872	0.992815	0.18146	0.968302	0.96787	Imputed	8:89030307	8	89030307	C	A	A	0.0566205	0.137843	0.267321	0.285209	3.73246e-06	0.98638	Imputed	a	c	1568	-2.379	0.01736	+--	87.4	15.819	2
5:18806405	5:18806514	chr5:18806405:T:G	5	18806405	T	G	G	0.375482	0.388966	0.945539	0.148379	0.705865	0.90999	Imputed	5:18806514	5	18806514	T	G	G	0.389304	0.386891	1.02897	0.118548	0.809605	0.97199	Imputed	5:18806514	5	18806514	T	G	G	0.443766	0.310577	1.95935	0.150721	8.09619e-06	0.96086	Imputed	t	g	1568	-2.378	0.01743	+--	86.2	14.463	2
14:25887566	14:26356772	chr14:25887566:A:T	14	25887566	A	T	T	0.33212	0.388736	0.775137	0.151759	0.0932643	0.94527	Imputed	14:26356772	14	26356772	A	T	T	0.358525	0.328733	1.15029	0.117694	0.234194	0.94422	Imputed	14:26356772	14	26356772	A	T	T	0.393327	0.274547	2.45823	0.201008	7.65326e-06	0.65424	Imputed	a	t	1568	-2.364	0.01809	+--	89.3	18.668	2
8:88011367	8:89023595	chr8:88011367:C:A	8	88011367	C	A	A	0.13738	0.132336	1.04481	0.209515	0.834258	0.98122	Imputed	8:89023595	8	89023595	C	A	A	0.111132	0.106425	1.03455	0.175924	0.846913	0.97314	Imputed	8:89023595	8	89023595	C	A	A	0.0561346	0.138226	0.268701	0.284627	3.89116e-06	0.98695	Imputed	a	c	1568	-2.254	0.02419	++-	87.7	16.318	2
9:103028533	9:105790815	chr9:103028533:G:C	9	103028533	G	C	C	0.535226	0.36195	2.05998	0.150878	1.66833e-06	0.97269	Imputed	9:105790815	9	105790815	G	C	C	0.4827	0.492954	0.962731	0.107655	0.724237	0.99869	Imputed	9:105790815	9	105790815	G	C	C	0.487458	0.46899	1.01768	0.146998	0.905112	0.98232	Imputed	c	g	1568	2.252	0.02431	+-+	88.9	18.01	2
20:17638809	20:17619454	chr20:17638809:G:A	20	17638809	G	A	A	0.372526	0.396319	0.89571	0.153195	0.472178	0.93726	Imputed	20:17619454	20	17619454	G	A	A	0.483124	0.358154	1.6825	0.111898	3.32585e-06	0.96989	Imputed	20:17619454	20	17619454	G	A	A	0.365825	0.422102	0.838909	0.143055	0.219495	0.94603	Imputed	a	g	1568	2.103	0.0355	-+-	89.6	19.222	2
9:103027310	9:105789592	chr9:103027310:G:C	9	103027310	G	C	C	0.533923	0.366673	2.00996	0.150573	3.54545e-06	0.97313	Imputed	9:105789592	9	105789592	G	C	C	0.486276	0.500073	0.948693	0.107936	0.62557	0.99857	Imputed	9:105789592	9	105789592	G	C	C	0.489906	0.472863	1.01069	0.146637	0.942218	0.98388	Imputed	c	g	1568	2.058	0.03956	+-+	88.6	17.503	2
8:82437533	8:83349768	chr8:82437533:C:T	8	82437533	C	T	C	0.450298	0.494393	0.838143	0.144885	0.222972	0.98607	Imputed	8:83349768	8	83349768	C	T	C	0.53861	0.419176	1.63263	0.109968	8.28849e-06	0.99234	Imputed	8:83349768	8	83349768	C	T	C	0.45831	0.489401	0.912371	0.145402	0.528222	0.98974	Imputed	t	c	1568	-2.042	0.04112	+-+	88.6	17.582	2
2:34992657	2:35217724	chr2:34992657:G:A	2	34992657	G	A	A	0	0.00235549	0.334183	1.70601	0.520566	0.97012	Imputed	2:35217724	2	35217724	G	A	A	1.02076e-05	1.75839e-05	6.82507e-132	389.926	0.438601	0.05687	Imputed	2:35217724	2	35217724	G	A	A	0.000156619	4.00231e-05		298.751	2.23433e-07	0.00046	Imputed	a	g	1568	1.946	0.05163	--+	91.7	24.044	2
8:87925222	8:88937450	chr8:87925222:T:A	8	87925222	T	A	A	0.180116	0.147943	1.26422	0.192176	0.222462	0.99373	Imputed	8:88937450	8	88937450	T	A	A	0.125064	0.122781	1.0015	0.166857	0.992832	0.98667	Imputed	8:88937450	8	88937450	T	A	A	0.0707949	0.156174	0.300975	0.259457	3.69476e-06	0.99687	Genotyped	a	t	1568	-1.872	0.06122	++-	89.7	19.402	2
9:102993695	9:105755977	chr9:102993695:T:C	9	102993695	T	C	T	0.296913	0.45796	0.503978	0.152334	6.85467e-06	0.95807	Imputed	9:105755977	9	105755977	T	C	T	0.322468	0.321549	1.01349	0.121745	0.912371	0.95087	Imputed	9:105755977	9	105755977	T	C	T	0.339675	0.33218	1.15047	0.148054	0.343751	0.99571	Imputed	t	c	1568	-1.693	0.09046	-++	89.1	18.276	2
9:102993713	9:105755995	chr9:102993713:C:A	9	102993713	C	A	C	0.395361	0.561737	0.508573	0.14811	4.99057e-06	0.95926	Imputed	9:105755995	9	105755995	C	A	C	0.43171	0.43636	0.982453	0.113192	0.875723	0.9343	Imputed	9:105755995	9	105755995	C	A	C	0.466993	0.4426	1.22018	0.142913	0.163786	0.99916	Genotyped	a	c	1568	1.666	0.09574	++-	90	20.029	2
9:6825124	9:6825124	chr9:6825124:C:G	9	6825124	C	G	G	0.132555	0.268125	0.406196	0.194561	3.64759e-06	0.98897	Imputed	9:6825124	9	6825124	C	G	G	0.203604	0.198432	1.06135	0.137314	0.664573	0.99563	Imputed	9:6825124	9	6825124	C	G	G	0.187525	0.180915	1.14907	0.184689	0.451825	0.97457	Imputed	c	g	1568	1.647	0.09954	+--	89.7	19.483	2
9:103075305	9:105837587	chr9:103075305:T:C	9	103075305	T	C	C	0.28372	0.438005	0.497473	0.156954	8.64623e-06	0.96117	Imputed	9:105837587	9	105837587	T	C	C	0.349793	0.334532	1.06747	0.11369	0.565754	0.9992	Genotyped	9:105837587	9	105837587	T	C	C	0.343627	0.350907	1.06827	0.149779	0.659259	0.98925	Imputed	t	c	1568	1.628	0.1035	+--	88.7	17.663	2
6:1364456	6:1364691	chr6:1364456:A:C	6	1364456	A	C	C	0.173668	0.0675607	2.96482	0.245873	9.85973e-06	0.97147	Imputed	6:1364691	6	1364691	A	C	C	0.135618	0.162798	0.764498	0.166682	0.107166	0.89102	Imputed	6:1364691	6	1364691	A	C	C	0.110948	0.110207	0.98192	0.214322	0.932157	0.99523	Genotyped	a	c	1568	-1.108	0.2678	-++	90.4	20.913	2
[truncated: 7 more columns]
