# Supplementary material for: Dissecting the biology of gliomagenesis: Evaluating the interaction between IDH tumor mutation and germline variants
Source: Neurooncol Adv. 2025 Jul 8;7(1):vdaf147. doi: 10.1093/noajnl/vdaf147 (PMC12288032; doi:10.1093/noajnl/vdaf147)
Supplement: vdaf147_suppl_Supplementary_Table_S7 [file vdaf147_suppl_supplementary_table_s7.xlsx]

## Sheet: Sheet1
Supplementary Table S7: Testing for differences in odds ratios (ORs) between males and females for the variants that were significant in the sex-stratified GWAS analyses.
		Mayo Affymetrix Data										Mayo/UCSF Illumina Data										TCGA Affymetrix Data
		Males			Females							Males			Females							Males			Females
Variant	Nearby Gene	OR	(95% CI)	SE	OR	(95% CI)	SE	ln(OR)_diff	Diff_se	Zscore	pvalue	OR	(95% CI)	SE	OR	(95% CI)	SE	ln(OR)_diff	Diff_se	Zscore	pvalue	OR	(95% CI)	SE	OR	(95% CI)	SE	ln(OR)_diff	Diff_se	Zscore	pvalue
rs55705857	CCDC26	5.00627	(2.94-8.52)	0.271002	5.29465	(3.03-9.26)	0.284951	0.0560057	0.393242	0.142421	0.886748	3.77427	(2.55-5.60)	0.200956	4.63973	(2.95-7.30)	0.230949	0.206449	0.306138	0.674365	0.500079	3.71055	(1.96-7.02)	0.325338	7.81313	(3.40-17.94)	0.424196	0.744626	0.534591	1.39289	0.163653
rs71430382	D2HGDH	1.6809	(1.24-2.28)	0.154691	1.39913	(1.00-1.96)	0.172341	0.183479	0.231583	0.79228	0.428197	1.26983	(1.02-1.59)	0.113479	1.37207	(1.03-1.82)	0.145473	0.0774375	0.184499	0.419718	0.674692	1.79686	(1.30-2.49)	0.16621	2.31384	(1.60-3.34)	0.187345	0.252868	0.250447	1.00966	0.312656
rs7125115	PHLDB1	0.729488	(0.54-0.98)	0.151827	0.549891	(0.38-0.79)	0.187411	0.282623	0.241194	1.17177	0.24129	0.532402	(0.42-0.68)	0.12139	0.709751	(0.53-0.94)	0.145993	0.287515	0.189867	1.5143	0.12995	0.473415	(0.34-0.65)	0.165375	0.606029	(0.43-0.86)	0.177647	0.246955	0.242708	1.0175	0.308916
Abbreviations: OR=odds ratio, CI=95% confident interval of the OR, SE=standard error, ln(OR)_diff=difference of the natural logarithm transformed OR between males and females, OR_se=standard error of OR_diff, Zscore=Z-score for testing OR_diff is equal to zero, pvalue=pvalue associated with OR_diff
