# Supplementary material for: Dissecting the biology of gliomagenesis: Evaluating the interaction between IDH tumor mutation and germline variants
Source: Neurooncol Adv. 2025 Jul 8;7(1):vdaf147. doi: 10.1093/noajnl/vdaf147 (PMC12288032; doi:10.1093/noajnl/vdaf147)
Supplement: vdaf147_suppl_Supplementary_Table_S8 [file vdaf147_suppl_supplementary_table_s8.xlsx]

## Sheet: Table S7
Supplementary Table S8: Beta coefficients from the multivariable logistic regression model with elastic net regularization. The germline variants are labeled according to their rs ID, the allele that was modeled, and the gene name in parentheses.
	Logistic Model Beta Coefficients
Intercept	4.86649
rs55705857.A (CCDC26)	-0.557708
rs71430382.C (D2HGDH)	-0.0532663
Age at diagnosis	-0.0777338
