# Supplementary material for: Dissecting the biology of gliomagenesis: Evaluating the interaction between IDH tumor mutation and germline variants
Source: Neurooncol Adv. 2025 Jul 8;7(1):vdaf147. doi: 10.1093/noajnl/vdaf147 (PMC12288032; doi:10.1093/noajnl/vdaf147)
Supplement: vdaf147_suppl_Supplementary_Table_S9 [file vdaf147_suppl_supplementary_table_s9.xlsx]

## Sheet: Table S1
Supplementary Table S9: Demographic information for the two GWAS datasets for the subset of patients that have data regarding presence of contrast enhancement.
	Mayo Affymetrix		Mayo/UCSF Illumina
	IDHmut (N=146)	IDHwt (N=132)	IDHmut (N=58)	IDHwt (N=139)
Age at diagnosis
Mean (SD)	41.5 (12.16)	59.4 (12.27)	40.3 (12.10)	57.5 (12.62)
Range	19, 72	22, 93	21, 78	18, 80
Contrast Enhancement
No	76 (52.1%)	15 (11.4%)	22 (37.9%)	14 (10.1%)
Yes	70 (47.9%)	117 (88.6%)	36 (62.1%)	125 (89.9%)
Tumor Grade, n (%)
2	77 (52.7%)	5 (3.8%)	27 (46.6%)	9 (6.5%)
3	60 (41.1%)	22 (16.7%)	19 (32.8%)	21 (15.1%)
4	9 (6.2%)	105 (79.5%)	12 (20.7%)	109 (78.4%)
