# Supplementary material for: Dissecting the biology of gliomagenesis: Evaluating the interaction between IDH tumor mutation and germline variants
Source: Neurooncol Adv. 2025 Jul 8;7(1):vdaf147. doi: 10.1093/noajnl/vdaf147 (PMC12288032; doi:10.1093/noajnl/vdaf147)
Supplement: vdaf147_suppl_Supplementary_Table_S10 [file vdaf147_suppl_supplementary_table_s10.xlsx]

## Sheet: Sheet1
Supplementary Table S10: Multivariable logistic model for predicting IDH tumor mutation status, from the subset of patients with MRI data.
	OR	95% CI	P-value		OR	95% CI	P-value
Age	0.898	(0.873, 0.921)	<0.0001		0.9	(0.873, 0.925)	<0.0001
rs55705857.A	0.269	(0.125, 0.543)	0.0004		0.307	(0.138, 0.641)	0.0024
rs71430382.C	0.773	(0.479, 1.240)	0.29		0.753	(0.447, 1.250)	0.28
Enhancement on MRI					0.118	(0.0519, 0.253)	<0.0001
