# Supplementary material for: Dissecting the biology of gliomagenesis: Evaluating the interaction between IDH tumor mutation and germline variants
Source: Neurooncol Adv. 2025 Jul 8;7(1):vdaf147. doi: 10.1093/noajnl/vdaf147 (PMC12288032; doi:10.1093/noajnl/vdaf147)
Supplement: vdaf147_suppl_Supplementary_Table_S11 [file vdaf147_suppl_supplementary_table_s11.xlsx]

## Sheet: Table
Supplementary Table S11: Sensitivity and specificity from the multivariable logistic model described in Supplementary Table S8. Sensitivity and specificity values for each risk score threshold from the Mayo Affymetrix data. The corresponding risk score model is provided in Supplementary Table S8. The green highlighted row denotes the score cut-off that is needed to achieve sensitivity of 0.90 (sc…
Predicted Score	Sensitivity	Specificity
-4.35467	1	0
-3.98403	1	0.0028
-3.71454	1	0.0057
-3.53408	1	0.0085
-3.51315	1	0.0114
-3.50342	1	0.0142
-3.46636	1	0.0171
-3.40058	0.9971	0.0171
-3.38087	0.9971	0.0199
-3.35752	0.9971	0.0228
-3.1952	0.9971	0.0256
-3.03779	0.9971	0.0285
-3.01409	0.9971	0.0313
-3.00781	0.9971	0.0342
-2.88038	0.9971	0.037
-2.87187	0.9971	0.0399
-2.81513	0.9971	0.0427
-2.80263	0.9971	0.0456
-2.74064	0.9971	0.0484
-2.73522	0.9971	0.0513
-2.68448	0.9971	0.0541
-2.66995	0.9971	0.057
-2.64444	0.9971	0.0598
-2.63324	0.9971	0.0627
-2.62688	0.9971	0.0655
-2.60127	0.9971	0.0684
-2.58886	0.9971	0.0712
-2.54282	0.9971	0.0741
-2.49122	0.9971	0.0769
-2.47947	0.9971	0.0798
-2.41073	0.9971	0.0826
-2.40823	0.9971	0.0855
-2.39576	0.9971	0.0883
-2.39119	0.9971	0.0912
-2.37622	0.9971	0.094
-2.36603	0.9971	0.0969
-2.35501	0.9971	0.0997
-2.3347	0.9971	0.1026
-2.31407	0.9971	0.1054
-2.30428	0.9971	0.1083
-2.28753	0.9943	0.1083
-2.28736	0.9943	0.1111
-2.28721	0.9943	0.114
-2.28024	0.9943	0.1168
-2.27833	0.9943	0.1197
-2.2682	0.9943	0.1225
-2.25401	0.9943	0.1254
-2.19649	0.9943	0.1282
-2.17726	0.9943	0.1311
-2.17642	0.9943	0.1339
-2.17389	0.9943	0.1368
-2.17165	0.9943	0.1396
-2.17097	0.9943	0.1425
-2.16453	0.9914	0.1425
-2.15198	0.9914	0.1453
-2.1378	0.9914	0.1481
-2.09974	0.9914	0.151
-2.08575	0.9914	0.1538
-2.08166	0.9914	0.1567
-2.08	0.9914	0.1595
-2.0797	0.9914	0.1624
-2.07523	0.9914	0.1652
-2.0699	0.9914	0.1681
-2.06053	0.9914	0.1709
-2.05428	0.9914	0.1738
-2.04482	0.9914	0.1766
-2.04128	0.9914	0.1795
-2.04071	0.9914	0.1823
-2.04045	0.9885	0.1823
-2.02902	0.9885	0.1852
-2.00564	0.9885	0.188
-1.98867	0.9885	0.1909
-1.9817	0.9885	0.1937
-1.98168	0.9885	0.1966
-1.95422	0.9885	0.1994
-1.93296	0.9885	0.2023
-1.89863	0.9885	0.2051
-1.8893	0.9885	0.208
-1.88184	0.9885	0.2108
-1.87774	0.9885	0.2137
-1.86279	0.9885	0.2165
-1.84866	0.9885	0.2194
-1.82701	0.9885	0.2222
-1.81979	0.9885	0.2251
-1.81333	0.9885	0.2279
-1.8003	0.9885	0.2308
-1.79991	0.9885	0.2336
-1.78255	0.9857	0.2336
-1.77856	0.9857	0.2365
-1.77523	0.9857	0.2393
-1.77514	0.9857	0.2422
-1.77152	0.9828	0.2422
-1.76957	0.9799	0.2422
-1.75881	0.9799	0.245
-1.73739	0.9799	0.2479
-1.73616	0.9799	0.2507
-1.71991	0.9799	0.2536
-1.71622	0.9799	0.2564
-1.7159	0.9799	0.2593
-1.71082	0.9799	0.2621
-1.70573	0.9771	0.2621
-1.70098	0.9771	0.265
-1.69318	0.9771	0.2678
-1.68968	0.9742	0.2678
-1.68679	0.9742	0.2707
-1.68609	0.9713	0.2707
-1.68517	0.9713	0.2735
-1.67279	0.9713	0.2764
-1.66636	0.9713	0.2792
-1.65918	0.9713	0.2821
-1.65405	0.9713	0.2849
-1.65224	0.9713	0.2877
-1.649	0.9713	0.2906
-1.63851	0.9713	0.2934
-1.62364	0.9713	0.2963
-1.61791	0.9685	0.2963
-1.61053	0.9685	0.2991
-1.60703	0.9685	0.302
-1.60129	0.9685	0.3048
-1.58512	0.9685	0.3077
-1.57604	0.9656	0.3077
-1.57225	0.9656	0.3105
-1.56722	0.9656	0.3134
-1.56528	0.9656	0.3162
-1.55472	0.9656	0.3191
-1.54207	0.9656	0.3219
-1.53965	0.9656	0.3248
-1.51163	0.9656	0.3276
-1.50996	0.9656	0.3305
-1.50769	0.9656	0.3333
-1.50164	0.9656	0.3362
-1.49825	0.9656	0.339
-1.47609	0.9656	0.3419
-1.46505	0.9656	0.3447
-1.46078	0.9656	0.3476
-1.45672	0.9656	0.3504
-1.43753	0.9628	0.3504
-1.433	0.9628	0.3533
-1.43031	0.9628	0.3561
-1.42815	0.9628	0.359
-1.42699	0.9628	0.3618
-1.42675	0.9628	0.3647
-1.41799	0.9628	0.3675
-1.40689	0.9628	0.3704
-1.3975	0.9628	0.3732
-1.38749	0.9628	0.3761
-1.37899	0.9628	0.3789
-1.37806	0.9599	0.3789
-1.36671	0.9599	0.3818
-1.3626	0.9599	0.3846
-1.36255	0.9599	0.3875
-1.35822	0.9599	0.3903
-1.34831	0.9599	0.3932
-1.34806	0.9599	0.396
-1.34497	0.9599	0.3989
-1.3427	0.957	0.3989
-1.32795	0.957	0.4017
-1.32735	0.957	0.4046
-1.32466	0.957	0.4074
-1.32262	0.957	0.4103
-1.32048	0.957	0.4131
-1.31988	0.957	0.416
-1.31222	0.957	0.4188
-1.31221	0.9542	0.4188
-1.30935	0.9542	0.4217
-1.30574	0.9542	0.4245
-1.30512	0.9542	0.4274
-1.30351	0.9542	0.4302
-1.30008	0.9542	0.433
-1.29274	0.9542	0.4359
-1.2888	0.9542	0.4387
-1.28231	0.9542	0.4416
-1.27612	0.9542	0.4444
-1.27514	0.9542	0.4473
-1.27205	0.9542	0.4501
-1.25884	0.9513	0.4501
-1.25798	0.9513	0.453
-1.25256	0.9513	0.4558
-1.23964	0.9513	0.4587
-1.22632	0.9484	0.4587
-1.21179	0.9484	0.4615
-1.20947	0.9484	0.4644
-1.20779	0.9484	0.4672
-1.20082	0.9484	0.4701
-1.20038	0.9484	0.4729
-1.20037	0.9484	0.4758
-1.19912	0.9484	0.4786
-1.17102	0.9484	0.4815
-1.16253	0.9456	0.4815
-1.1599	0.9456	0.4843
-1.15814	0.9427	0.4843
-1.15125	0.9427	0.4872
-1.14541	0.9427	0.49
-1.13656	0.9427	0.4929
-1.13488	0.9427	0.4957
-1.1347	0.9427	0.4986
-1.10269	0.9427	0.5014
-1.08564	0.9427	0.5043
-1.08493	0.9427	0.5071
-1.08261	0.9427	0.51
-1.07941	0.9398	0.51
-1.06171	0.9398	0.5128
-1.05594	0.9398	0.5157
-1.05116	0.9398	0.5185
-1.04059	0.937	0.5185
-1.03872	0.937	0.5214
-1.02284	0.9341	0.5214
-1.01903	0.9341	0.5242
-1.01571	0.9341	0.5271
-1.01216	0.9341	0.5299
-1.01215	0.9341	0.5328
-1.01125	0.9341	0.5356
-1.00401	0.9312	0.5356
-1.00185	0.9284	0.5356
-0.988933	0.9284	0.5385
-0.984653	0.9284	0.5413
-0.975898	0.9284	0.5442
-0.973487	0.9255	0.5442
-0.953847	0.9255	0.547
-0.951601	0.9226	0.547
-0.94624	0.9226	0.5499
-0.943861	0.9226	0.5527
-0.939357	0.9226	0.5556
-0.938204	0.9226	0.5584
-0.924018	0.9198	0.5584
-0.921075	0.9198	0.5613
-0.917698	0.9198	0.5641
-0.915048	0.9169	0.5641
-0.911281	0.9169	0.567
-0.899838	0.9169	0.5698
-0.893797	0.9169	0.5726
-0.893231	0.9169	0.5755
-0.892953	0.9169	0.5783
-0.864291	0.9169	0.5812
-0.862981	0.9169	0.584
-0.846749	0.9169	0.5869
-0.841093	0.9169	0.5897
-0.840007	0.9169	0.5926
-0.837363	0.9169	0.5954
-0.832478	0.914	0.5954
-0.831241	0.914	0.5983
-0.822567	0.914	0.6011
-0.820952	0.914	0.604
-0.820809	0.9112	0.604
-0.814743	0.9112	0.6068
-0.813635	0.9112	0.6097
-0.780021	0.9112	0.6125
-0.762325	0.9112	0.6154
-0.761941	0.9112	0.6182
-0.748742	0.9083	0.6182
-0.74837	0.9083	0.6211
-0.747537	0.9083	0.6239
-0.744531	0.9083	0.6268
-0.739301	0.9083	0.6296
-0.738666	0.9054	0.6296
-0.736727	0.9054	0.6325
-0.7332	0.9054	0.6353
-0.731404	0.9054	0.6382
-0.72975	0.9026	0.6382
-0.719887	0.8997	0.6382
-0.705122	0.8997	0.641
-0.700527	0.8968	0.641
-0.695296	0.8968	0.6439
-0.694616	0.8968	0.6467
-0.682615	0.8968	0.6496
-0.667859	0.8968	0.6524
-0.663152	0.8968	0.6553
-0.647691	0.8968	0.6581
-0.638988	0.8968	0.661
-0.637365	0.8968	0.6638
-0.637355	0.8968	0.6667
-0.617662	0.8968	0.6695
-0.617469	0.8968	0.6724
-0.606337	0.8968	0.6752
-0.604844	0.8968	0.6781
-0.595273	0.8968	0.6809
-0.592863	0.8968	0.6838
-0.583297	0.8968	0.6866
-0.583018	0.8968	0.6895
-0.579741	0.894	0.6895
-0.577974	0.894	0.6923
-0.549905	0.894	0.6952
-0.547873	0.894	0.698
-0.537744	0.894	0.7009
-0.532805	0.8911	0.7009
-0.530638	0.8911	0.7037
-0.529992	0.8883	0.7037
-0.521451	0.8883	0.7066
-0.517552	0.8883	0.7094
-0.516078	0.8883	0.7123
-0.513081	0.8883	0.7151
-0.512155	0.8854	0.7151
-0.503997	0.8854	0.7179
-0.502776	0.8854	0.7208
-0.497739	0.8854	0.7236
-0.494123	0.8854	0.7265
-0.488757	0.8825	0.7265
-0.482902	0.8825	0.7293
-0.481722	0.8797	0.7293
-0.474862	0.8797	0.7322
-0.473226	0.8768	0.7322
-0.467358	0.8768	0.735
-0.463105	0.8739	0.735
-0.45657	0.8711	0.735
-0.453253	0.8711	0.7379
-0.441924	0.8682	0.7379
-0.441773	0.8682	0.7407
-0.429091	0.8682	0.7436
-0.42506	0.8653	0.7436
-0.414809	0.8625	0.7436
-0.413079	0.8596	0.7436
-0.408695	0.8596	0.7464
-0.388824	0.8596	0.7493
-0.36534	0.8567	0.7493
-0.364699	0.8567	0.7521
-0.356856	0.8567	0.755
-0.335378	0.8567	0.7578
-0.334045	0.8539	0.7578
-0.334018	0.8539	0.7607
-0.330389	0.8539	0.7635
-0.329004	0.8539	0.7664
-0.310564	0.8539	0.7692
-0.304391	0.8539	0.7721
-0.296713	0.8539	0.7749
-0.295406	0.8539	0.7778
-0.291347	0.8539	0.7806
-0.29052	0.8539	0.7835
-0.284797	0.851	0.7835
-0.282254	0.851	0.7863
-0.280086	0.851	0.7892
-0.278801	0.8481	0.7892
-0.260259	0.8453	0.7892
-0.257819	0.8453	0.792
-0.256992	0.8453	0.7949
-0.234852	0.8453	0.7977
-0.229928	0.8453	0.8006
-0.209521	0.8424	0.8006
-0.209011	0.8395	0.8006
-0.203746	0.8367	0.8006
-0.192742	0.8367	0.8034
-0.183209	0.8338	0.8034
-0.180778	0.8338	0.8063
-0.178894	0.8309	0.8063
-0.177282	0.8281	0.8063
-0.172871	0.8252	0.8063
-0.171464	0.8252	0.8091
-0.168797	0.8252	0.812
-0.165842	0.8223	0.812
-0.151252	0.8223	0.8148
-0.148458	0.8195	0.8148
-0.140886	0.8166	0.8148
-0.116441	0.8138	0.8148
-0.103137	0.8109	0.8148
-0.0909127	0.8109	0.8177
-0.0877049	0.8109	0.8205
-0.086987	0.808	0.8205
-0.0725411	0.8052	0.8205
-0.0696565	0.8023	0.8205
-0.0664466	0.7994	0.8205
-0.0625611	0.7994	0.8234
-0.0463414	0.7994	0.8262
-0.0397214	0.7966	0.8262
-0.0209683	0.7966	0.8291
-0.0198408	0.7937	0.8291
-0.0180902	0.7937	0.8319
-0.00955788	0.7908	0.8319
-0.00731659	0.7908	0.8348
6.07288e-05	0.788	0.8348
0.0110301	0.788	0.8376
0.0110802	0.7851	0.8376
0.0129729	0.7822	0.8376
0.0134431	0.7822	0.8405
0.0208356	0.7822	0.8433
0.0235901	0.7794	0.8433
0.0242117	0.7765	0.8433
0.0288148	0.7736	0.8433
0.036955	0.7736	0.8462
0.0384357	0.7736	0.849
0.0418025	0.7736	0.8519
0.0652982	0.7736	0.8547
0.0683999	0.7736	0.8575
0.0813026	0.7736	0.8604
0.0928207	0.7708	0.8604
0.101481	0.7679	0.8604
0.10965	0.765	0.8604
0.112991	0.765	0.8632
0.131301	0.7622	0.8632
0.139336	0.7593	0.8632
0.152625	0.7564	0.8632
0.153726	0.7564	0.8661
0.154337	0.7564	0.8689
0.155868	0.7536	0.8689
0.162581	0.7507	0.8689
0.171588	0.7507	0.8718
0.174161	0.7507	0.8746
0.183646	0.7479	0.8746
0.190223	0.7479	0.8775
0.203835	0.7479	0.8803
0.217187	0.7479	0.8832
0.222955	0.745	0.8832
0.225872	0.7421	0.8832
0.232439	0.7421	0.886
0.255714	0.7393	0.886
0.26722	0.7364	0.886
0.270572	0.7364	0.8889
0.290772	0.7335	0.8889
0.29634	0.7335	0.8917
0.307121	0.7307	0.8917
0.322503	0.7278	0.8917
0.331942	0.7278	0.8946
0.349694	0.7249	0.8946
0.35172	0.7221	0.8946
0.3627	0.7192	0.8946
0.37288	0.7163	0.8946
0.38971	0.7135	0.8946
0.408376	0.7106	0.8946
0.410085	0.7106	0.8974
0.43251	0.7077	0.8974
0.433894	0.7049	0.8974
0.435425	0.7049	0.9003
0.442772	0.702	0.9003
0.445888	0.702	0.9031
0.445936	0.6991	0.9031
0.448698	0.6963	0.9031
0.459105	0.6934	0.9031
0.45976	0.6934	0.906
0.466437	0.6934	0.9088
0.477975	0.6905	0.9088
0.517153	0.6877	0.9088
0.518237	0.6848	0.9088
0.524028	0.6848	0.9117
0.526207	0.6819	0.9117
0.526917	0.6819	0.9145
0.529624	0.6791	0.9145
0.553204	0.6762	0.9145
0.555253	0.6762	0.9174
0.561252	0.6734	0.9174
0.578237	0.6734	0.9202
0.583327	0.6705	0.9202
0.584762	0.6705	0.9231
0.594934	0.6676	0.9231
0.612078	0.6648	0.9231
0.624663	0.6619	0.9231
0.631567	0.659	0.9231
0.642002	0.6562	0.9231
0.647991	0.6533	0.9231
0.670686	0.6504	0.9231
0.679754	0.6476	0.9231
0.683659	0.6447	0.9231
0.692081	0.6418	0.9231
0.728587	0.639	0.9231
0.728589	0.6361	0.9231
0.732362	0.6332	0.9231
0.733225	0.6332	0.9259
0.735134	0.6304	0.9259
0.752336	0.6275	0.9259
0.759916	0.6246	0.9259
0.762206	0.6218	0.9259
0.769107	0.6189	0.9259
0.773707	0.616	0.9259
0.787891	0.616	0.9288
0.79685	0.6132	0.9288
0.807531	0.6103	0.9288
0.809229	0.6074	0.9288
0.810761	0.6074	0.9316
0.813276	0.6046	0.9316
0.817956	0.6017	0.9316
0.822029	0.5989	0.9316
0.83556	0.596	0.9316
0.838142	0.596	0.9345
0.840522	0.596	0.9373
0.854331	0.5931	0.9373
0.860489	0.5903	0.9373
0.861859	0.5874	0.9373
0.87779	0.5845	0.9373
0.881774	0.5817	0.9373
0.88428	0.5788	0.9373
0.892705	0.5759	0.9373
0.915405	0.5731	0.9373
0.923007	0.5702	0.9373
0.923991	0.5673	0.9373
0.932761	0.5645	0.9373
0.9336	0.5645	0.9402
0.951881	0.5616	0.9402
0.952973	0.5587	0.9402
0.963684	0.5587	0.943
0.968368	0.5559	0.943
0.980845	0.553	0.943
0.98094	0.5501	0.943
0.992196	0.5501	0.9459
1.00908	0.5473	0.9459
1.01046	0.5444	0.9459
1.01159	0.5415	0.9459
1.01652	0.5387	0.9459
1.01779	0.5387	0.9487
1.03491	0.5358	0.9487
1.036	0.533	0.9487
1.04608	0.5301	0.9487
1.04878	0.5272	0.9487
1.0638	0.5272	0.9516
1.06736	0.5244	0.9516
1.0787	0.5215	0.9516
1.09225	0.5215	0.9544
1.09323	0.5215	0.9573
1.09814	0.5186	0.9573
1.13741	0.5158	0.9573
1.14008	0.5129	0.9573
1.14067	0.51	0.9573
1.14276	0.51	0.9601
1.14383	0.5072	0.9601
1.14729	0.5043	0.9601
1.15689	0.5014	0.9601
1.1588	0.4986	0.9601
1.17001	0.4957	0.9601
1.19885	0.4928	0.9601
1.20877	0.49	0.9601
1.21406	0.4871	0.9601
1.21529	0.4871	0.963
1.21662	0.4842	0.963
1.22764	0.4814	0.963
1.22775	0.4785	0.963
1.23235	0.4756	0.963
1.23563	0.4728	0.963
1.25764	0.4699	0.963
1.26534	0.467	0.963
1.28034	0.4642	0.963
1.29283	0.4613	0.963
1.30374	0.4585	0.963
1.311	0.4556	0.963
1.32095	0.4527	0.963
1.35329	0.4499	0.963
1.36646	0.447	0.963
1.37693	0.447	0.9658
1.37781	0.4441	0.9658
1.37818	0.4413	0.9658
1.4024	0.4384	0.9658
1.40568	0.4355	0.9658
1.41183	0.4327	0.9658
1.42507	0.4298	0.9658
1.43295	0.4269	0.9658
1.45494	0.4241	0.9658
1.45697	0.4212	0.9658
1.45705	0.4183	0.9658
1.45964	0.4155	0.9658
1.47349	0.4126	0.9658
1.48127	0.4097	0.9658
1.48165	0.4069	0.9658
1.49058	0.404	0.9658
1.50427	0.4011	0.9658
1.51113	0.3983	0.9658
1.51689	0.3954	0.9658
1.52243	0.3954	0.9687
1.52836	0.3926	0.9687
1.52979	0.3897	0.9687
1.53118	0.3868	0.9687
1.53651	0.384	0.9687
1.54464	0.3811	0.9687
1.55865	0.3782	0.9687
1.56057	0.3754	0.9687
1.56835	0.3725	0.9687
1.57369	0.3725	0.9715
1.58521	0.3696	0.9715
1.5993	0.3668	0.9715
1.60652	0.3639	0.9715
1.62145	0.3639	0.9744
1.62187	0.361	0.9744
1.62266	0.3582	0.9744
1.63108	0.3553	0.9744
1.63619	0.3524	0.9744
1.64143	0.3496	0.9744
1.66739	0.3467	0.9744
1.67371	0.3467	0.9772
1.67674	0.3438	0.9772
1.67688	0.341	0.9772
1.68746	0.3381	0.9772
1.70043	0.3352	0.9772
1.70973	0.3324	0.9772
1.71632	0.3324	0.9801
1.72079	0.3295	0.9801
1.75648	0.3266	0.9801
1.76685	0.3238	0.9801
1.77267	0.3209	0.9801
1.7816	0.3181	0.9801
1.78404	0.3152	0.9801
1.81901	0.3123	0.9801
1.83668	0.3095	0.9801
1.85303	0.3095	0.9829
1.87169	0.3066	0.9829
1.88002	0.3037	0.9829
1.92328	0.3009	0.9829
1.94088	0.298	0.9829
1.94218	0.2951	0.9829
1.95369	0.2923	0.9829
1.95515	0.2894	0.9829
1.95863	0.2865	0.9829
1.97261	0.2837	0.9829
1.97673	0.2808	0.9829
1.99134	0.2779	0.9829
1.99822	0.2751	0.9829
2.00285	0.2722	0.9829
2.02456	0.2693	0.9829
2.02965	0.2665	0.9829
2.04418	0.2636	0.9829
2.05075	0.2607	0.9829
2.05415	0.2579	0.9829
2.06084	0.255	0.9829
2.0627	0.2521	0.9829
2.08165	0.2493	0.9829
2.08513	0.2464	0.9829
2.08534	0.2436	0.9829
2.08576	0.2436	0.9858
2.10845	0.2407	0.9858
2.12695	0.2378	0.9858
2.13041	0.235	0.9858
2.13625	0.2321	0.9858
2.14773	0.2292	0.9858
2.15116	0.2264	0.9858
2.16631	0.2235	0.9858
2.17	0.2206	0.9858
2.17035	0.2178	0.9858
2.18187	0.2149	0.9858
2.19241	0.212	0.9858
2.20659	0.2092	0.9858
2.20661	0.2063	0.9858
2.21941	0.2063	0.9886
2.24051	0.2034	0.9886
2.24271	0.2034	0.9915
2.24853	0.2006	0.9915
2.27084	0.2006	0.9943
2.27886	0.1977	0.9943
2.28385	0.1948	0.9943
2.28553	0.192	0.9943
2.29874	0.1891	0.9943
2.30887	0.1862	0.9943
2.32205	0.1834	0.9943
2.32697	0.1805	0.9943
2.34941	0.1777	0.9943
2.35611	0.1748	0.9943
2.36752	0.1719	0.9943
2.37319	0.1691	0.9943
2.37612	0.1691	0.9972
2.38944	0.1662	0.9972
2.46222	0.1633	0.9972
2.46626	0.1605	0.9972
2.49075	0.1576	0.9972
2.51553	0.1547	0.9972
2.52714	0.1519	0.9972
2.53499	0.149	0.9972
2.54079	0.1461	0.9972
2.54409	0.1433	0.9972
2.56909	0.1404	0.9972
2.57243	0.1375	0.9972
2.60506	0.1347	0.9972
2.60725	0.1318	0.9972
2.61192	0.1289	0.9972
2.65489	0.1261	0.9972
2.68194	0.1232	0.9972
2.70272	0.1203	0.9972
2.70516	0.1175	0.9972
2.71542	0.1146	0.9972
2.72797	0.1117	0.9972
2.75331	0.1089	0.9972
2.77592	0.106	0.9972
2.78614	0.1032	0.9972
2.81176	0.1003	0.9972
2.84471	0.0974	0.9972
2.853	0.0946	0.9972
2.87075	0.0917	0.9972
2.89851	0.0888	0.9972
2.94121	0.086	0.9972
2.95301	0.0831	0.9972
2.97097	0.0802	0.9972
2.98582	0.0774	0.9972
3.00239	0.0745	0.9972
3.05706	0.0716	0.9972
3.07492	0.0688	0.9972
3.12226	0.0659	0.9972
3.13079	0.063	0.9972
3.21092	0.0602	0.9972
3.22139	0.0573	0.9972
3.2752	0.0544	0.9972
3.29535	0.0516	0.9972
3.30621	0.0487	0.9972
3.3067	0.0458	0.9972
3.31083	0.043	0.9972
3.34398	0.0401	0.9972
3.35684	0.0372	0.9972
3.3713	0.0344	0.9972
3.37528	0.0315	0.9972
3.39904	0.0287	0.9972
3.43166	0.0258	0.9972
3.51788	0.0229	0.9972
3.56923	0.0201	0.9972
3.62926	0.0172	0.9972
3.64465	0.0143	0.9972
3.64954	0.0115	0.9972
3.69402	0.0086	0.9972
3.87162	0.0086	1
3.90158	0.0057	1
4.06911	0.0029	1
